# Supplementary material for: Identification and production of novel potential pathogen-specific biomarkers for diagnosis of histoplasmosis
Source: Microbiol Spectr. 2023 Oct 26;11(6):e00939-23. doi: 10.1128/spectrum.00939-23 (PMC10714873; doi:10.1128/spectrum.00939-23)
Supplement: Data Set S1 — List of cluster groups with orthologous and paralogues genes obtained by OrthoMCL analysis. [file spectrum.00939-23-s0001.xlsx]

## Sheet: Data Set S1. Groups_Ort
Data Set S1. OrthoMCL group. List of cluster groups with orthologous and paralogues genes obtained by OrthMCL analisys.
cluster00001:	Afl1|EED44724.1	Afl1|EED48241.1	Afl1|EED44734.1	Afl1|EED49486.1	Afl1|EED44972.1	Afl1|EED48978.1	Afl1|EED50061.1	Afl1|EED56714.1	Afl1|EED45180.1	Afl1|EED51028.1	Afl1|EED51521.1	Afl1|EED52463.1	Afl1|EED45247.1	Afl1|EED53530.1	Afl1|EED45741.1	Afl1|EED57848.1	Afl1|EED47471.1	Afl1|EED53177.1	Afl1|EED50220.1	Afl1|EED56713.1	Afl1|EED55145.1	Afl1|EED55917.1	Afu1|EAL84837.1	Afu1|EAL86763.1	Afu1|EAL85401.1	Afu1|EAL86716.1	Afu1|EAL85403.1	Afu1|EAL87814.1	Afu1|EAL86255.1	Afu1|EAL89177.1	Afu1|EAL86746.1	Afu1|EAL86767.1	Afu1|EAL86748.1	Afu1|EAL86770.1	Afu1|EAL86764.1	Afu1|EAL87807.1	Afu1|EAL86999.1	Afu1|EAL92219.1	Afu1|EAL87000.1	Afu1|EAL89214.1	Afu1|EAL90406.1	Afu1|EAL87769.1	Afu1|EAL87803.1	Afu1|EAL88831.1	Afu1|EAL91832.1	Afu1|EAL90935.1	Afu1|EAL91121.1	An01|OWW28272.1	An01|OWW28680.1
cluster00002:	At01|EAU29721.1	At01|EAU30981.1	At01|EAU32284.1	At01|EAU32866.1	At01|EAU33186.1	At01|EAU30143.1	At01|EAU35995.1	Bd01|EGE78131.2	Bd01|KMW68256.1	Bd01|EGE86177.2	Bd01|KMW68669.1	Bd01|KMW69004.1	Bd01|KMW69230.1	Bd01|KMW69080.1	Bd01|EGE79076.2	Bd01|EGE81043.1	Bd01|EGE79139.2	Bd01|KMW68378.1	Bd01|EGE82461.2	Bd01|EGE86174.2	Bd01|KMW68867.1	Bd01|KMW67939.1	Bd01|KMW69634.1	Bd01|KMW66926.1	Bd01|KMW69183.1	Bd01|KMW67281.1	Bd01|EGE86559.1	Bd01|KMW69162.1	Bd01|EGE87087.1	Bd01|KMW69489.1	Bd01|KMW69490.1	Bd01|EGE87131.1	Bd01|KMW69403.1	Bd01|KMW68517.1	Bd01|KMW68492.1	Bd01|KMW69119.1	Bd01|KMW66397.1	Bd01|KMW68579.1	Bd01|KMW69239.1	Bd01|KMW66476.1	Bd01|KMW66591.1	Bd01|KMW68346.1	Bd01|KMW66535.1	Bd01|KMW66801.1	Bd01|KMW67884.1	Bd01|KMW67457.1	Bd01|KMW67933.1	Bd01|KMW68897.1	Bd01|KMW67561.1
cluster00003:	Afl1|EED45270.1	Afl1|EED45617.1	Afl1|EED50684.1	Afl1|EED50977.1	Afl1|EED51391.1	Afl1|EED54508.1	Afl1|EED54606.1	Afl1|EED45599.1	Afl1|EED48277.1	Afl1|EED51849.1	Afl1|EED54703.1	Afl1|EED55056.1	Afl1|EED47672.1	Afl1|EED49756.1	Afl1|EED50769.1	Afl1|EED56309.1	Afu1|EAL86141.1	Afu1|EAL86169.1	Afu1|EAL90181.1	Afu1|EAL91624.1	Afu1|EAL86471.1	Afu1|EAL90712.1	Afu1|EAL87255.1	Afu1|EAL90698.1	Afu1|EAL91937.1	Afu1|EAL93452.1	An01|OWW27561.1	An01|OWW29131.1	An01|OWW27596.1	An01|OWW32839.1	An01|OWW34426.1	An01|OWW34677.1	An01|OWW38636.1	An01|OWW28218.1	An01|OWW32262.1	An01|OWW28573.1	An01|OWW29959.1	An01|OWW32486.1	An01|OWW34759.1	An01|OWW35664.1	An01|OWW30874.1	An01|OWW30916.1	An01|OWW34189.1	An01|OWW38040.1	An01|OWW35140.1	An01|OWW36157.1	An01|OWW35522.1	An01|OWW37315.1	An01|OWW35523.1
cluster00004:	Afl1|EED45424.1	Afl1|EED48907.1	Afl1|EED46381.1	Afl1|EED48527.1	Afl1|EED57027.1	Afl1|EED46389.1	Afl1|EED53398.1	Afl1|EED54683.1	Afl1|EED47461.1	Afl1|EED57110.1	Afl1|EED57851.1	Afl1|EED48715.1	Afl1|EED48868.1	Afl1|EED50759.1	Afl1|EED49548.1	Afl1|EED50919.1	Afl1|EED52825.1	Afl1|EED56761.1	Afu1|EAL85729.1	Afu1|EAL87881.1	Afu1|EAL86680.1	Afu1|EAL91599.1	An01|OWW27527.1	An01|OWW32230.1	An01|OWW28763.1	An01|OWW31493.1	An01|OWW32265.1	An01|OWW28796.1	An01|OWW37680.1	An01|OWW29074.1	An01|OWW31734.1	An01|OWW34175.1	An01|OWW29418.1	An01|OWW32242.1	An01|OWW37954.1	An01|OWW30164.1	An01|OWW36129.1	An01|OWW30527.1	An01|OWW34665.1	An01|OWW35821.1	An01|OWW33453.1	An01|OWW37714.1	At01|EAU31802.1	At01|EAU33222.1	At01|EAU36167.1	At01|EAU37907.1	At01|EAU38312.1	At01|EAU38711.1	Bd01|EGE79049.1
cluster00005:	Afl1|EED44759.1	Afl1|EED52734.1	Afl1|EED44875.1	Afl1|EED56984.1	Afl1|EED45470.1	Afl1|EED46489.1	Afl1|EED50679.1	Afl1|EED45540.1	Afl1|EED49992.1	Afl1|EED49844.1	Afl1|EED50421.1	Afl1|EED52999.1	Afl1|EED54099.1	Afl1|EED53116.1	Afl1|EED53300.1	Afu1|EAL84263.1	Afu1|EAL85448.1	Afu1|EAL86889.1	Afu1|EAL84338.1	Afu1|EAL93753.1	Afu1|EAL84797.1	Afu1|EAL86188.1	Afu1|EAL93446.1	Afu1|EAL86652.1	Afu1|EAL92404.2	Afu1|EAL88065.2	Afu1|EBA27373.1	An01|OWW28338.1	An01|OWW29638.1	An01|OWW28995.1	An01|OWW33348.1	An01|OWW36174.1	An01|OWW29964.1	An01|OWW35841.1	An01|OWW38577.1	An01|OWW30190.1	An01|OWW37506.1	An01|OWW31052.1	An01|OWW35406.1	An01|OWW33671.1	An01|OWW38424.1	At01|EAU30240.1	At01|EAU37451.1	At01|EAU37789.1	At01|EAU30393.1	At01|EAU33977.1	At01|EAU30785.1	At01|EAU36144.1	At01|EAU36801.1
cluster00006:	Afl1|EED46279.1	Afl1|EED49542.1	Afl1|EED47518.1	Afl1|EED56328.1	Afu1|EAL84833.1	Afu1|EAL91095.1	Afu1|EAL84864.1	Afu1|EBA27209.1	Afu1|EAL87804.2	Afu1|EBA27481.1	Afu1|EAL89233.1	An01|OWW31041.1	An01|OWW37409.1	An01|OWW34270.1	An01|OWW36326.1	At01|EAU30149.1	At01|EAU32867.1	At01|EAU30248.1	At01|EAU34435.1	Bd01|EGE79105.1	Bd01|EGE86599.1	Bd01|EGE79677.1	Bd01|KMW67086.1	Bd01|EGE83196.1	Bd01|EGE84420.1	Bd01|KMW68039.1	Bd01|EGE85351.1	Bd01|EGE86647.1	Bp01|OJD11710.1	Bp01|OJD23150.1	Bp01|OJD14934.1	Bp01|OJD27727.1	Bp01|OJD16132.1	Bp01|OJD20960.1	Bp01|OJD19629.1	Bp01|OJD21108.1	Bp01|OJD25672.1	Bp01|OJD26072.1	Bp01|OJD27149.1	Cg01|ADV19976.1	Cg01|ADV22387.1	Cg03|KIR60190.1	Cg03|KIR68919.1	Ci01|KMP02525.1	Ci01|KMP02535.1	Ci01|KMP05925.1	Ci01|KMP10114.1	Ci01|KMP10108.1	Cng1|AFR92169.2
cluster00007:	Afl1|EED47371.1	Afl1|EED50262.1	Afl1|EED50950.1	Afl1|EED48933.1	Afl1|EED52737.1	An01|OWW37486.1	An01|OWW38118.1	At01|EAU29460.1	At01|EAU32501.1	At01|EAU30176.1	At01|EAU32383.1	At01|EAU38563.1	At01|EAU30817.1	At01|EAU34589.1	At01|EAU33557.1	At01|EAU36222.1	Bd01|EGE78404.2	Bd01|KMW66730.1	Bd01|EGE79062.1	Bd01|KMW66886.1	Bd01|EGE85086.2	Bd01|KMW68540.1	Cg01|ADV19496.1	Cg01|ADV25024.1	Cg02|KIR97595.1	Cg02|KIR98771.1	Cg02|KIR98077.1	Cg02|KIS00723.1	Cg03|KIR59946.1	Cg03|KIR63634.1	Cng1|AFR93350.1	Cng1|AFR94055.2	Cng1|AGV14190.1	Cng1|AFR94584.1	Cng1|AGV14273.1	Cng1|AFR94594.1	Cng1|AGV14276.1	Cng1|AFR97253.2	Cng1|AGV14620.1	Cnn1|AAW41606.1	Cnn1|AAW46216.2	Cnn1|ALO60403.1	Cnn1|AAW45174.1	Cnn1|AAW46683.1	Cnn1|ALO69709.1	Cnn1|AAW45175.1	Cnn1|AAW46682.1	Cnn2|EAL18209.1	Cnn2|EAL22598.1
cluster00008:	Fo01|KNB03075.1	Fo01|KNB03076.1	Fo01|KNB08776.1	Fo01|KNB08777.1	Sc01|EFI91483.1	Sc01|EFI99239.1	Sc01|EFI92506.1	Sc01|EFI98720.1	Sc01|EFI92402.1	Sc01|EFI99286.1	Sc01|EFI91835.1	Sc01|EFJ02821.1	Sc01|EFI99196.1	Sc01|EFI98719.1	Sc01|EFI91785.1	Sc01|EFI99197.1	Sc01|EFI96850.1	Sc01|EFI92157.1	Sc01|EFI97302.1	Sc01|EFI96407.1	Sc01|EFI91846.1	Sc01|EFI92438.1	Sc01|EFI92750.1	Sc01|EFI93012.1	Sc01|EFI99795.1	Sc01|EFI92337.1	Sc01|EFI92183.1	Sc01|EFI92358.1	Sc01|EFI99030.1	Sc01|EFI92357.1	Sc01|EFJ00386.1	Sc01|EFI94698.1	Sc01|EFJ03425.1	Sc01|EFJ01930.1	Sc01|EFI98163.1	Sc01|EFI98149.1	Sc01|EFI97553.1	Sc01|EFI98148.1	Sc01|EFI98164.1	Sc01|EFI95015.1	Sc01|EFJ02851.1	Sc01|EFJ00441.1	Sc01|EFI99891.1	Sc01|EFJ02850.1	Sc01|EFI95383.1	Sc01|EFI95384.1	Sc01|EFJ02848.1	Sc01|EFJ02656.1	Sc01|EFI95926.1
cluster00009:	Afl1|EED47395.1	Afl1|EED49146.1	Afl1|EED48922.1	Afl1|EED55453.1	Afl1|EED49580.1	Afl1|EED50646.1	Afu1|EAL85012.1	Afu1|EAL90925.1	An01|OWW28153.1	An01|OWW38596.1	An01|OWW28779.1	An01|OWW29208.1	At01|EAU29374.1	At01|EAU35757.1	At01|EAU29986.1	At01|EAU32857.1	At01|EAU30206.1	At01|EAU38208.1	Bd01|EGE77994.2	Bd01|KMW66633.1	Bd01|EGE81342.2	Bd01|KMW67486.1	Ca01|AOW25818.1	Ca01|AOW26148.1	Ca01|AOW26076.1	Ca01|AOW26077.1	Ca01|AOW26089.1	Ca02|EEQ42700.1	Ca02|EEQ43021.1	Ca02|EEQ42758.1	Ca02|EEQ42770.1	Ca02|EEQ42771.1	Ci01|KMP03080.1	Ci01|KMP10008.1	Cng1|AFR93972.2	Cng1|AFR98147.1	Cng1|AGV14742.1	Cnn1|AAW46369.2	Cnn1|ALO60471.1	Cnn2|EAL18037.1	Cnn2|EAL22239.1	Cp01|KMM64072.1	Cp01|KMM67015.1	Fo01|KNA98520.1	Fo01|KNA98521.1	Fo01|KNB01567.1	Fo01|KNB01568.1	Fo01|KNB01807.1	Fo01|KNB13578.1
cluster00010:	Afl1|EED45594.1	Afl1|EED53079.1	Afl1|EED49731.1	Afl1|EED51743.1	Afl1|EED57415.1	Afu1|EAL87948.1	Afu1|EAL89410.1	Afu1|EAL93187.1	An01|OWW29538.1	An01|OWW36434.1	An01|OWW31116.1	An01|OWW31578.1	An01|OWW31810.1	An01|OWW35307.1	At01|EAU33722.1	At01|EAU38738.1	At01|EAU34034.1	At01|EAU35304.1	Bd01|EGE83862.1	Bd01|KMW68221.1	Ca01|AOW25981.1	Ca01|AOW26650.1	Ca01|AOW27295.1	Ca01|AOW30895.1	Ca01|AOW28568.1	Ca01|AOW31159.1	Ca02|EEQ42211.1	Ca02|EEQ42861.1	Ca02|EEQ43256.1	Ca02|EEQ45693.1	Cng1|AFR95769.1	Cng1|AGV14446.1	Cpa1|CCE40007.1	Cpa1|CCE40008.1	Cpa1|CCE42841.1	Cpa1|CCE40847.1	Cpa1|CCE40867.1	Cpa1|CCE41739.1	Cpa1|CCE42291.1	Ct01|EER30161.1	Ct01|EER35646.1	Ct01|EER34513.1	Ct01|EER36212.1	Fo01|KNA94763.1	Fo01|KNA94764.1	Fo01|KNA98358.1	Fo01|KNB01624.1	Fo01|KNA98953.1	Fo01|KNB13507.1
cluster00011:	Afl1|EED53630.1	Afl1|EED57104.1	Afl1|EED56329.1	Afl1|EED57032.1	Afu1|EAL86830.1	Afu1|EAL87526.1	An01|OWW30139.1	An01|OWW35930.1	An01|OWW36082.1	At01|EAU30133.1	At01|EAU30136.1	Bd01|EGE84922.2	Bd01|KMW68475.1	Bd01|KMW68476.1	Bd01|KMW68477.1	Bd01|KMW68478.1	Bp01|OJD22356.1	Bp01|OJD25808.1	Ca01|AOW27325.1	Ca01|AOW30881.1	Ca01|AOW27995.1	Ca01|AOW31066.1	Ca01|AOW29354.1	Ca01|AOW30358.1	Ca01|AOW30064.1	Ca01|AOW30082.1	Ca01|AOW30092.1	Ca02|EEQ43244.1	Ca02|EEQ45722.1	Ca02|EEQ43426.1	Ca02|EEQ44901.1	Ca02|EEQ46583.1	Ca02|EEQ47510.1	Cg01|ADV19909.1	Cg01|ADV20686.1	Cg01|ADV22108.1	Cg02|KIR96188.1	Cg02|KIS00325.1	Cg02|KIS01833.1	Cg03|KIR57726.1	Cg03|KIR68814.1	Cg03|KIR69009.1	Cng1|AFR93041.1	Cng1|AFR97565.1	Cnn1|AAW41228.1	Cnn1|AAW41690.2	Cnn1|AAW41745.1	Cnn1|AAW45953.1	Cnn2|EAL18338.1
cluster00012:	Afl1|EED45461.1	Afl1|EED49641.1	Afl1|EED55783.1	Afl1|EED45468.1	Afl1|EED50259.1	Afl1|EED52529.1	An01|OWW28650.1	An01|OWW34659.1	An01|OWW29225.1	An01|OWW28988.1	An01|OWW34770.1	An01|OWW32359.1	An01|OWW38483.1	An01|OWW30466.1	An01|OWW32162.1	An01|OWW35408.1	An01|OWW36214.1	An01|OWW37177.1	At01|EAU29342.1	At01|EAU30135.1	At01|EAU34085.1	At01|EAU39617.1	Bd01|EGE82089.1	Bd01|KMW67679.1	Ca01|AOW27811.1	Ca01|AOW29846.1	Ca01|AOW29922.1	Ca02|EEQ46456.1	Ca02|EEQ47340.1	Ca02|EEQ46529.1	Cg03|KIR57838.1	Cg03|KIR57839.1	Cng1|AFR96873.1	Cng1|AGV14585.1	Cng1|AFR97717.2	Cng1|AGV14684.1	Cng1|AFR98485.1	Cng1|AGV14795.1	Cng1|AGV14796.1	Cng1|AGV14797.1	Cpa1|CCE41285.1	Cpa1|CCE41286.1	Cpa1|CCE41287.1	Cpa1|CCE41288.1	Cpa1|CCE41290.1	Cpa1|CCE41291.1	Cpa1|CCE41289.1	Fo01|KNA96616.1	Fo01|KNA96617.1
cluster00013:	Afu1|EAL90931.1	Afu1|EAL91126.1	Afu1|EAL91907.2	At01|EAU30835.1	At01|EAU31368.1	At01|EAU35731.1	At01|EAU38038.1	Bd01|EGE79582.2	Bd01|KMW67050.1	Bd01|KMW67051.1	Bd01|EGE81421.2	Bd01|KMW67506.1	Bd01|EGE82607.2	Bd01|KMW67850.1	Bp01|OJD20226.1	Bp01|OJD25599.1	Bp01|OJD20227.1	Bp01|OJD21611.1	Bp01|OJD23970.1	Bp01|OJD25758.1	Cnn1|AAW41255.1	Cnn1|AAW44840.2	Cnn2|EAL19917.1	Cnn2|EAL23050.1	Cp01|KMM64269.1	Cp01|KMM68378.1	Cpa1|CCE40539.1	Cpa1|CCE44771.1	Ec01|KKZ61398.1	Ec01|KKZ64097.1	Fo01|KNA95230.1	Fo01|KNA95231.1	Fo01|KNB11248.1	Fo01|KNB11249.1	Fo01|KNB11250.1	Fo01|KNB15735.1	Fo01|KNB15736.1	Fo01|KNB15737.1	Fo01|KNB16519.1	Fo01|KNB17639.1	Fp01|CZR45771.1	Fp01|CZR48027.1	Hc01|EEH03885.1	Hc01|EEH05275.1	Tm01|XP_002147267.1	Tm01|XP_002152239.1	Tm01|XP_002149812.1	Tm01|XP_002153734.1	Tm01|XP_002153073.1
cluster00014:	Afl1|EED44915.1	Afl1|EED53210.1	Afl1|EED45680.1	Afl1|EED45879.1	Afl1|EED48137.1	Afl1|EED52102.1	Afl1|EED54968.1	Afl1|EED57300.1	Afu1|EAL85364.1	Afu1|EAL87764.1	At01|EAU32567.1	At01|EAU35347.1	Bp01|OJD11520.1	Bp01|OJD12299.1	Bp01|OJD15746.1	Bp01|OJD20124.1	Bp01|OJD20217.1	Bp01|OJD23871.1	Bp01|OJD20765.1	Bp01|OJD21311.1	Bp01|OJD21451.1	Bp01|OJD22635.1	Bp01|OJD27643.1	Bp01|OJD28391.1	Ci01|KMP03699.1	Ci01|KMP06160.1	Ci01|KMP06014.1	Cng1|AFR94580.2	Cng1|AFR94917.2	Cnn1|AAW43255.1	Cnn1|AAW45177.1	Cnn1|AAW43614.1	Cnn1|AAW43616.1	Cnn1|ALO60579.1	Cnn2|EAL18665.1	Cnn2|EAL21230.1	Cnn2|EAL20434.1	Cnn2|EAL20435.1	Cp01|KMM72331.1	Cp01|KMM73477.1	Cpa1|CCE40009.1	Cpa1|CCE41438.1	Cpa1|CCE40418.1	Cpa1|CCE40429.1	Ct01|EER33208.1	Ct01|EER33210.1	Ct01|EER34678.1	Ct01|EER34694.1	Ct01|EER35027.1
cluster00015:	Afl1|EED46395.1	Afl1|EED50354.1	Afl1|EED56341.1	Afu1|EAL87096.1	Afu1|EAL90099.1	An01|OWW34502.1	An01|OWW37584.1	At01|EAU33678.1	At01|EAU36124.1	Bd01|EGE77076.1	Bd01|EGE84227.1	Bd01|EGE79542.1	Bd01|KMW67036.1	Bd01|EGE82844.2	Bd01|KMW67926.1	Bd01|EGE84255.2	Bd01|KMW68316.1	Bd01|KMW68317.1	Bd01|EGE84326.1	Bd01|KMW68329.1	Ca01|AOW26652.1	Ca01|AOW27719.1	Ca02|EEQ42209.1	Ca02|EEQ47251.1	Ci01|KMP00451.1	Ci01|KMP05830.1	Cnn1|AAW40743.1	Cnn1|AAW40744.1	Cnn1|AAW42349.1	Cnn1|ALO60470.1	Cnn2|EAL23464.1	Cnn2|EAL23465.1	Cp01|KMM65971.1	Cp01|KMM69740.1	Cpa1|CCE41946.1	Cpa1|CCE44845.1	Ct01|EER32890.1	Ct01|EER34874.1	Ec01|KKZ61267.1	Ec01|KKZ65996.1	Ep01|KLJ06640.1	Ep01|KLJ08872.1	Fo01|KNA94275.1	Fo01|KNB11778.1	Fo01|KNB11779.1	Fo01|KNB11780.1	Fo01|KNB14246.1	Fo01|KNB14247.1	Fo01|KNB14248.1
cluster00016:	Afl1|EED45486.1	Afl1|EED47443.1	Afl1|EED57246.1	Afl1|EED45925.1	Afl1|EED49021.1	Afl1|EED48624.1	Afl1|EED49440.1	Afl1|EED58103.1	Afl1|EED52360.1	Afl1|EED53180.1	Afu1|EAL86150.1	Afu1|EAL86435.1	An01|OWW29311.1	An01|OWW32154.1	At01|EAU33818.1	At01|EAU37617.1	Bd01|EGE77338.1	Bd01|EGE85524.1	Bd01|EGE78268.2	Bd01|KMW66687.1	Bd01|EGE78864.2	Bd01|KMW66830.1	Bd01|EGE84569.1	Bd01|KMW68389.1	Bd01|KMW68390.1	Bd01|EGE84877.1	Bd01|KMW68463.1	Bd01|EGE86213.1	Bd01|KMW68882.1	Bp01|OJD22530.1	Bp01|OJD22866.1	Ca01|AOW29562.1	Ca01|AOW30081.1	Ca01|AOW31601.1	Ca01|AOW31639.1	Ca02|EEQ43953.1	Ca02|EEQ43991.1	Ci01|KMP01742.1	Ci01|KMP06981.1	Ci01|KMP06838.1	Ci01|KMP07078.1	Cp01|KMM64726.1	Cp01|KMM68572.1	Cp01|KMM68479.1	Cp01|KMM68718.1	Cpa1|CCE41175.1	Cpa1|CCE41186.1	Ct01|EER30475.1	Ct01|EER30524.1
cluster00017:	Afl1|EED55154.1	Afl1|EED56856.1	Afu1|EAL90784.1	Afu1|EAL92063.1	An01|OWW28728.1	An01|OWW34942.1	An01|OWW29270.1	An01|OWW29666.1	At01|EAU32951.1	At01|EAU33435.1	Bd01|EGE77534.2	Bd01|KMW66517.1	Bd01|EGE78381.1	Bd01|EGE82013.2	Bd01|EGE78631.2	Bd01|KMW66771.1	Bd01|EGE81487.1	Bd01|KMW67523.1	Bd01|KMW67524.1	Bp01|OJD26936.1	Bp01|OJD27801.1	Ca01|AOW26196.1	Ca01|AOW29384.1	Ca01|AOW30533.1	Ca01|AOW30638.1	Ca02|EEQ42655.1	Ca02|EEQ44872.1	Ca02|EEQ46964.1	Ca02|EEQ47066.1	Ci01|KMP01873.1	Ci01|KMP02713.1	Ci01|KMP03744.1	Ci01|KMP09904.1	Cp01|KMM64168.1	Cp01|KMM67646.1	Cp01|KMM64583.1	Cp01|KMM66670.1	Cpa1|CCE40750.1	Cpa1|CCE43892.1	Cpa1|CCE45344.1	Cpa1|CCE45345.1	Cpa1|CCE45346.1	Ct01|EER31254.1	Ct01|EER31256.1	Ct01|EER31732.1	Ct01|EER32124.1	Ec01|KKZ66754.1	Ec01|KKZ68898.1	Ep01|KLJ08250.1
cluster00018:	At01|EAU35085.1	At01|EAU36826.1	Ca01|AOW28989.1	Ca01|AOW29018.1	Ca02|EEQ45231.1	Ca02|EEQ45260.1	Cng1|AFR97443.2	Cng1|AFR98911.2	Cng1|AGV14651.1	Cng1|AGV14868.1	Cnn1|AAW45020.2	Cnn1|AAW45858.2	Cnn2|EAL17872.1	Cnn2|EAL18502.1	Ct01|EER35285.1	Ct01|EER35404.1	Fo01|KNA93602.1	Fo01|KNA93603.1	Fo01|KNA94922.1	Fo01|KNA94923.1	Fo01|KNA94924.1	Fo01|KNA94925.1	Fo01|KNA94926.1	Fo01|KNA96374.1	Fo01|KNA96375.1	Fo01|KNB03197.1	Fo01|KNB09041.1	Fo01|KNB16016.1	Fo01|KNB16017.1	Fo01|KNB17191.1	Fo01|KNB17192.1	Fo02|PCD23567.1	Fo02|PCD41132.1	Fo02|PCD45837.1	Fo02|PCD26605.1	Fo02|PCD43183.1	Fp01|CZR36129.1	Fp01|CZR44429.1	Hc02|EGC41396.1	Hc02|EGC42455.1	Hc03|EER44097.1	Hc03|EER45448.1	Sc01|EFI93572.1	Sc01|EFI93575.1	Sc01|EFI95266.1	Sc01|EFJ02540.1	Sc01|EFI95674.1	Sc01|EFI97786.1	Tm01|XP_002145605.1
cluster00019:	An01|OWW29056.1	An01|OWW30200.1	An01|OWW34917.1	An01|OWW36944.1	Bd01|EGE77743.2	Bd01|KMW66576.1	Bd01|KMW66577.1	Cng1|AFR98550.2	Cng1|AGV14812.1	Fo01|KNB00386.1	Fo01|KNB00387.1	Fo01|KNB00388.1	Fo01|KNB00389.1	Fo01|KNB00488.1	Fo01|KNB00489.1	Fo01|KNB04547.1	Fo01|KNB04589.1	Fo01|KNB06522.1	Fo01|KNB07524.1	Fo01|KNB07525.1	Fo01|KNB10594.1	Fo01|KNB10595.1	Fo01|KNB19968.1	Fo01|KNB20467.1	Fo01|KNB11076.1	Fo01|KNB17070.1	Fo01|KNB12891.1	Fo01|KNB12892.1	Fo01|KNB12893.1	Fo01|KNB19012.1	Fo01|KNB19013.1	Fo01|KNB19058.1	Fo01|KNB19059.1	Fo02|PCD22010.1	Fo02|PCD22046.1	Fo02|PCD36027.1	Fo02|PCD35326.1	Fo02|PCD35327.1	Fo02|PCD37084.1	Fo02|PCD44874.1	Fp01|CZR35569.1	Fp01|CZR48779.1	Hc01|EEH08171.1	Hc01|EEH08221.1	Sc01|EFI96780.1	Sc01|EFI96786.1	Sc01|EFJ01244.1	Sc01|EFJ01762.1	Sc01|EFJ03128.1
cluster00020:	Afl1|EED46190.1	Afl1|EED56273.1	Afl1|EED49693.1	Afl1|EED53450.1	Afl1|EED49800.1	Afl1|EED52965.1	An01|OWW30502.1	An01|OWW36277.1	At01|EAU30298.1	At01|EAU34062.1	At01|EAU33047.1	At01|EAU33789.1	Bd01|EGE77178.2	Bd01|KMW66428.1	Bd01|EGE86801.2	Bd01|KMW69296.1	Ca01|AOW28343.1	Ca01|AOW28392.1	Ca01|AOW28436.1	Ca01|AOW29598.1	Ca02|EEQ44366.1	Ca02|EEQ44413.1	Ca02|EEQ44461.1	Ca02|EEQ46206.1	Cg01|ADV23240.1	Cg01|ADV25592.1	Cg02|KIR97367.1	Cg02|KIR98793.1	Cg02|KIR97415.1	Cg02|KIR98299.1	Cg03|KIR59181.1	Cg03|KIR68314.1	Cng1|AFR96339.2	Cng1|AFR98481.1	Cnn1|AAW43524.1	Cnn1|AAW43525.1	Cnn1|AAW44822.2	Cnn1|AAW46733.2	Cnn2|EAL17433.1	Cnn2|EAL19881.1	Cnn2|EAL20724.1	Cnn2|EAL20725.1	Cnn2|EAL20726.1	Cnn2|EAL23367.1	Cnn2|EAL23368.1	Cpa1|CCE40172.1	Cpa1|CCE42707.1	Cpa1|CCE42708.1	Cpa1|CCE43082.1
cluster00021:	Afl1|EED46815.1	Afl1|EED52313.1	Afl1|EED46891.1	Afl1|EED47923.1	Afl1|EED49069.1	Afl1|EED49846.1	Afl1|EED56486.1	Afl1|EED54458.1	Afl1|EED54746.1	Afu1|EAL84486.2	Afu1|EAL91972.2	Afu1|EAL84950.2	Afu1|EAL92777.1	Afu1|EAL86322.1	Afu1|EAL90749.1	Afu1|EAL88520.1	Afu1|EAL90999.1	An01|OWW28993.1	An01|OWW31446.1	An01|OWW36338.1	An01|OWW29496.1	An01|OWW35961.1	An01|OWW30808.1	An01|OWW34330.1	An01|OWW31307.1	An01|OWW33582.1	An01|OWW32518.1	An01|OWW33281.1	An01|OWW32777.1	An01|OWW34324.1	An01|OWW32961.1	An01|OWW36941.1	An01|OWW34636.1	An01|OWW38607.1	At01|EAU31708.1	At01|EAU34200.1	Bd01|EGE80502.1	Bd01|KMW67302.1	Bd01|EGE82173.1	Bd01|KMW67704.1	Bd01|EGE85283.2	Bd01|KMW68580.1	Ca01|AOW27316.1	Ca01|AOW27322.1	Ca02|EEQ45713.1	Ca02|EEQ45719.1	Cng1|AFR94281.1	Cng1|AGV14222.1	Cnn1|AAW43993.1
cluster00022:	Afl1|EED45179.1	Afl1|EED46089.1	Afl1|EED46801.1	Afl1|EED48098.1	Afl1|EED49615.1	Afl1|EED51197.1	Afl1|EED51520.1	Afl1|EED52234.1	Afl1|EED54722.1	Afl1|EED55083.1	Afl1|EED45949.1	Afl1|EED47803.1	Afl1|EED48355.1	Afl1|EED47466.1	Afl1|EED49623.1	Afl1|EED50532.1	Afl1|EED56403.1	Afu1|EAL84844.1	Afu1|EAL85692.1	Afu1|EAL85730.1	Afu1|EAL86560.1	Afu1|EAL89381.1	Afu1|EAL91987.1	Afu1|EAL86625.1	Afu1|EAL86649.1	Afu1|EAL90601.1	An01|OWW28460.1	An01|OWW30919.1	An01|OWW32533.1	An01|OWW28467.1	An01|OWW35112.1	An01|OWW38547.1	At01|EAU29987.1	At01|EAU30155.1	At01|EAU30561.1	At01|EAU31344.1	At01|EAU31751.1	At01|EAU38103.1	At01|EAU39106.1	Bd01|EGE78438.1	Bd01|EGE82556.2	Bd01|EGE82868.1	Bd01|EGE85703.1	Bp01|OJD23690.1	Bp01|OJD24290.1	Bp01|OJD27994.1	Bp01|OJD25232.1	Ca01|AOW25891.1	Ca01|AOW26258.1
cluster00023:	Bd01|EGE79160.1	Bd01|KMW69320.1	Bd01|KMW68450.1	Bd01|KMW66538.1	Bd01|KMW67355.1	Bd01|KMW67885.1	Bd01|KMW66978.1	Bd01|KMW69408.1	Bd01|KMW69189.1	Bd01|KMW68192.1	Bd01|KMW67222.1	Bd01|KMW67992.1	Bd01|KMW67166.1	Bd01|KMW69392.1	Bd01|KMW67810.1	Bd01|KMW67888.1	Bd01|KMW68690.1	Bd01|KMW67179.1	Bd01|KMW68892.1	Bd01|KMW67042.1	Bd01|KMW68241.1	Bd01|KMW69100.1	Bd01|KMW68196.1	Bd01|KMW66698.1	Bd01|KMW67815.1	Bd01|KMW67215.1	Bd01|KMW68248.1	Bd01|KMW69359.1	Bd01|KMW66666.1	Bd01|KMW69241.1	Bd01|KMW67812.1	Bd01|KMW69553.1	Bd01|KMW68404.1	Bd01|KMW67347.1	Bd01|KMW67020.1	Bd01|KMW67301.1	Bd01|KMW68894.1	Bd01|KMW69112.1	Bd01|KMW67076.1	Bd01|KMW66699.1	Bd01|KMW66878.1	Bd01|KMW69184.1	Bd01|KMW68912.1	Bd01|KMW68487.1	Bd01|KMW68403.1	Bd01|KMW69754.1	Bd01|KMW69483.1	Bd01|KMW67866.1	Bd01|KMW69177.1
cluster00024:	Afl1|EED46108.1	Afl1|EED56188.1	Afl1|EED50437.1	Afl1|EED57600.1	An01|OWW31304.1	An01|OWW32121.1	An01|OWW35986.1	An01|OWW37135.1	An01|OWW37993.1	At01|EAU30841.1	At01|EAU37442.1	Cg01|ADV22768.1	Cg01|ADV22817.1	Cg01|ADV22818.1	Cg02|KIR98662.1	Cg02|KIS00209.1	Cg02|KIS00208.1	Cg02|KIS00210.1	Cg02|KIS00211.1	Cg03|KIR58347.1	Cg03|KIR58349.1	Cg03|KIR58348.1	Cg03|KIR58350.1	Cng1|AFR95821.2	Cng1|AFR95822.1	Cng1|AFR95823.1	Cng1|AFR95824.1	Cng1|AFR97194.1	Cng1|AGV14456.1	Cnn1|AAW44137.1	Cnn1|AAW44139.1	Cnn1|AAW44312.1	Cnn1|AAW44324.1	Cnn1|AAW45508.2	Cnn2|EAL19386.1	Cnn2|EAL20199.1	Cnn2|EAL20197.1	Cnn2|EAL20198.1	Cnn2|EAL20200.1	Cpa1|CCE44215.1	Cpa1|CCE44222.1	Ct01|EER31107.1	Ct01|EER31108.1	Ct01|EER31774.1	Ct01|EER32518.1	Fo01|KNA95889.1	Fo01|KNA95890.1	Fo01|KNB01751.1	Fo01|KNB16507.1
cluster00025:	Afu1|EAL85427.1	Afu1|EAL91117.1	Afu1|EAL90939.1	Bd01|EGE83383.1	Bd01|KMW68097.1	Bd01|EGE85185.2	Bd01|KMW68562.1	Bd01|EGE86292.1	Bd01|KMW68922.1	Ec01|KKZ62362.1	Ec01|KKZ66825.1	Fo01|KNB02253.1	Fo01|KNB02254.1	Fo01|KNB08968.1	Fo01|KNB08969.1	Fo01|KNB08970.1	Fo01|KNB09348.1	Fo01|KNB09349.1	Fo01|KNB10496.1	Fo01|KNB10497.1	Fo01|KNB10498.1	Fo01|KNB10499.1	Fo01|KNB10612.1	Fo01|KNB10613.1	Fo01|KNB12244.1	Fo01|KNB12245.1	Fo01|KNB12504.1	Fo01|KNB12505.1	Fo01|KNB14328.1	Fo01|KNB14329.1	Fo01|KNB14510.1	Fo01|KNB14511.1	Fo01|KNB14539.1	Fo01|KNB14540.1	Fo01|KNB14541.1	Fo01|KNB14542.1	Fo01|KNB16563.1	Fo01|KNB19437.1	Fo01|KNB19527.1	Fo01|KNB16789.1	Fo01|KNB16790.1	Fo01|KNB18469.1	Fo01|KNB18046.1	Fo01|KNB18047.1	Fo01|KNB19591.1	Fo01|KNB19592.1	Fo02|PCD24727.1	Fo02|PCD24728.1	Fo02|PCD29613.1
cluster00026:	At01|EAU34353.1	At01|EAU38713.1	Bd01|EGE78875.1	Bd01|KMW66833.1	Ci01|KMP00403.1	Ci01|KMP07550.1	Cp01|KMM66013.1	Cp01|KMM72679.1	Cpa1|CCE41460.1	Cpa1|CCE41481.1	Cpa1|CCE41483.1	Cpa1|CCE41482.1	Fo01|KNA99683.1	Fo01|KNA99684.1	Fo01|KNA99685.1	Fo01|KNB00182.1	Fo01|KNB00183.1	Fo01|KNB04450.1	Fo01|KNB04654.1	Fo01|KNB06589.1	Fo01|KNB17883.1	Fo01|KNB18395.1	Fo01|KNB18442.1	Fo01|KNB04882.1	Fo01|KNB16767.1	Fo01|KNB18667.1	Fo01|KNB18834.1	Fo02|PCD36009.1	Fo02|PCD36010.1	Sc01|EFI91495.1	Sc01|EFJ02089.1	Sc01|EFI91497.1	Sc01|EFJ02088.1	Sc01|EFI96476.1	Sc01|EFJ01276.1	Sc01|EFJ00530.1	Sc01|EFJ01333.1	Tm01|XP_002152745.1	Tm01|XP_002152746.1	Afl1|EED44914.1	At01|EAU39589.1	An01|OWW28971.1	Afu1|EAL86313.2	Tm01|XP_002152831.1	Cp01|KMM73426.1	Ci01|KMP08352.1	Fo01|KNB18190.1	Fo02|PCD33704.1	Fp01|CZR49396.1
cluster00027:	Afl1|EED46821.1	Afl1|EED56823.1	Afu1|EAL86420.1	Afu1|EAL91287.1	An01|OWW31445.1	An01|OWW34936.1	An01|OWW32513.1	An01|OWW35710.1	Bd01|EGE82561.2	Bd01|KMW67836.1	Bd01|EGE84981.2	Bd01|KMW68499.1	Cg01|ADV19771.1	Cg01|ADV20896.1	Cg01|ADV20933.1	Cg01|ADV24123.1	Cg01|ADV22021.1	Cg01|ADV24330.1	Cg02|KIR97776.1	Cg02|KIS01921.1	Cg02|KIR97989.1	Cg02|KIR98341.1	Cg03|KIR60411.1	Cg03|KIR68724.1	Cg03|KIR69161.1	Cg03|KIR69481.1	Cng1|AFR92728.1	Cng1|AFR97878.2	Cng1|AFR94759.2	Cng1|AFR94789.1	Cng1|AFR96131.2	Cng1|AGV14491.1	Cng1|AFR96872.2	Cng1|AFR97894.2	Cng1|AGV14704.1	Cng1|AGV14705.1	Cng1|AFR97255.2	Cng1|AGV14621.1	Cnn1|AAW41081.1	Cnn1|AAW42234.1	Cnn1|AAW42147.1	Cnn1|AAW45350.1	Cnn1|AAW42786.1	Cnn1|AAW43134.2	Cnn2|EAL19168.1	Cnn2|EAL21825.1	Cnn2|EAL21444.1	Cnn2|EAL21468.1	Cnn2|EAL21839.1
cluster00028:	Afl1|EED45116.1	Afl1|EED47332.1	Afl1|EED47649.1	Afl1|EED48583.1	Afl1|EED49595.1	Afl1|EED49862.1	Afl1|EED49876.1	Afl1|EED51183.1	Afl1|EED52019.1	Afl1|EED45117.1	Afl1|EED45393.1	Afl1|EED47975.1	Afl1|EED51175.1	Afl1|EED51739.1	Afl1|EED53479.1	Afl1|EED53907.1	Afl1|EED57518.1	Afl1|EED45665.1	Afl1|EED47354.1	Afl1|EED47890.1	Afl1|EED48448.1	Afl1|EED51023.1	Afl1|EED53171.1	Afl1|EED57354.1	Afl1|EED47452.1	Afl1|EED55978.1	Afu1|EAL84397.1	Afu1|EAL84875.1	Afu1|EAL89339.1	Afu1|EAL94057.1	Afu1|EAL85113.2	Afu1|EAL86424.2	Afu1|EAL89230.2	Afu1|EAL91103.2	Afu1|EAL85129.1	Afu1|EAL87227.2	Afu1|EAL92117.1	Afu1|EAL87813.1	An01|OWW27548.1	An01|OWW27712.1	An01|OWW28334.1	An01|OWW29501.1	An01|OWW29601.1	An01|OWW30623.1	An01|OWW31721.1	An01|OWW32087.1	An01|OWW32684.1	An01|OWW32733.1	An01|OWW33287.1
cluster00029:	Afl1|EED47552.1	Afl1|EED52744.1	Afu1|EAL85117.1	Afu1|EAL93075.1	At01|EAU29454.1	At01|EAU34898.1	At01|EAU37672.1	At01|EAU35772.1	At01|EAU39458.1	Ca01|AOW26103.1	Ca01|AOW28012.1	Ca02|EEQ42743.1	Ca02|EEQ47526.1	Ci01|KMP03190.1	Ci01|KMP03537.1	Cp01|KMM67128.1	Cp01|KMM67454.1	Cpa1|CCE40661.1	Cpa1|CCE44778.1	Ct01|EER31946.1	Ct01|EER35170.1	Ec01|KKZ65685.1	Ec01|KKZ68542.1	Ep01|KLJ05646.1	Ep01|KLJ09480.1	Fo01|KNA94959.1	Fo01|KNA94960.1	Fo01|KNB10756.1	Fo01|KNB10757.1	Fo01|KNA95718.1	Fo01|KNA95719.1	Fo01|KNA98665.1	Fo01|KNA99744.1	Fo01|KNB07732.1	Fo01|KNB17847.1	Fo01|KNB18061.1	Fo01|KNB18358.1	Fo01|KNB19143.1	Fo01|KNB07704.1	Fo01|KNB19144.1	Fo01|KNB01949.1	Fo01|KNB01950.1	Fo01|KNB02117.1	Fo01|KNB08872.1	Fo01|KNB02374.1	Fo01|KNB02375.1	Fo01|KNB15288.1	Fo01|KNB15289.1	Fo01|KNB17352.1
cluster00030:	Afl1|EED44993.1	Afl1|EED45174.1	Afl1|EED45178.1	Afl1|EED47804.1	Afl1|EED47902.1	Afl1|EED48939.1	Afl1|EED49603.1	Afl1|EED49850.1	Afl1|EED50111.1	Afl1|EED52159.1	Afl1|EED46370.1	Afl1|EED45923.1	Afl1|EED46506.1	Afl1|EED50270.1	Afl1|EED55031.1	Afl1|EED55600.1	Afl1|EED50264.1	Afl1|EED51201.1	Afl1|EED53566.1	Afu1|EAL85149.1	Afu1|EAL89049.1	Afu1|EAL90366.1	Afu1|EAL91342.1	Afu1|EAL86616.2	Afu1|EAL92059.1	Afu1|EAL86624.1	Afu1|EAL88812.1	Afu1|EAL88817.1	Afu1|EAL92291.2	Afu1|EAL91050.1	An01|OWW28219.1	An01|OWW32716.1	An01|OWW33899.1	An01|OWW34931.1	An01|OWW35946.1	An01|OWW36006.1	An01|OWW37351.1	An01|OWW38526.1	An01|OWW38595.1	An01|OWW30350.1	An01|OWW30626.1	An01|OWW34441.1	An01|OWW34956.1	An01|OWW35121.1	An01|OWW34718.1	An01|OWW35507.1	An01|OWW37412.1	At01|EAU29302.1	At01|EAU30156.1
cluster00031:	Afl1|EED45566.1	Afl1|EED46021.1	Afl1|EED47350.1	Afl1|EED47514.1	Afl1|EED50029.1	Afl1|EED50168.1	Afl1|EED50231.1	Afl1|EED52073.1	Afl1|EED52504.1	Afl1|EED54336.1	Afl1|EED54427.1	Afl1|EED54620.1	Afl1|EED55182.1	Afl1|EED56407.1	Afl1|EED45951.1	Afl1|EED57818.1	Afl1|EED48862.1	Afu1|EAL84314.2	Afu1|EAL84904.1	Afu1|EAL85604.1	Afu1|EAL86078.1	Afu1|EAL86223.1	Afu1|EAL86423.2	Afu1|EAL88655.1	Afu1|EAL90765.1	Afu1|EAL91073.1	Afu1|EAL91655.1	Afu1|EAL92840.1	Afu1|EAL93809.1	An01|OWW28288.1	An01|OWW28393.1	An01|OWW29076.1	An01|OWW31286.1	An01|OWW31576.1	An01|OWW31940.1	An01|OWW32650.1	An01|OWW33341.1	An01|OWW33432.1	An01|OWW34720.1	An01|OWW34756.1	An01|OWW35824.1	An01|OWW36115.1	An01|OWW36872.1	An01|OWW37018.1	An01|OWW37576.1	An01|OWW38621.1	At01|EAU29366.1	At01|EAU30124.1	At01|EAU30228.1
cluster00032:	Afl1|EED46532.1	Afl1|EED57910.1	Afl1|EED46583.1	Afl1|EED56787.1	Afl1|EED46866.1	Afl1|EED56884.1	Afl1|EED50429.1	Afl1|EED52049.1	Afu1|EAL84375.1	Afu1|EAL86815.1	Afu1|EAL85677.1	Afu1|EBA27325.1	An01|OWW32243.1	An01|OWW38679.1	Bd01|EGE86367.1	Bd01|KMW68962.1	Bd01|KMW68963.1	Cng1|AFR92826.1	Cng1|AFR98278.2	Cng1|AGV14761.1	Cnn1|AAW41088.1	Cnn1|AAW46835.1	Cnn2|EAL17572.1	Cnn2|EAL22888.1	Fo01|KNB00390.1	Fo01|KNB00391.1	Fo01|KNB14362.1	Fo01|KNB00449.1	Fo01|KNB20572.1	Fo01|KNB00490.1	Fo01|KNB08211.1	Fo01|KNB08212.1	Fo01|KNB08631.1	Fo01|KNB08632.1	Fo01|KNB08633.1	Fo01|KNB09152.1	Fo01|KNB09153.1	Fo01|KNB10841.1	Fo01|KNB16517.1	Fo01|KNB17641.1	Fo01|KNB13904.1	Fo01|KNB13905.1	Fo01|KNB13906.1	Fo01|KNB15477.1	Fo01|KNB14371.1	Fo01|KNB14372.1	Fo01|KNB14373.1	Fo02|PCD24758.1	Fo02|PCD42234.1
cluster00033:	Afu1|EAL84881.1	Afu1|EAL87107.1	Afu1|EAL92048.1	Afu1|EAL94109.1	Afu1|EAL85503.1	Afu1|EAL91105.1	At01|EAU29224.1	At01|EAU29404.1	At01|EAU31662.1	At01|EAU32783.1	At01|EAU32784.1	At01|EAU34001.1	At01|EAU34003.1	At01|EAU34004.1	At01|EAU36851.1	At01|EAU36852.1	At01|EAU37739.1	At01|EAU39627.1	At01|EAU29403.1	At01|EAU37740.1	Bp01|OJD19313.1	Bp01|OJD22346.1	Cng1|AFR92135.2	Cng1|AFR92136.1	Cng1|AFR93600.1	Cng1|AFR93601.1	Cng1|AFR94598.1	Cng1|AFR95805.1	Cng1|AFR96830.1	Cng1|AFR97280.1	Cng1|AFR97665.1	Cng1|AFR97667.1	Cng1|AFR98190.2	Cng1|AFR98218.1	Cng1|AFR98220.1	Cng1|AFR98491.1	Cng1|AGV14745.1	Cng1|AGV15254.1	Cng1|AFR97279.1	Cng1|AFR98217.1	Cp01|KMM66544.1	Cp01|KMM69776.1	Fo01|KNB01451.1	Fo01|KNB04694.1	Fo01|KNB02953.1	Fo01|KNB16989.1	Fo01|KNB20752.1	Fo01|KNB04398.1	Fo01|KNB04447.1
cluster00034:	Afu1|EAL86975.1	Afu1|EAL90766.1	Afu1|EAL90932.1	Afu1|EAL91125.1	An01|OWW29749.1	An01|OWW32321.1	An01|OWW34401.1	An01|OWW34660.1	Bd01|EGE79907.1	Bd01|KMW67136.1	Bd01|EGE85981.2	Bd01|KMW68805.1	Ca01|AOW27525.1	Ca01|AOW29570.1	Ca01|AOW29571.1	Ca01|AOW31425.1	Ca01|AOW29307.1	Ca01|AOW29308.1	Ca01|AOW29314.1	Ca01|AOW31364.1	Ca01|AOW31384.1	Ca02|EEQ43719.1	Ca02|EEQ43738.1	Ca02|EEQ43779.1	Ca02|EEQ46178.1	Ca02|EEQ46179.1	Ca02|EEQ44939.1	Ca02|EEQ44945.1	Ca02|EEQ44946.1	Ca02|EEQ45919.1	Cng1|AFR94656.2	Cng1|AGV14291.1	Cng1|AFR95808.1	Cng1|AGV14451.1	Cng1|AFR96723.1	Cng1|AGV14566.1	Cng1|AGV14567.1	Cnn1|AAW43184.1	Cnn1|AAW43185.1	Cnn1|AAW44419.1	Cnn1|AAW44420.1	Cpa1|CCE41073.1	Cpa1|CCE41074.1	Cpa1|CCE42262.1	Cpa1|CCE42263.1	Cpa1|CCE43366.1	Cpa1|CCE43369.1	Ct01|EER30259.1	Ct01|EER31023.1
cluster00035:	Fo01|KNB09809.1	Fo01|KNB09810.1	Fo01|KNB09811.1	Fo01|KNB12573.1	Fo01|KNB12574.1	Sc01|EFI91186.1	Sc01|EFI99519.1	Sc01|EFI91281.1	Sc01|EFI91282.1	Sc01|EFI92273.1	Sc01|EFI92454.1	Sc01|EFI91335.1	Sc01|EFJ00688.1	Sc01|EFI95334.1	Sc01|EFI98089.1	Sc01|EFJ01530.1	Sc01|EFI93093.1	Sc01|EFI91708.1	Sc01|EFI94377.1	Sc01|EFI92205.1	Sc01|EFI92206.1	Sc01|EFI92381.1	Sc01|EFI92383.1	Sc01|EFJ01482.1	Sc01|EFJ01505.1	Sc01|EFI92674.1	Sc01|EFI94201.1	Sc01|EFI94907.1	Sc01|EFI95820.1	Sc01|EFJ03187.1	Sc01|EFI92426.1	Sc01|EFI92929.1	Sc01|EFI95386.1	Sc01|EFI97379.1	Sc01|EFI95320.1	Sc01|EFI95301.1	Sc01|EFJ00339.1	Sc01|EFI95751.1	Sc01|EFJ00338.1	Sc01|EFI94501.1	Sc01|EFI95821.1	Sc01|EFJ00572.1	Sc01|EFJ04054.1	Sc01|EFI95754.1	Sc01|EFJ00337.1	Sc01|EFI98145.1	Sc01|EFI94520.1	Sc01|EFI95755.1	Sc01|EFI95341.1
cluster00036:	Afl1|EED45264.1	Afl1|EED48062.1	Afu1|EAL85350.1	Afu1|EAL86210.1	Afu1|EAL85879.1	Afu1|EAL86439.1	An01|OWW27522.1	An01|OWW28632.1	An01|OWW33102.1	An01|OWW34762.1	At01|EAU29912.1	At01|EAU30165.1	At01|EAU29965.1	At01|EAU37764.1	At01|EAU30213.1	At01|EAU31159.1	Bd01|EGE79754.1	Bd01|KMW67105.1	Bd01|EGE81187.1	Bd01|KMW67452.1	Bd01|EGE83765.2	Bd01|KMW68198.1	Ca01|AOW26264.1	Ca01|AOW30441.1	Ca01|AOW28569.1	Ca01|AOW29281.1	Ca01|AOW29610.1	Ca01|AOW29704.1	Ca01|AOW29762.1	Ca01|AOW30029.1	Ca01|AOW30042.1	Ca01|AOW30052.1	Ca02|EEQ42590.1	Ca02|EEQ46873.1	Ca02|EEQ46219.1	Ca02|EEQ46316.1	Cg01|ADV22263.1	Cg01|ADV25617.1	Cg02|KIR97190.1	Cg02|KIR99263.1	Cg03|KIR58998.1	Cg03|KIR60264.1	Ci01|KMP05479.1	Ci01|KMP07216.1	Ci01|KMP09269.1	Ci01|KMP05884.1	Cng1|AFR92683.1	Cng1|AFR92727.1	Cng1|AGV15323.1
cluster00037:	Bp01|OJD11502.1	Bp01|OJD27314.1	Bp01|OJD14272.1	Bp01|OJD27313.1	Fo01|KNA94216.1	Fo01|KNA94217.1	Fo01|KNA94218.1	Fo01|KNB08317.1	Fo01|KNB08318.1	Fo02|PCD46549.1	Fo02|PCD46550.1	Sc01|EFI91206.1	Sc01|EFI95990.1	Sc01|EFJ03852.1	Sc01|EFI99023.1	Sc01|EFI93238.1	Sc01|EFI99022.1	Sc01|EFI97426.1	Sc01|EFI97425.1	Sc01|EFI99423.1	Sc01|EFI91300.1	Sc01|EFI96592.1	Sc01|EFI98776.1	Sc01|EFI99830.1	Sc01|EFJ01139.1	Sc01|EFI98002.1	Sc01|EFI99338.1	Sc01|EFI95457.1	Sc01|EFI96157.1	Sc01|EFI96174.1	Sc01|EFI91337.1	Sc01|EFI92272.1	Sc01|EFI96954.1	Sc01|EFJ01925.1	Sc01|EFI97242.1	Sc01|EFI97241.1	Sc01|EFI98644.1	Sc01|EFI98238.1	Sc01|EFJ03364.1	Sc01|EFI96094.1	Sc01|EFI94960.1	Sc01|EFI93593.1	Sc01|EFJ03546.1	Sc01|EFI99188.1	Sc01|EFI98809.1	Sc01|EFI97466.1	Sc01|EFI96093.1	Sc01|EFI92462.1	Sc01|EFI92463.1
cluster00038:	Bd01|KMW66389.1	Bd01|KMW69122.1	Bd01|KMW66743.1	Bd01|KMW67130.1	Bd01|KMW67713.1	Bd01|KMW68348.1	Bd01|KMW69145.1	Bd01|KMW67003.1	Bd01|KMW69023.1	Bd01|KMW69563.1	Bd01|KMW69522.1	Bd01|KMW69157.1	Bd01|KMW68968.1	Bd01|KMW68255.1	Bd01|KMW67639.1	Bd01|KMW69244.1	Bd01|KMW67174.1	Bd01|KMW69505.1	Bd01|KMW69636.1	Bd01|KMW67826.1	Bd01|KMW69015.1	Bd01|KMW69479.1	Bd01|KMW69601.1	Bd01|KMW69101.1	Bd01|KMW69246.1	Bd01|KMW69530.1	Bd01|KMW69267.1	Bd01|KMW69416.1	Bd01|KMW68521.1	Bd01|KMW68993.1	Bd01|KMW67225.1	Bd01|KMW68794.1	Bd01|KMW69816.1	Bd01|KMW67653.1	Bd01|KMW68281.1	Bd01|KMW69328.1	Bd01|KMW69580.1	Bd01|KMW66794.1	Bd01|KMW69224.1	Bd01|KMW69429.1	Bd01|KMW69585.1	Bd01|KMW67498.1	Bd01|KMW69181.1	Bd01|KMW69269.1	Bd01|KMW69382.1	Bd01|KMW67769.1	Bd01|KMW68437.1	Bd01|KMW69807.1	Bd01|KMW67029.1
cluster00039:	An01|OWW34257.1	An01|OWW34263.1	An01|OWW34258.1	An01|OWW34262.1	Bd01|EGE82311.1	Bd01|KMW67744.1	Cg01|ADV25008.1	Cg01|ADV25650.1	Cg02|KIR96944.1	Cg02|KIR98041.1	Cg03|KIR58408.1	Cg03|KIR63598.1	Cng1|AFR94090.1	Cng1|AFR98568.1	Cnn1|AAW46134.1	Cnn1|AAW47075.1	Cnn2|EAL17229.1	Cnn2|EAL18244.1	Ct01|EER32201.1	Ct01|EER32210.1	Fo01|KNA96750.1	Fo01|KNA96751.1	Sc01|EFI96131.1	Sc01|EFI97541.1	Sc01|EFI98774.1	Sc01|EFI99406.1	Afl1|EED45119.1	Afu1|EAL84395.2	Afl1|EED45423.1	Hc03|EER38322.1	Afl1|EED45659.1	An01|OWW35352.1	Fo02|PCD46628.1	Fp01|CZR31787.1	Afl1|EED45973.1	Afu1|EAL86363.1	Ct01|EER35236.1	Afl1|EED46983.1	Bd01|EGE79489.1	Pl01|XP_002794551.1	Pb01|EEH17985.1	Pb02|EEH46874.1	Cp01|KMM68092.1	Hc03|EER45337.1	Hc02|EGC41283.1	Ci01|KMP04225.1	An01|OWW31655.1	Hc01|EEH07197.1	At01|EAU36396.1
cluster00040:	Cpa1|CCE40901.1	Cpa1|CCE40909.1	Ct01|EER31847.1	Ct01|EER34821.1	Fo01|KNA99450.1	Fo01|KNA99451.1	Fo01|KNB11085.1	Fo01|KNB11086.1	Fo01|KNB17840.1	Fo01|KNB18354.1	Sc01|EFI92023.1	Sc01|EFI96825.1	Sc01|EFI99805.1	Sc01|EFI99192.1	Sc01|EFI96949.1	Sc01|EFI94153.1	Tm01|XP_002147419.1	Tm01|XP_002147420.1	Afl1|EED45129.1	Afu1|EAL87550.1	Ec01|KKZ63864.1	At01|EAU34039.1	Tm01|XP_002148593.1	Fo02|PCD42332.1	Fo01|KNB00515.1	Hc01|EEH10258.1	Hc02|EGC44730.1	Hc04|EDN06221.1	Bd01|EGE77498.2	Fp01|CZR39099.1	An01|OWW32466.1	Hc03|EER39102.1	Afl1|EED45653.1	Bp01|OJD25894.1	Bd01|EGE82996.1	Fp01|CZR40666.1	Ct01|EER31676.1	Afl1|EED45794.1	Fo02|PCD25946.1	Mt02|AAK46605.1	Mt01|CCP45044.1	Afl1|EED46267.1	At01|EAU33115.1	An01|OWW36324.1	Afu1|EAL91703.1	Cp01|KMM67756.1	Ci01|KMP03860.1	Ec01|KKZ59048.1	Hc04|EDN02809.1
cluster00041:	Afl1|EED45673.1	Afl1|EED45777.1	Afl1|EED46479.1	Afl1|EED47420.1	Afl1|EED56579.1	Afl1|EED45772.1	Afl1|EED51949.1	Afl1|EED56598.1	Afl1|EED47317.1	Afl1|EED47394.1	Afl1|EED57190.1	Afl1|EED48185.1	Afl1|EED49689.1	Afu1|EAL84942.1	Afu1|EAL85274.1	Afu1|EAL87116.1	Afu1|EAL94045.1	An01|OWW30997.1	An01|OWW34980.1	An01|OWW33692.1	An01|OWW36377.1	An01|OWW33955.1	An01|OWW37352.1	At01|EAU29427.1	At01|EAU33100.1	At01|EAU29456.1	At01|EAU38772.1	At01|EAU31474.1	Cng1|AFR95072.1	Cng1|AGV14341.1	Cng1|AFR95826.1	Cng1|AGV14458.1	Cp01|KMM68397.1	Cp01|KMM68398.1	Ct01|EER33740.1	Ct01|EER33741.1	Fo01|KNA95960.1	Fo01|KNB00839.1	Fo01|KNB06325.1	Fo01|KNB10629.1	Fo01|KNB14553.1	Fo01|KNB19048.1	Fo01|KNB19582.1	Fo01|KNA97951.1	Fo01|KNB07933.1	Fo01|KNB07934.1	Fo01|KNB07935.1	Fo01|KNA98425.1	Fo01|KNA98426.1
cluster00042:	An01|OWW32215.1	An01|OWW36412.1	An01|OWW32602.1	An01|OWW34393.1	At01|EAU31622.1	At01|EAU34595.1	Fo01|KNA98251.1	Fo01|KNB12915.1	Fo01|KNB03762.1	Fo01|KNB03763.1	Fo01|KNB11803.1	Fo01|KNB11804.1	Fo01|KNB11805.1	Fo01|KNB11806.1	Fo01|KNB11807.1	Fo01|KNB19308.1	Fo01|KNB19934.1	Fo01|KNB20252.1	Fo02|PCD21805.1	Fo02|PCD33663.1	Fo02|PCD22141.1	Fo02|PCD37145.1	Sc01|EFI92049.1	Sc01|EFI95168.1	Sc01|EFI97325.1	Sc01|EFI94094.1	Sc01|EFJ03683.1	Sc01|EFI94093.1	Sc01|EFI98882.1	Tm01|XP_002147397.1	Tm01|XP_002148454.1	Tm01|XP_002151294.1	Tm01|XP_002151295.1	Afl1|EED44862.1	An01|OWW35370.1	At01|EAU36713.1	Sc01|EFI99991.1	Afl1|EED45011.1	An01|OWW29893.1	Afu1|EAL86262.1	Tm01|XP_002144831.1	Afl1|EED45148.1	At01|EAU32941.1	Afl1|EED45392.1	Fo01|KNB01533.1	Fo02|PCD34677.1	Fp01|CZR43806.1	At01|EAU33964.1	An01|OWW31083.1
cluster00043:	Afl1|EED51654.1	Afl1|EED52464.1	Afu1|EAL86271.1	Afu1|EAL89865.1	An01|OWW33239.1	An01|OWW35286.1	An01|OWW34897.1	An01|OWW35999.1	At01|EAU29528.1	At01|EAU32189.1	At01|EAU34342.1	At01|EAU35428.1	Ca01|AOW27247.1	Ca01|AOW27394.1	Ca01|AOW27395.1	Ca02|EEQ45644.1	Ca02|EEQ45790.1	Ca02|EEQ45791.1	Cg01|ADV21074.1	Cg01|ADV22391.1	Cg01|ADV24694.1	Cg02|KIR99327.1	Cg02|KIS00222.1	Cg02|KIS00962.1	Cg02|KIS01409.1	Cg03|KIR57412.1	Cg03|KIR60199.1	Cg03|KIR67759.1	Cng1|AFR92989.1	Cng1|AFR95270.1	Cng1|AFR95360.1	Cnn1|AAW42386.1	Cnn1|AAW43507.1	Cnn2|EAL20714.1	Cnn2|EAL22224.1	Cpa1|CCE40276.1	Cpa1|CCE40277.1	Cpa1|CCE43066.1	Cpa1|CCE43067.1	Cpa1|CCE43068.1	Cpa1|CCE43070.1	Cpa1|CCE40949.1	Cpa1|CCE40977.1	Fo01|KNA98133.1	Fo01|KNB06158.1	Fo01|KNA98539.1	Fo01|KNB10560.1	Fo01|KNB19957.1	Fo01|KNB19958.1
cluster00044:	An01|OWW30922.1	An01|OWW37677.1	At01|EAU32758.1	At01|EAU33881.1	Bd01|EGE83615.1	Bd01|KMW68154.1	Bp01|OJD13229.1	Bp01|OJD24045.1	Ec01|KKZ61933.1	Ec01|KKZ68098.1	Fo01|KNA97637.1	Fo01|KNA97638.1	Fo01|KNB00649.1	Fo01|KNB00650.1	Fo01|KNB05783.1	Fo01|KNB05784.1	Fo01|KNB13859.1	Fo01|KNB15500.1	Sc01|EFI99447.1	Sc01|EFJ00960.1	Sc01|EFI99785.1	Tm01|XP_002149292.1	Tm01|XP_002152769.1	Afl1|EED48210.1	At01|EAU32766.1	Fp01|CZR47459.1	Fo02|PCD29101.1	Fo01|KNB11497.1	Afu1|EAL87889.1	Bp01|OJD27415.1	Ec01|KKZ65103.1	Ep01|KLJ07981.1	Hc01|EEH06432.1	Hc03|EER36911.1	Hc02|EGC49185.1	An01|OWW29420.1	Cp01|KMM67684.1	Ci01|KMP03783.1	Bd01|KMW68808.1	Hc04|EDN06770.1	Afl1|EED50018.1	At01|EAU38962.1	An01|OWW28297.1	Afu1|EAL90442.2	Cp01|KMM68001.1	Ci01|KMP04125.1	Tm01|XP_002151455.1	Pb01|EEH17916.1	Pb02|EEH46794.1
cluster00045:	Bd01|EGE85042.1	Bd01|KMW68525.1	Fo01|KNB12986.1	Fo01|KNB12987.1	Fo01|KNB12988.1	Fo01|KNB16515.1	Fo01|KNB17643.1	Fo01|KNB19421.1	Fo01|KNB19510.1	Sc01|EFI92870.1	Sc01|EFI92875.1	Sc01|EFI95518.1	Sc01|EFI95669.1	Sc01|EFI97257.1	Sc01|EFJ00533.1	Sc01|EFJ00536.1	Sc01|EFJ01351.1	Afl1|EED45428.1	Afu1|EAL88998.1	Tm01|XP_002145869.1	Sc01|EFJ01794.1	Ci01|KMP00518.1	Cp01|KMM65900.1	An01|OWW29267.1	Ep01|KLJ07044.1	Ct01|EER32244.1	Cpa1|CCE45422.1	Afl1|EED45583.1	At01|EAU33696.1	Afl1|EED45918.1	An01|OWW36982.1	Afl1|EED46507.1	Pl01|XP_002796538.1	Hc01|EEH03447.1	Bd01|EGE84874.1	Pb01|EEH21387.1	Pb02|EEH43943.1	Hc03|EER44873.1	Bp01|OJD22854.1	Hc02|EGC45450.1	Hc04|EDN11136.1	Ec01|KKZ61511.1	Ep01|KLJ10797.1	Fp01|CZR43403.1	Fo02|PCD35020.1	Fo01|KNB02025.1	Afl1|EED47248.1	Tm01|XP_002153197.1	Fp01|CZR36450.1
cluster00046:	Afl1|EED46041.1	Afl1|EED47814.1	Bd01|EGE77138.1	Bd01|KMW66410.1	Bd01|KMW66411.1	Bd01|EGE79167.1	Bd01|EGE86940.2	Bd01|KMW66923.1	Bd01|EGE84164.1	Bd01|KMW68291.1	Bd01|EGE84793.2	Bd01|KMW68448.1	Ec01|KKZ60978.1	Ec01|KKZ63881.1	Fo01|KNA93599.1	Fo01|KNA93600.1	Fo01|KNA96429.1	Fo01|KNA96430.1	Fo01|KNB17960.1	Fo01|KNB17961.1	Fo01|KNB17962.1	Fo01|KNB17963.1	Fo01|KNB17964.1	Fo01|KNB17965.1	Fo02|PCD33540.1	Fo02|PCD33541.1	Fp01|CZR44753.1	Fp01|CZR49220.1	Hc01|EEH10612.1	Hc01|EEH10704.1	Hc02|EGC41641.1	Hc02|EGC45641.1	Hc03|EER44674.1	Hc03|EER45698.1	Sc01|EFI91250.1	Sc01|EFI95826.1	Sc01|EFJ01332.1	Sc01|EFJ01756.1	Sc01|EFJ02157.1	Sc01|EFJ02158.1	Afl1|EED45131.1	At01|EAU29580.1	Pl01|XP_002790532.2	Bp01|OJD23476.1	An01|OWW27631.1	Hc02|EGC43946.1	Tm01|XP_002150892.1	Bp01|OJD26266.1	An01|OWW34850.1
cluster00047:	Fo01|KNA94630.1	Fo01|KNA94631.1	Fo01|KNA95610.1	Fo01|KNA95611.1	Fo01|KNA96146.1	Fo01|KNA96147.1	Fo01|KNB08539.1	Fo01|KNB08540.1	Fo01|KNB08756.1	Fo01|KNB08757.1	Tm01|XP_002148975.1	Tm01|XP_002148976.1	Afl1|EED49013.1	At01|EAU32621.1	An01|OWW35612.1	Afu1|EAL85825.1	Bd01|EGE84175.2	Ci01|KMP02893.1	Cp01|KMM66842.1	Tm01|XP_002143479.1	Ec01|KKZ65509.1	Fp01|CZR42463.1	Hc01|EEH06324.1	Hc02|EGC49075.1	Hc04|EDN06665.1	Ep01|KLJ10984.1	Fo02|PCD32844.1	Fo01|KNA98784.1	Bp01|OJD24103.1	Pb02|EEH43133.2	Cg02|KIR97461.1	Cng1|AFR97841.1	Cg01|ADV20917.1	Cg03|KIR69518.1	Cnn1|AAW42175.1	Cnn2|EAL21712.1	Pb01|EEH16407.2	Pl01|XP_015700034.1	Sc01|EFJ00743.1	Pj01|KTW32074.1	Hc03|EER36803.1	Mt02|AAK44233.1	Mt01|CCP42731.1	Afl1|EED49118.1	An01|OWW36602.1	At01|EAU29709.1	Fo02|PCD46228.1	Fp01|CZR33545.1	Ci01|KMP04628.1
cluster00048:	Afl1|EED45901.1	Afl1|EED53604.1	Bd01|EGE78436.2	Bd01|KMW66734.1	Bd01|EGE79656.2	Bd01|KMW67081.1	Bd01|EGE84560.1	Bd01|KMW68382.1	Ca01|AOW27650.1	Ca01|AOW31625.1	Cpa1|CCE40425.1	Cpa1|CCE40426.1	Fo01|KNA99643.1	Fo01|KNA99644.1	Fo01|KNB07141.1	Fo01|KNB07142.1	Sc01|EFI92649.1	Sc01|EFI92921.1	Sc01|EFI92678.1	Sc01|EFI93677.1	Sc01|EFI98581.1	Sc01|EFI93844.1	Sc01|EFI95638.1	Sc01|EFI95639.1	Afl1|EED44954.1	Afu1|EAL89250.1	An01|OWW28930.1	Cp01|KMM71348.1	Ci01|KMP09480.1	At01|EAU39571.1	Tm01|XP_002144026.1	Fo01|KNB16240.1	Ep01|KLJ10499.1	Ec01|KKZ65745.1	Bp01|OJD26536.1	Fp01|CZR37096.1	Fo02|PCD44102.1	Hc03|EER37650.1	Hc01|EEH06039.1	Pb02|EEH44842.1	Hc02|EGC43872.1	Hc04|EDN09300.1	Pb01|EEH20429.2	Afl1|EED45689.1	Fo02|PCD43816.1	Fo01|KNB04207.1	Fp01|CZR36803.1	An01|OWW34927.1	Cng1|AFR96314.1
cluster00049:	Bd01|EGE85710.1	Bd01|KMW68716.1	Fo01|KNA95509.1	Fo01|KNA95510.1	Fo01|KNA95511.1	Fo01|KNA95512.1	Fo01|KNA95513.1	Fo01|KNA95514.1	Fo01|KNA95549.1	Fo01|KNA95550.1	Fo01|KNA95551.1	Fo01|KNA95552.1	Fo01|KNB20156.1	Fo01|KNB20157.1	Fo01|KNB03890.1	Fo01|KNB03891.1	Fo01|KNB03892.1	Fo01|KNB03893.1	Fo01|KNB07739.1	Fo01|KNB07740.1	Fo02|PCD23943.1	Fo02|PCD46185.1	Fo02|PCD46164.1	Fo02|PCD46165.1	Fp01|CZR33629.1	Fp01|CZR45856.1	Sc01|EFI94751.1	Sc01|EFJ02878.1	Afl1|EED46618.1	An01|OWW38199.1	At01|EAU30932.1	Afu1|EAL92939.1	Tm01|XP_002152536.1	Afl1|EED49147.1	An01|OWW36580.1	Afu1|EAL87443.1	At01|EAU29734.1	Tm01|XP_002151883.1	Bp01|OJD28401.1	Ec01|KKZ66055.1	Pl01|XP_015700422.1	Pb02|EEH48372.2	Pb01|EEH18712.2	Bd01|EGE84261.2	Ci01|KMP04662.1	Cp01|KMM70005.1	Hc02|EGC45955.1	Hc01|EEH10988.1	Hc03|EER43023.1
cluster00050:	Afl1|EED50205.1	Afl1|EED52402.1	At01|EAU29369.1	At01|EAU32785.1	At01|EAU30091.1	At01|EAU32227.1	At01|EAU30716.1	At01|EAU36854.1	At01|EAU32787.1	At01|EAU36853.1	At01|EAU30622.1	Cg01|ADV19985.1	Cg01|ADV20639.1	Cg03|KIR57724.1	Cg03|KIR68907.1	Cng1|AFR92987.1	Cng1|AFR93039.1	Cnn1|AAW41253.1	Cnn1|AAW41474.1	Cnn1|AAW41475.1	Cnn2|EAL22356.1	Cnn2|EAL23047.1	Cpa1|CCE41751.1	Cpa1|CCE41752.1	Cpa1|CCE41753.1	Cpa1|CCE44954.1	Cpa1|CCE44955.1	Ct01|EER35338.1	Ct01|EER35339.1	Fo01|KNA96204.1	Fo01|KNA96205.1	Fo01|KNB13380.1	Fo01|KNA99769.1	Fo01|KNA99770.1	Fo01|KNA99771.1	Fo01|KNB04335.1	Fo01|KNB04753.1	Fo01|KNB18977.1	Fo01|KNB08677.1	Fo01|KNB08678.1	Fo01|KNB08679.1	Fo01|KNB18067.1	Fo01|KNB18068.1	Fo01|KNB18069.1	Fo01|KNB18070.1	Fo01|KNB18071.1	Fo01|KNB18072.1	Fo02|PCD20224.1	Fo02|PCD21875.1
cluster00051:	An01|OWW29409.1	An01|OWW31076.1	An01|OWW31722.1	An01|OWW38696.1	Bd01|EGE86728.1	Bd01|KMW69259.1	Bd01|KMW69260.1	Bd01|EGE86752.1	Bd01|KMW69272.1	Bd01|KMW67549.1	Bd01|KMW67550.1	Cg01|ADV24671.1	Cg01|ADV24709.1	Cg03|KIR57645.1	Cg03|KIR57651.1	Cng1|AFR95225.2	Cng1|AFR95232.2	Cnn1|AAW43012.2	Cnn1|AAW43020.1	Cnn1|AAW45885.1	Cnn2|EAL18598.1	Cnn2|EAL20978.1	Cnn2|EAL20984.1	Fo01|KNA94391.1	Fo01|KNA94392.1	Fo01|KNA94393.1	Fo01|KNA94394.1	Fo01|KNB03046.1	Fo01|KNB04885.1	Fo01|KNB09447.1	Fo01|KNB13764.1	Fo01|KNB18664.1	Fo01|KNB18837.1	Fo01|KNB20542.1	Fo01|KNB15119.1	Fo01|KNB15120.1	Fo01|KNB15121.1	Fo01|KNB16202.1	Fo01|KNB17339.1	Fo02|PCD21803.1	Fo02|PCD21820.1	Fo02|PCD22172.1	Fo02|PCD26944.1	Fo02|PCD43077.1	Fp01|CZR42857.1	Fp01|CZR44130.1	Fp01|CZR44755.1	Fp01|CZR45954.1	Mt01|CCP46058.1
cluster00052:	At01|EAU31139.1	At01|EAU36855.1	Bd01|KMW66977.1	Bd01|KMW68339.1	Bd01|KMW67016.1	Bd01|KMW67283.1	Bd01|KMW68191.1	Bd01|KMW67809.1	Bd01|KMW68904.1	Bd01|KMW68247.1	Bd01|KMW68204.1	Bd01|KMW67015.1	Bd01|KMW69083.1	Bd01|KMW69391.1	Bp01|OJD20188.1	Bp01|OJD25712.1	Bp01|OJD20189.1	Bp01|OJD25611.1	Bp01|OJD24134.1	Bp01|OJD22824.1	Bp01|OJD22265.1	Bp01|OJD24788.1	Bp01|OJD23079.1	Bp01|OJD24789.1	Fo01|KNA96065.1	Fo01|KNA96066.1	Fo01|KNB04659.1	Fo01|KNB04833.1	Fo01|KNB05090.1	Fo01|KNB06234.1	Fo01|KNB06265.1	Fo01|KNB06268.1	Fo01|KNB09406.1	Fo01|KNB16592.1	Fo01|KNB16799.1	Fo01|KNB18731.1	Fo01|KNB18766.1	Fo01|KNB04792.1	Fo01|KNB19494.1	Fo01|KNB18687.1	Fo01|KNB06200.1	Fo01|KNB16571.1	Fo01|KNB17583.1	Fo01|KNB16601.1	Fo01|KNB17554.1	Fo01|KNB16982.1	Fo01|KNB17792.1	Fo01|KNB18305.1	Fo02|PCD20325.1
cluster00053:	Afl1|EED44930.1	Afl1|EED51540.1	Afu1|EAL87183.1	Afu1|EAL89404.1	An01|OWW31383.1	An01|OWW35698.1	An01|OWW32887.1	An01|OWW33871.1	At01|EAU31301.1	At01|EAU38559.1	At01|EAU33063.1	At01|EAU35649.1	Cg02|KIR98296.1	Cg02|KIR98300.1	Cng1|AFR92437.2	Cng1|AGV15292.1	Cnn1|AAW43314.2	Cnn1|ALO60531.1	Cnn1|AAW44701.1	Cnn1|ALO69300.1	Cnn2|EAL21202.1	Cnn2|EAL21203.1	Fo01|KNA96018.1	Fo01|KNB16508.1	Fo01|KNB17651.1	Fo01|KNB06920.1	Fo01|KNB06921.1	Fo01|KNB08761.1	Fo01|KNB08762.1	Fo01|KNB09514.1	Fo01|KNB09515.1	Fo01|KNB16500.1	Fo01|KNB17657.1	Fo01|KNB16569.1	Fo01|KNB16578.1	Fo01|KNB17585.1	Fo01|KNB17576.1	Fo01|KNB20316.1	Fo01|KNB20317.1	Fo01|KNB20318.1	Fo02|PCD21108.1	Fo02|PCD24515.1	Fo02|PCD38622.1	Fo02|PCD25912.1	Fo02|PCD46503.1	Fp01|CZR32543.1	Fp01|CZR40585.1	Bd01|EGE79251.1	Bp01|OJD19816.1
cluster00054:	Afl1|EED45271.1	Afl1|EED53110.1	Afu1|EAL84496.1	Afu1|EAL86801.1	An01|OWW28787.1	An01|OWW30210.1	An01|OWW30629.1	An01|OWW31103.1	An01|OWW32032.1	An01|OWW32468.1	An01|OWW34771.1	An01|OWW34831.1	An01|OWW34984.1	An01|OWW37684.1	An01|OWW37725.1	An01|OWW30162.1	An01|OWW38550.1	An01|OWW32646.1	An01|OWW32374.1	At01|EAU32199.1	At01|EAU37613.1	Bd01|EGE78646.1	Bd01|KMW66776.1	Bd01|KMW66777.1	Bd01|KMW66778.1	Bd01|KMW66779.1	Bd01|KMW66780.1	Cnn1|AAW44402.1	Cnn1|ALO69005.1	Fo01|KNA99697.1	Fo01|KNA99698.1	Fo01|KNB11823.1	Fo01|KNB11824.1	Fo01|KNB19272.1	Fo01|KNB19801.1	Sc01|EFI91533.1	Sc01|EFI91534.1	Sc01|EFI91535.1	Sc01|EFI94710.1	Sc01|EFJ00152.1	Sc01|EFI91536.1	Sc01|EFI96934.1	Sc01|EFI98208.1	Sc01|EFI91564.1	Sc01|EFI91557.1	Sc01|EFI94924.1	Sc01|EFJ02043.1	Sc01|EFI99225.1	Sc01|EFI97277.1
cluster00055:	An01|OWW29474.1	An01|OWW35342.1	Cg02|KIR96330.1	Cg02|KIS00216.1	Cng1|AFR95359.2	Cng1|AFR98807.2	Cng1|AGV14398.1	Cng1|AFR95816.2	Cng1|AGV14455.1	Cng1|AFR97374.2	Cng1|AGV14643.1	Cng1|AFR97658.2	Cng1|AGV14673.1	Cng1|AGV14275.1	Cnn1|AAW43505.2	Cnn1|AAW44933.2	Cnn1|AAW44149.2	Cnn1|AAW45228.2	Cnn1|AAW46419.2	Cnn2|EAL17919.1	Cnn2|EAL20191.1	Cnn2|EAL20713.1	Cpa1|CCE44722.1	Cpa1|CCE44723.1	Fo01|KNB02547.1	Fo01|KNB02548.1	Fo01|KNB02549.1	Fo01|KNB02550.1	Fo01|KNB04018.1	Fo01|KNB04019.1	Fo01|KNB04155.1	Fo01|KNB04156.1	Fo01|KNB04157.1	Fo01|KNB04158.1	Fo01|KNB04159.1	Fo01|KNB04160.1	Fo01|KNB04161.1	Fo01|KNB04162.1	Fo01|KNB13745.1	Fo01|KNB13746.1	Fo01|KNB15594.1	Fo01|KNB08075.1	Fo01|KNB08076.1	Fo01|KNB09933.1	Fo01|KNB09934.1	Fo01|KNB13744.1	Fo02|PCD22254.1	Fo02|PCD43790.1	Fo02|PCD34675.1
cluster00056:	Afl1|EED45751.1	Afl1|EED54743.1	Afu1|EAL85185.1	Afu1|EAL88796.1	Bd01|EGE78538.1	Bd01|KMW66759.1	Bd01|EGE78804.1	Bd01|KMW66817.1	Cng1|AFR92227.2	Cng1|AGV15268.1	Fo01|KNA97387.1	Fo01|KNA97388.1	Fo01|KNA97817.1	Fo01|KNA97818.1	Fo01|KNB06728.1	Fo01|KNB06729.1	Fo01|KNB06730.1	Fo01|KNB06731.1	Hc03|EER37419.1	Hc03|EER37421.1	Hc04|EDN05061.1	Hc04|EDN08134.1	Tm01|XP_002145878.1	Tm01|XP_002150545.1	Tm01|XP_002145899.1	Tm01|XP_002145948.1	Tm01|XP_002151017.1	Tm01|XP_002151018.1	Tm01|XP_002151019.1	Afl1|EED44916.1	Ep01|KLJ05608.1	Bp01|OJD27788.1	Cp01|KMM66199.1	Ci01|KMP00213.1	Hc01|EEH07037.1	Hc04|EDN05688.1	Hc03|EER38061.1	Hc02|EGC44194.1	Ep01|KLJ11962.1	Bp01|OJD20457.1	Bd01|EGE78433.1	Hc03|EER40217.1	Hc02|EGC48571.1	Hc01|EEH04503.1	Afl1|EED47280.1	Ci01|KMP06518.1	Cp01|KMM69059.1	Fo02|PCD43876.1	Fp01|CZR36865.1
cluster00057:	Bd01|EGE80928.2	Bd01|KMW67407.1	Bd01|EGE81104.1	Bd01|KMW67441.1	Bd01|KMW67442.1	Bp01|OJD21629.1	Bp01|OJD23311.1	Bp01|OJD22669.1	Bp01|OJD24178.1	Ci01|KMP00819.1	Ci01|KMP02515.1	Ci01|KMP02028.1	Ci01|KMP02360.1	Cp01|KMM64885.1	Cp01|KMM68709.1	Cp01|KMM65593.1	Cp01|KMM72270.1	Ec01|KKZ61020.1	Ec01|KKZ66821.1	Ec01|KKZ64034.1	Ec01|KKZ64675.1	Ec01|KKZ68196.1	Fo02|PCD38481.1	Fo02|PCD43234.1	Hc01|EEH03297.1	Hc01|EEH08459.1	Hc02|EGC42835.1	Hc02|EGC47658.1	Hc04|EDN03892.1	Hc04|EDN03941.1	Hc04|EDN10520.1	Hc04|EDN11436.1	Sc01|EFI91099.1	Sc01|EFI91170.1	Sc01|EFI91108.1	Sc01|EFI91177.1	Afl1|EED44940.1	An01|OWW36478.1	Tm01|XP_002145273.1	Afl1|EED45040.1	Afu1|EAL86531.2	An01|OWW30257.1	Fp01|CZR49219.1	At01|EAU32966.1	Fo01|KNA98061.1	Ec01|KKZ61962.1	Ep01|KLJ06470.1	Bd01|EGE82050.1	Tm01|XP_002152323.1
cluster00058:	Afl1|EED47819.1	Afl1|EED57996.1	Afu1|EAL86063.1	Afu1|EAL92760.1	An01|OWW29350.1	An01|OWW29438.1	At01|EAU30343.1	At01|EAU38411.1	Bd01|EGE77277.1	Bd01|EGE84078.1	Bd01|EGE85341.1	Bd01|KMW68598.1	Bp01|OJD20166.1	Bp01|OJD26542.1	Cg01|ADV19955.1	Cg01|ADV20848.1	Cg03|KIR68975.1	Cg03|KIR69604.1	Ci01|KMP03566.1	Ci01|KMP05965.1	Cng1|AFR92916.1	Cng1|AFR97753.2	Cnn1|AAW41293.1	Cnn1|AAW42586.1	Cnn1|AAW43961.1	Cnn1|AAW43962.1	Cnn2|EAL20020.1	Cnn2|EAL20021.1	Cnn2|EAL21945.1	Cnn2|EAL22977.1	Cp01|KMM67481.1	Cp01|KMM69614.1	Ec01|KKZ61210.1	Ec01|KKZ67047.1	Ep01|KLJ11093.1	Ep01|KLJ13285.1	Fo01|KNA97133.1	Fo01|KNB05195.1	Fo01|KNB11697.1	Fo01|KNB11698.1	Fo01|KNB11699.1	Fo01|KNB11700.1	Fo01|KNB11701.1	Fo01|KNB11702.1	Fo02|PCD37952.1	Fo02|PCD41301.1	Fp01|CZR39086.1	Fp01|CZR39902.1	Hc02|EGC45662.1
cluster00059:	Bp01|OJD21412.1	Bp01|OJD27527.1	Cpa1|CCE42151.1	Cpa1|CCE42152.1	Fo01|KNA95544.1	Fo01|KNA95545.1	Fo01|KNA99199.1	Fo01|KNA99200.1	Fo01|KNA99201.1	Fo01|KNA99202.1	Fo01|KNB04377.1	Fo01|KNB04716.1	Fo01|KNB04849.1	Fo01|KNB06465.1	Fo01|KNB06495.1	Fo01|KNB06640.1	Fo01|KNB18715.1	Fo01|KNB18804.1	Fo01|KNB18941.1	Afl1|EED44735.1	Hc01|EEH06564.1	Afu1|EAL84378.1	Hc03|EER40744.1	Hc02|EGC47365.1	Bp01|OJD22713.1	Fp01|CZR37805.1	Fo01|KNB14274.1	Fo02|PCD24681.1	Afl1|EED45941.1	Ec01|KKZ61506.1	Pl01|XP_002796542.2	Pb01|EEH21393.1	Pb02|EEH43938.2	Hc01|EEH03451.1	Ep01|KLJ10793.1	Bd01|EGE84878.1	Bp01|OJD20851.1	Hc03|EER44877.1	Hc02|EGC45446.1	Hc04|EDN11132.1	At01|EAU36101.1	An01|OWW38517.1	Afl1|EED46402.1	An01|OWW38175.1	Afu1|EAL92916.1	At01|EAU30898.1	Tm01|XP_002152503.1	Ci01|KMP00316.1	Cp01|KMM66100.1
cluster00060:	Afl1|EED45127.1	Afl1|EED56987.1	Afl1|EED45238.1	Afl1|EED49404.1	Afl1|EED49211.1	Afl1|EED56495.1	Afl1|EED54434.1	Afl1|EED55146.1	Afl1|EED57528.1	Afl1|EED58008.1	An01|OWW27593.1	An01|OWW37027.1	An01|OWW34957.1	An01|OWW37066.1	An01|OWW36051.1	An01|OWW37844.1	At01|EAU39133.1	At01|EAU39447.1	Bd01|EGE78930.1	Bd01|KMW66845.1	Bd01|EGE83500.1	Bd01|KMW68123.1	Bd01|KMW68124.1	Cnn1|AAW45226.1	Cnn1|AAW46417.1	Fo01|KNA95884.1	Fo01|KNA95885.1	Fo01|KNB01509.1	Fo01|KNB12375.1	Fo01|KNB13561.1	Fo01|KNB04280.1	Fo01|KNB19764.1	Fo01|KNB09134.1	Fo01|KNB09135.1	Fo01|KNB15905.1	Fo01|KNB15937.1	Fo01|KNB14970.1	Fo01|KNB17183.1	Fo02|PCD22000.1	Fo02|PCD26680.1	Fo02|PCD23277.1	Fo02|PCD30320.1	Fo02|PCD31433.1	Fo02|PCD34653.1	Fo02|PCD34654.1	Fo02|PCD26198.1	Fo02|PCD43857.1	Fo02|PCD28812.1	Fo02|PCD37167.1
cluster00061:	Cg01|ADV19990.1	Cg01|ADV25736.1	Cg02|KIR96953.1	Cg02|KIS00240.1	Cg03|KIR58421.1	Cg03|KIR68920.1	Cng1|AFR92972.2	Cng1|AFR98577.2	Cng1|AFR93274.2	Cng1|AGV15392.1	Cnn1|AAW41378.2	Cnn1|AAW47089.2	Cnn1|ALO60369.1	Cnn2|EAL17240.1	Cnn2|EAL23034.1	Fo01|KNA97029.1	Fo01|KNA97030.1	Fo01|KNA97031.1	Fo01|KNA97032.1	Fo01|KNB01187.1	Fo01|KNB01188.1	Fo01|KNB01324.1	Fo01|KNB03221.1	Fo01|KNB08176.1	Fo01|KNB03222.1	Fo01|KNB18205.1	Fo01|KNB18206.1	Fo01|KNB18207.1	Fo02|PCD30639.1	Fo02|PCD42879.1	Fp01|CZR36149.1	Fp01|CZR40927.1	Fp01|CZR46005.1	Afl1|EED45976.1	Tm01|XP_002143212.1	An01|OWW31509.1	At01|EAU38427.1	Fo01|KNB09045.1	Fo02|PCD26608.1	Fp01|CZR44433.1	Ec01|KKZ62719.1	Afl1|EED48402.1	An01|OWW28415.1	Cng1|AFR95234.2	Cg02|KIR96548.1	Cg03|KIR57643.1	Cg01|ADV24707.1	Cnn2|EAL20986.1	Cnn1|AAW43074.1
cluster00062:	Bd01|KMW66702.1	Bd01|KMW69624.1	Bd01|KMW69646.1	Bd01|KMW69678.1	Bd01|KMW69558.1	Bd01|KMW69725.1	Bd01|KMW69741.1	Bd01|KMW69668.1	Bd01|KMW69696.1	Bd01|KMW69714.1	Bd01|KMW69560.1	Bd01|KMW69693.1	Bd01|KMW69703.1	Bd01|KMW69561.1	Bd01|KMW69712.1	Bd01|KMW69499.1	Bd01|KMW69641.1	Bd01|KMW68772.1	Bd01|KMW69621.1	Bd01|KMW69771.1	Bd01|KMW69496.1	Bd01|KMW69032.1	Bd01|KMW69808.1	Bd01|KMW69733.1	Bd01|KMW69769.1	Bd01|KMW69773.1	Bd01|KMW69035.1	Bd01|KMW69785.1	Bd01|KMW69310.1	Bd01|KMW69564.1	Bd01|KMW67057.1	Bd01|KMW69709.1	Bd01|KMW69669.1	Bd01|KMW69805.1	Bd01|KMW69750.1	Bd01|KMW69608.1	Bd01|KMW68921.1	Bd01|KMW69719.1	Bd01|KMW68203.1	Bd01|KMW69643.1	Bd01|KMW69582.1	Bd01|KMW69379.1	Bd01|KMW69046.1	Bd01|KMW69640.1	Bd01|KMW69538.1	Bd01|KMW69518.1	Bd01|KMW69670.1	Bd01|KMW69594.1	Bd01|KMW68970.1
cluster00063:	Afl1|EED46881.1	Afl1|EED55501.1	Bd01|EGE82633.1	Bd01|KMW67852.1	Cg01|ADV19391.1	Cg01|ADV25163.1	Cpa1|CCE44876.1	Cpa1|CCE44882.1	Ct01|EER30194.1	Ct01|EER30209.1	Fo01|KNB11196.1	Fo01|KNB11197.1	Sc01|EFI94666.1	Sc01|EFI96558.1	Tm01|XP_002144462.1	Tm01|XP_002144463.1	Tm01|XP_002149889.1	Tm01|XP_002149890.1	Afl1|EED45644.1	Cnn1|AAW43501.1	Cnn2|EAL20711.1	Cg03|KIR60202.1	Cg02|KIR99324.1	Cng1|AFR95357.1	Cg01|ADV22327.1	Afu1|EAL86597.1	Afl1|EED46141.1	Afu1|EAL92161.1	At01|EAU36763.1	An01|OWW32900.1	Afu1|EAL89619.1	At01|EAU35694.1	Tm01|XP_002151329.1	Cp01|KMM64642.1	An01|OWW31719.1	Ci01|KMP01813.1	Afl1|EED47374.1	At01|EAU32381.1	An01|OWW31097.1	Tm01|XP_002144446.1	Fo02|PCD25491.1	Afu1|EAL92662.1	Cg03|KIR59815.1	Cg02|KIS00850.1	Cnn2|EAL22655.1	Ct01|EER30620.1	Cpa1|CCE42326.1	Ca01|AOW28736.1	Afl1|EED50163.1
cluster00064:	Fo01|KNB01368.1	Fo01|KNB01369.1	Fo01|KNB18001.1	Fo01|KNB18002.1	Sc01|EFI94567.1	Sc01|EFJ01828.1	Sc01|EFI98914.1	Sc01|EFJ00882.1	Sc01|EFJ00881.1	Tm01|XP_002149515.1	Tm01|XP_002152787.1	Afl1|EED45946.1	An01|OWW31310.1	At01|EAU32026.1	Fo02|PCD46524.1	Fp01|CZR32405.1	Fo01|KNA95226.1	Afl1|EED46080.1	An01|OWW30163.1	At01|EAU30402.1	Afl1|EED47502.1	An01|OWW37098.1	Fo02|PCD42909.1	Tm01|XP_002150618.1	Afl1|EED48918.1	Fo02|PCD37045.1	At01|EAU32698.1	Afl1|EED49725.1	Fp01|CZR49232.1	Fo02|PCD33561.1	Afu1|EAL86317.2	Afl1|EED50089.1	An01|OWW28237.1	At01|EAU38895.1	Afu1|EAL90385.1	Bd01|EGE80700.1	Ec01|KKZ65645.1	Bp01|OJD24602.1	Ep01|KLJ08643.1	Pl01|XP_002795418.1	Hc01|EEH07926.1	Hc04|EDN06890.1	Hc03|EER42892.1	Hc02|EGC42963.1	Pb01|EEH21124.2	Cp01|KMM71571.1	Ci01|KMP08542.1	Tm01|XP_002151548.1	Pb02|EEH45769.2
cluster00065:	Bd01|EGE82406.1	Bd01|KMW67779.1	Fo01|KNB08449.1	Fo01|KNB08450.1	Fo01|KNB08451.1	Fo01|KNB08452.1	Afl1|EED46766.1	An01|OWW32568.1	Cp01|KMM67400.1	Ci01|KMP03483.1	Tm01|XP_002148182.1	Hc03|EER40829.1	Hc02|EGC45072.1	Hc01|EEH10517.1	Pl01|XP_002790842.1	Ep01|KLJ09462.1	Ec01|KKZ61425.1	Pb01|KGY14903.1	Pb02|EEH49798.1	Bd01|KMW68145.1	Afu1|EAL92024.1	Hc04|EDN06446.1	At01|EAU30599.1	Fp01|CZR41067.1	Fo02|PCD30776.1	Fo01|KNB08390.1	Pj01|KTW32546.1	Afl1|EED46767.1	Afu1|EAL92023.1	An01|OWW32566.1	Tm01|XP_002148185.1	Hc01|EEH10515.1	Ec01|KKZ60657.1	Hc02|EGC45074.1	Ep01|KLJ09464.1	Pb01|EEH23349.1	Bd01|EGE83575.1	Cp01|KMM67401.1	Ci01|KMP03484.1	Pl01|XP_002790841.2	Pb02|EEH49796.1	Bp01|OJD21746.1	At01|EAU30597.1	Fp01|CZR39500.1	Fo02|PCD37556.1	Fo01|KNA96386.1	Pj01|KTW27165.1	Ca01|AOW26689.1	Ca02|EEQ42172.1
cluster00066:	Fo02|PCD28795.1	Fo02|PCD28796.1	Sc01|EFI91030.1	Sc01|EFI91038.1	Sc01|EFI91040.1	Sc01|EFJ03115.1	Sc01|EFI91052.1	Sc01|EFI91058.1	Sc01|EFI92745.1	Sc01|EFI93351.1	Sc01|EFI95461.1	Sc01|EFI94870.1	Sc01|EFJ03116.1	Sc01|EFI90974.1	Sc01|EFI95441.1	Sc01|EFI95445.1	Sc01|EFI95443.1	Sc01|EFJ03500.1	Sc01|EFI91226.1	Sc01|EFJ01526.1	Sc01|EFI92184.1	Sc01|EFJ01359.1	Sc01|EFI95569.1	Sc01|EFI97964.1	Sc01|EFI95462.1	Sc01|EFI92531.1	Sc01|EFI99276.1	Sc01|EFI99455.1	Sc01|EFJ03503.1	Sc01|EFI92818.1	Sc01|EFI95568.1	Sc01|EFI97506.1	Sc01|EFI92532.1	Sc01|EFI98067.1	Sc01|EFI94176.1	Sc01|EFJ02838.1	Sc01|EFI93332.1	Sc01|EFI98642.1	Sc01|EFI92236.1	Sc01|EFJ02143.1	Sc01|EFI91046.1	Sc01|EFI93923.1	Sc01|EFI91047.1	Sc01|EFI91050.1	Sc01|EFI93607.1	Sc01|EFI93608.1	Sc01|EFI91105.1	Sc01|EFI95103.1	Sc01|EFI92922.1
cluster00067:	Afl1|EED45930.1	Afl1|EED57897.1	Afu1|EAL84792.1	Afu1|EAL91971.1	An01|OWW34198.1	An01|OWW34901.1	Bd01|EGE79706.1	Bd01|KMW67094.1	Bd01|EGE85731.2	Bd01|KMW68719.1	Ca01|AOW26471.1	Ca01|AOW29909.1	Ca02|EEQ42383.1	Ca02|EEQ46516.1	Cg01|ADV22294.1	Cg01|ADV23646.1	Cg02|KIR99194.1	Cg02|KIR99311.1	Cg03|KIR60214.1	Cg03|KIR67898.1	Cng1|AFR95345.1	Cng1|AFR96761.2	Cnn1|AAW43486.1	Cnn1|AAW44464.1	Cnn1|AAW44465.1	Cnn2|EAL19471.1	Cnn2|EAL20700.1	Cpa1|CCE39764.1	Cpa1|CCE39776.1	Cpa1|CCE41926.1	Cpa1|CCE43953.1	Ct01|EER30329.1	Ct01|EER31030.1	Ct01|EER31397.1	Ct01|EER31467.1	Fo01|KNB01021.1	Fo01|KNB01022.1	Fo01|KNB01023.1	Fo01|KNB01024.1	Fo01|KNB13179.1	Fo02|PCD31179.1	Fo02|PCD42640.1	Fp01|CZR41467.1	Fp01|CZR46277.1	Sc01|EFI91118.1	Sc01|EFI94157.1	Sc01|EFI91756.1	Sc01|EFI91855.1	Sc01|EFI94882.1
cluster00068:	Afu1|EAL85910.2	Afu1|EAL89210.1	Afu1|EAL87745.2	Afu1|EBA27475.1	Afu1|EAL89039.1	Afu1|EAL89165.1	Afu1|EAL91911.1	At01|EAU29607.1	At01|EAU33975.1	At01|EAU34693.1	At01|EAU36085.1	At01|EAU31389.1	At01|EAU36655.1	At01|EAU31707.1	At01|EAU36836.1	At01|EAU32456.1	At01|EAU32813.1	Cng1|AFR96977.2	Cng1|AGV14596.1	Fo01|KNA97792.1	Fo01|KNA97793.1	Fo01|KNA97794.1	Fo01|KNB19259.1	Fo01|KNB19260.1	Fo01|KNB03240.1	Fo01|KNB18228.1	Fo01|KNB18229.1	Fo01|KNB07606.1	Fo01|KNB17285.1	Fo01|KNB10588.1	Fo01|KNB10589.1	Fo01|KNB19299.1	Fo01|KNB20262.1	Fo01|KNB16477.1	Fo01|KNB17680.1	Fo01|KNB19743.1	Fo01|KNB19744.1	Fo02|PCD20138.1	Fo02|PCD46681.1	Fo02|PCD21812.1	Fo02|PCD22329.1	Fo02|PCD36024.1	Fo02|PCD21896.1	Fo02|PCD22271.1	Fo02|PCD24495.1	Fo02|PCD37255.1	Fo02|PCD26217.1	Fo02|PCD33740.1	Fo02|PCD43220.1
cluster00069:	Afl1|EED45460.1	Afl1|EED45667.1	Afl1|EED48486.1	Afl1|EED52023.1	Afu1|EAL84933.1	Afu1|EAL86540.1	An01|OWW32727.1	An01|OWW35866.1	An01|OWW35992.1	An01|OWW38462.1	At01|EAU29529.1	At01|EAU30794.1	At01|EAU31923.1	At01|EAU35431.1	At01|EAU36706.1	Bd01|EGE78723.1	Bd01|KMW66800.1	Ci01|KMP04251.1	Ci01|KMP04852.1	Ci01|KMP05707.1	Ci01|KMP07341.1	Cng1|AFR94282.2	Cng1|AGV14223.1	Cp01|KMM68116.1	Cp01|KMM70187.1	Cp01|KMM71002.1	Cp01|KMM72476.1	Ec01|KKZ58445.1	Ec01|KKZ65991.1	Ec01|KKZ62899.1	Ec01|KKZ64158.1	Ec01|KKZ62097.1	Ec01|KKZ67817.1	Ec01|KKZ62304.1	Ec01|KKZ68046.1	Ec01|KKZ64390.1	Ec01|KKZ64867.1	Pl01|XP_002788982.2	Pl01|XP_002791792.1	Tm01|XP_002145720.1	Tm01|XP_002149737.1	Tm01|XP_002149742.1	Tm01|XP_002149769.1	Afl1|EED45396.1	An01|OWW35838.1	Cnn1|AAW43832.1	Cnn2|EAL20532.1	Cng1|AFR97270.1	Cg02|KIR98414.1
cluster00070:	Bd01|EGE78130.2	Bd01|KMW66866.1	Bd01|EGE79574.2	Bd01|EGE86692.2	Bd01|KMW69087.1	Bd01|EGE84448.2	Bd01|KMW66701.1	Bd01|KMW69042.1	Bd01|EGE82726.2	Bd01|KMW68996.1	Bd01|KMW69033.1	Bd01|KMW67906.1	Bd01|KMW68964.1	Bd01|KMW69117.1	Bd01|KMW69205.1	Bd01|EGE78484.2	Bd01|KMW66798.1	Bd01|KMW66537.1	Bd01|KMW66922.1	Bd01|EGE87080.2	Bd01|EGE86718.2	Bd01|KMW68773.1	Bd01|KMW69104.1	Bd01|KMW66700.1	Bd01|KMW67562.1	Bd01|KMW68494.1	Bd01|KMW69008.1	Bd01|KMW69204.1	Bd01|KMW67481.1	Bd01|KMW67576.1	Bd01|KMW68976.1	Bd01|KMW69076.1	Bd01|KMW66573.1	Bd01|KMW67977.1	Bd01|KMW69374.1	Bd01|KMW69086.1	Bd01|KMW69180.1	Bd01|KMW69439.1	Bd01|KMW68980.1	Bd01|KMW68239.1	Bd01|KMW69279.1	Bd01|KMW67732.1	Bd01|KMW69050.1	Bd01|KMW69128.1	Bd01|KMW67973.1	Bd01|EGE86716.2	Bd01|KMW68850.1	Bd01|KMW69148.1	Bd01|KMW68672.1
cluster00071:	Afl1|EED44952.1	Afl1|EED56190.1	Afl1|EED56651.1	Afl1|EED48171.1	Afl1|EED51498.1	Afl1|EED52034.1	Afu1|EAL86157.1	Afu1|EAL86730.1	Afu1|EAL91860.1	Afu1|EAL86351.1	Afu1|EAL87052.1	Afu1|EAL90676.1	An01|OWW34540.1	An01|OWW35942.1	An01|OWW36470.1	At01|EAU30272.1	At01|EAU33498.1	At01|EAU34745.1	Bd01|EGE78307.1	Bd01|EGE82555.1	Bd01|EGE81971.1	Bd01|KMW67650.1	Bd01|KMW67651.1	Bd01|EGE85178.2	Bd01|KMW68559.1	Bp01|OJD25019.1	Bp01|OJD25230.1	Bp01|OJD25738.1	Ci01|KMP00052.1	Ci01|KMP02766.1	Ci01|KMP08021.1	Ci01|KMP04030.1	Cp01|KMM66349.1	Cp01|KMM66727.1	Cp01|KMM73112.1	Cp01|KMM67914.1	Ec01|KKZ60866.1	Ec01|KKZ62943.1	Ec01|KKZ67103.1	Ep01|KLJ07327.1	Ep01|KLJ08461.1	Ep01|KLJ12510.1	Fo01|KNB00294.1	Fo01|KNB10540.1	Fo01|KNB12711.1	Fo01|KNB16488.1	Fo01|KNB17666.1	Fo01|KNB05079.1	Fo01|KNB13554.1
cluster00072:	Afl1|EED45114.1	Afl1|EED46241.1	Afl1|EED51912.1	Afl1|EED45883.1	Afl1|EED46879.1	Afl1|EED52131.1	Afl1|EED55321.1	Afl1|EED57543.1	Afu1|EAL89872.1	Afu1|EAL91682.1	Afu1|EAL91801.1	Afu1|EAL91018.1	Afu1|EAL91555.1	Afu1|EAL91783.1	An01|OWW33408.1	An01|OWW34671.1	An01|OWW35275.1	An01|OWW36302.1	An01|OWW37179.1	An01|OWW35082.1	At01|EAU30960.1	At01|EAU33093.1	At01|EAU35114.1	At01|EAU36891.1	At01|EAU31453.1	At01|EAU37217.1	At01|EAU31502.1	Bd01|EGE79597.1	Bd01|EGE81566.1	Bd01|EGE82447.2	Bd01|EGE82846.1	Bp01|OJD20453.1	Bp01|OJD24522.1	Bp01|OJD26430.1	Bp01|OJD24828.1	Ca01|AOW26461.1	Ca01|AOW30594.1	Ca01|AOW31504.1	Ca02|EEQ42391.1	Ca02|EEQ43859.1	Ca02|EEQ47028.1	Cg01|ADV20015.1	Cg01|ADV23532.1	Cg01|ADV20810.1	Cg01|ADV22353.1	Cg01|ADV22503.1	Cg03|KIR59995.1	Cg03|KIR60159.1	Cg03|KIR67980.1
cluster00073:	An01|OWW33283.1	An01|OWW37717.1	Bp01|OJD22202.1	Bp01|OJD23308.1	Bp01|OJD25638.1	Bp01|OJD26245.1	Bp01|OJD27987.1	Cp01|KMM71707.1	Cp01|KMM71708.1	Fo01|KNA96825.1	Fo01|KNA96826.1	Fo01|KNA96827.1	Fo01|KNA97172.1	Fo01|KNA97173.1	Fo01|KNA97174.1	Fo01|KNA97175.1	Fo01|KNB10919.1	Fo01|KNB10920.1	Fp01|CZR35725.1	Fp01|CZR49554.1	Fp01|CZR39241.1	Hc04|EDN03641.1	Hc04|EDN03897.1	Hc04|EDN04841.1	Hc04|EDN08857.1	Hc04|EDN10523.1	Hc04|EDN10990.1	Afl1|EED45219.1	Ci01|KMP08681.1	Afl1|EED48116.1	Fo01|KNB17195.1	Fo02|PCD37177.1	Fp01|CZR39918.1	Ep01|KLJ13375.1	Bd01|EGE84104.2	Afu1|EAL87193.2	Afl1|EED48204.1	Afu1|EAL93955.1	An01|OWW33361.1	Fo02|PCD33728.1	Fo01|KNB18216.1	Fp01|CZR35668.1	Afl1|EED49494.1	At01|EAU30517.1	Hc01|EEH09710.1	Bp01|OJD19097.1	Bd01|KMW69153.1	Afl1|EED49704.1	At01|EAU34935.1
cluster00074:	Afl1|EED48368.1	Afl1|EED56401.1	Afl1|EED48869.1	Afl1|EED50756.1	Afu1|EAL86679.1	Afu1|EAL91598.1	An01|OWW27644.1	An01|OWW33332.1	At01|EAU34914.1	At01|EAU35291.1	Bd01|EGE77918.2	Bd01|KMW66619.1	Bd01|EGE77919.1	Bd01|EGE84389.1	Ec01|KKZ61354.1	Ec01|KKZ68805.1	Fo01|KNB04419.1	Fo01|KNB04686.1	Fo01|KNB04831.1	Fo01|KNB04870.1	Fo01|KNB06195.1	Fo01|KNB06613.1	Fo01|KNB18678.1	Fo01|KNB18679.1	Fo01|KNB18680.1	Fo01|KNB18681.1	Fo01|KNB18682.1	Fo01|KNB18683.1	Fo01|KNB18684.1	Fo01|KNB18685.1	Fo01|KNB18733.1	Fo01|KNB18787.1	Fo01|KNB18822.1	Fo01|KNB18911.1	Fo01|KNB20559.1	Fo01|KNB18222.1	Fo02|PCD23635.1	Fo02|PCD33076.1	Fo02|PCD26176.1	Fo02|PCD42769.1	Fp01|CZR42221.1	Fp01|CZR45469.1	Hc01|EEH11607.1	Hc01|EEH11629.1	Hc02|EGC46594.1	Hc02|EGC46615.1	Pb01|EEH21709.2	Pb01|EEH22962.1	Pb02|EEH42285.1
cluster00075:	Afl1|EED45615.1	Afl1|EED45682.1	Afl1|EED54532.1	Afl1|EED47372.1	Afl1|EED48594.1	Afl1|EED49302.1	Afl1|EED51803.1	An01|OWW28420.1	An01|OWW32616.1	An01|OWW31099.1	An01|OWW37836.1	An01|OWW34684.1	An01|OWW35701.1	An01|OWW35774.1	An01|OWW37746.1	At01|EAU32382.1	At01|EAU33556.1	Fo01|KNA95852.1	Fo01|KNB20732.1	Fo01|KNB09128.1	Fo01|KNB09129.1	Fo01|KNB12678.1	Fo01|KNB16305.1	Fo01|KNB09130.1	Fo01|KNB09131.1	Fo02|PCD23538.1	Fo02|PCD26676.1	Fo02|PCD25399.1	Fo02|PCD25489.1	Fo02|PCD36068.1	Fo02|PCD42106.1	Fo02|PCD42968.1	Fo02|PCD46385.1	Fp01|CZR44495.1	Fp01|CZR45365.1	Fp01|CZR49135.1	Sc01|EFI91237.1	Sc01|EFI91239.1	Sc01|EFI91320.1	Sc01|EFI91325.1	Sc01|EFI91326.1	Sc01|EFI94371.1	Sc01|EFI91317.1	Sc01|EFI91664.1	Tm01|XP_002143254.1	Tm01|XP_002144680.1	Tm01|XP_002153697.1	At01|EAU30279.1	Afu1|EAL86551.2
cluster00076:	Afu1|EBA27266.1	Afu1|EBA27290.1	Bd01|EGE80403.1	Bd01|KMW67264.1	Bd01|EGE81691.1	Bd01|KMW67583.1	Cng1|AFR98805.1	Cng1|AGV14848.1	Cnn1|AAW44682.1	Cnn1|ALO69297.1	Fo01|KNA95818.1	Fo01|KNA95819.1	Fo01|KNB04205.1	Fo01|KNB04206.1	Fo01|KNB05071.1	Fo01|KNB06242.1	Fo01|KNB16969.1	Fo01|KNB15332.1	Fo01|KNB15333.1	Fo01|KNB17087.1	Fo01|KNB17088.1	Fo01|KNB17154.1	Fo01|KNB17155.1	Fo02|PCD22110.1	Fo02|PCD22162.1	Afl1|EED45085.1	Fo02|PCD46584.1	Fo01|KNB13472.1	Fp01|CZR37996.1	Afl1|EED45442.1	Afu1|EAL89251.1	Ci01|KMP09479.1	Cp01|KMM71347.1	An01|OWW28929.1	At01|EAU39572.1	Tm01|XP_002145576.1	Fo02|PCD46314.1	Fo01|KNA95755.1	Ec01|KKZ63974.1	Hc04|EDN02972.1	Afl1|EED45760.1	An01|OWW29632.1	Afu1|EAL86613.2	Ep01|KLJ07301.1	Fo02|PCD29598.1	Bp01|OJD20657.1	Bd01|KMW68820.1	Fo01|KNB01604.1	Hc04|EDN09335.1
cluster00077:	Bd01|EGE79109.1	Bd01|EGE79233.1	Bd01|EGE79916.1	Bd01|EGE80294.1	Bd01|EGE87055.1	Bd01|KMW67053.1	Bd01|KMW68999.1	Bd01|KMW69472.1	Bd01|EGE81746.1	Bd01|EGE81887.1	Bd01|EGE81936.1	Bd01|EGE86152.2	Bd01|EGE86685.1	Bd01|KMW66850.1	Bp01|OJD09826.1	Bp01|OJD14653.1	Bp01|OJD21424.1	Bp01|OJD22287.1	Bp01|OJD23847.1	Bp01|OJD25268.1	Bp01|OJD26326.1	Bp01|OJD28400.1	Bp01|OJD11640.1	Bp01|OJD20958.1	Bp01|OJD25733.1	Bp01|OJD12475.1	Bp01|OJD12980.1	Bp01|OJD21394.1	Bp01|OJD23732.1	Bp01|OJD25259.1	Bp01|OJD20264.1	Bp01|OJD24048.1	Bp01|OJD18750.1	Bp01|OJD20317.1	Bp01|OJD25348.1	Bp01|OJD26084.1	Bp01|OJD26417.1	Bp01|OJD27201.1	Bp01|OJD20461.1	Bp01|OJD28487.1	Bp01|OJD20959.1	Bp01|OJD22161.1	Bp01|OJD28446.1	Ci01|KMP00002.1	Ci01|KMP03698.1	Ci01|KMP07295.1	Ci01|KMP09332.1	Ci01|KMP09595.1	Ci01|KMP03811.1
cluster00078:	Afu1|EAL86712.1	Afu1|EAL89365.2	At01|EAU29356.1	At01|EAU31780.1	Bd01|EGE77418.1	Bd01|KMW66482.1	Fo01|KNA95846.1	Fo01|KNA95847.1	Fo01|KNB08975.1	Fo01|KNB08976.1	Fo02|PCD28815.1	Fo02|PCD28816.1	Fp01|CZR32836.1	Fp01|CZR44011.1	Fp01|CZR37438.1	Fp01|CZR46625.1	Fp01|CZR43561.1	Fp01|CZR46066.1	Sc01|EFJ02189.1	Sc01|EFJ03532.1	Afl1|EED46359.1	Afu1|EAL86445.1	At01|EAU33597.1	Ec01|KKZ66358.1	Ep01|KLJ12936.1	Pb01|KGY15926.1	Pb02|KGM92350.1	Pl01|XP_002794736.2	An01|OWW35297.1	Fo01|KNB03183.1	Afl1|EED46593.1	Fo02|PCD34610.1	Fp01|CZR49613.1	Fo01|KNB01465.1	Afl1|EED47281.1	An01|OWW38530.1	Fo02|PCD34704.1	Fo01|KNB01571.1	Pl01|XP_002789723.1	Afl1|EED47558.1	At01|EAU33405.1	Afl1|EED48198.1	At01|EAU35692.1	Bd01|EGE82120.1	Afl1|EED48357.1	Afl1|EED50196.1	Cp01|KMM68793.1	Ci01|KMP06766.1	An01|OWW35377.1
cluster00079:	Afl1|EED46854.1	Afl1|EED51603.1	Afl1|EED53628.1	Afu1|EAL85670.1	Afu1|EAL87230.1	Afu1|EAL89843.1	An01|OWW32640.1	An01|OWW36935.1	At01|EAU31334.1	At01|EAU32484.1	At01|EAU34334.1	Bd01|EGE80645.1	Bd01|EGE85553.1	Bd01|EGE86536.1	Bp01|OJD20333.1	Bp01|OJD23654.1	Bp01|OJD26441.1	Ca01|AOW25737.1	Ca01|AOW30637.1	Ci01|KMO99987.1	Ci01|KMP00450.1	Ci01|KMP07278.1	Cp01|KMM65972.1	Cp01|KMM66408.1	Cp01|KMM72417.1	Cpa1|CCE39589.1	Cpa1|CCE40540.1	Ct01|EER31257.1	Ct01|EER31261.1	Ct01|EER31525.1	Ec01|KKZ63462.1	Ec01|KKZ66997.1	Ec01|KKZ68716.1	Ep01|KLJ10521.1	Ep01|KLJ12415.1	Fo01|KNA94577.1	Fo01|KNA98686.1	Fo01|KNB03106.1	Fo01|KNB04477.1	Fo01|KNB04478.1	Fo01|KNB04492.1	Fo01|KNB04493.1	Fo01|KNB04623.1	Fo01|KNB04629.1	Fo01|KNB06558.1	Fo01|KNB06564.1	Fo01|KNB08028.1	Fo01|KNB08029.1	Fo01|KNB08188.1
cluster00080:	Afl1|EED45192.1	Afl1|EED56934.1	Afu1|EAL89358.1	Afu1|EAL91840.1	Bd01|EGE80080.1	Bd01|KMW67182.1	Fo01|KNB00830.1	Fo01|KNB00831.1	Fo01|KNB11398.1	Fo01|KNB11399.1	Sc01|EFI95003.1	Sc01|EFJ04024.1	Sc01|EFJ04020.1	Sc01|EFI96596.1	Sc01|EFI96822.1	Sc01|EFI97524.1	Tm01|XP_002144125.1	Tm01|XP_002144126.1	Tm01|XP_002144127.1	Tm01|XP_002144128.1	Tm01|XP_002144129.1	At01|EAU31810.1	Ec01|KKZ59023.1	Bp01|OJD26066.1	Bd01|EGE81564.1	Pl01|XP_002793865.1	Pb01|EEH21728.2	Pb02|EEH42580.1	Fo02|PCD31311.1	Fp01|CZR41618.1	Fo01|KNB13406.1	Ep01|KLJ06225.1	Cg02|KIR98067.1	Cnn1|AAW46283.1	Cnn2|EAL18219.1	Cg03|KIR63624.1	Cg01|ADV25019.1	Afl1|EED46677.1	Hc01|EEH11583.1	Bp01|OJD27878.1	Bd01|EGE77888.1	Ep01|KLJ12272.1	Hc02|EGC46566.1	Hc03|EER39405.1	Ec01|KKZ61328.1	Pb01|EEH22985.1	Pb02|EEH42258.2	Pl01|XP_015700262.1	Hc04|EDN07311.1
cluster00081:	Afu1|EAL87737.1	Afu1|EAL88791.1	Bd01|EGE77253.1	Bd01|EGE80411.1	Bd01|EGE82841.1	Bd01|KMW67265.1	Bd01|KMW67266.1	Bd01|KMW67267.1	Bd01|EGE78722.1	Bd01|EGE80244.2	Bd01|KMW66797.1	Bd01|EGE81332.1	Bd01|EGE83927.2	Bd01|KMW67242.1	Bd01|KMW67243.1	Bd01|EGE82502.1	Bd01|EGE85898.1	Bd01|KMW67820.1	Bd01|EGE83329.1	Bd01|KMW68087.1	Bp01|OJD09359.1	Bp01|OJD09657.1	Bp01|OJD09608.1	Bp01|OJD23050.1	Bp01|OJD10193.1	Bp01|OJD21290.1	Bp01|OJD10750.1	Bp01|OJD26199.1	Bp01|OJD11860.1	Bp01|OJD20157.1	Bp01|OJD21639.1	Bp01|OJD24854.1	Bp01|OJD26984.1	Bp01|OJD20540.1	Bp01|OJD27100.1	Bp01|OJD21985.1	Ci01|KMP00945.1	Ci01|KMP05012.1	Ci01|KMP06576.1	Ci01|KMP08139.1	Ci01|KMP10230.1	Cp01|KMM65498.1	Cp01|KMM70346.1	Ec01|KKZ61359.1	Ec01|KKZ64113.1	Ec01|KKZ66527.1	Ec01|KKZ62987.1	Ec01|KKZ66579.1	Ec01|KKZ65016.1
cluster00082:	Afl1|EED45712.1	Afl1|EED50529.1	Afl1|EED53015.1	Afl1|EED55580.1	Afl1|EED58151.1	Afu1|EAL88094.1	Afu1|EAL91450.1	Afu1|EAL91525.1	Afu1|EAL93068.1	An01|OWW27749.1	An01|OWW33448.1	An01|OWW35174.1	At01|EAU30680.1	At01|EAU31902.1	At01|EAU32280.1	At01|EAU35631.1	At01|EAU37071.1	Bd01|EGE79057.1	Bd01|EGE81686.2	Bd01|EGE81812.1	Bd01|EGE84822.1	Bd01|EGE79672.1	Bp01|OJD20646.1	Bp01|OJD22498.1	Bp01|OJD27623.1	Bp01|OJD20736.1	Bp01|OJD26358.1	Ca01|AOW28198.1	Ca01|AOW28443.1	Ca01|AOW29941.1	Ca01|AOW31003.1	Ca02|EEQ43363.1	Ca02|EEQ46548.1	Ca02|EEQ44225.1	Ca02|EEQ44467.1	Cg01|ADV20602.1	Cg01|ADV20952.1	Cg01|ADV21745.1	Cg01|ADV22836.1	Cg01|ADV22481.1	Cg02|KIR96767.1	Cg02|KIR97948.1	Cg02|KIS00131.1	Cg02|KIS02303.1	Cg02|KIR99488.1	Cg03|KIR58265.1	Cg03|KIR58628.1	Cg03|KIR60036.1	Cg03|KIR68336.1
cluster00083:	Bd01|EGE80225.2	Bd01|KMW67212.1	Cnn1|AAW41574.1	Cnn1|ALO60397.1	Ct01|EER32582.1	Ct01|EER32591.1	Fo01|KNA96857.1	Fo01|KNA96858.1	Fo01|KNA96859.1	Fo01|KNA99049.1	Fo01|KNA99050.1	Fo01|KNA99051.1	Fo01|KNA99052.1	Fo01|KNA99053.1	Fo01|KNA99054.1	Fo01|KNA99055.1	Fo01|KNA99056.1	Fo01|KNB03483.1	Fo01|KNB03484.1	Afl1|EED48686.1	An01|OWW37984.1	At01|EAU33229.1	Afu1|EAL88773.1	Tm01|XP_002144722.1	Pb01|EEH19486.2	Pb02|EEH47505.2	Ep01|KLJ09951.1	Pl01|XP_015701060.1	Bp01|OJD28092.1	Bd01|EGE77547.2	Hc01|EEH05712.1	Hc03|EER41570.1	Hc02|EGC49436.1	Ec01|KKZ68257.1	Hc04|EDN10020.1	Ci01|KMP01139.1	Cp01|KMM65304.1	Fo02|PCD32979.1	Fp01|CZR42322.1	Sc01|EFI97206.1	Cg03|KIR59983.1	Cng1|AFR93312.2	Cg02|KIS00684.1	Afl1|EED53028.1	At01|EAU32248.1	Afu1|EAL93053.1	An01|OWW35162.1	Tm01|XP_002146440.1	Ec01|KKZ59639.1
cluster00084:	Cnn1|AAW40988.1	Cnn1|ALO60341.1	Cnn1|ALO60342.1	Ct01|EER30506.1	Ct01|EER30536.1	Fo01|KNB02487.1	Fo01|KNB02488.1	Fo01|KNB02489.1	Fo01|KNB06805.1	Fo01|KNB06806.1	Fo01|KNB06807.1	Fo01|KNB10941.1	Fo01|KNB10942.1	Sc01|EFI94573.1	Sc01|EFI94989.1	Tm01|XP_002149709.1	Tm01|XP_002149710.1	Tm01|XP_002149711.1	Afl1|EED46192.1	At01|EAU32636.1	Fo02|PCD41119.1	Fo01|KNB05015.1	Fp01|CZR39268.1	Afu1|EAL84990.1	Tm01|XP_002144951.1	Cng1|AFR92638.1	Bp01|OJD22901.1	Afl1|EED46365.1	An01|OWW27642.1	Fp01|CZR40768.1	Fo02|PCD30489.1	Fo01|KNB07990.1	Pl01|XP_002792227.1	Ec01|KKZ61665.1	Pb01|EEH23446.2	Afl1|EED47433.1	Fo01|KNA98541.1	Fo02|PCD32671.1	Fp01|CZR42612.1	An01|OWW31313.1	Ec01|KKZ61017.1	Ep01|KLJ07589.1	Bd01|EGE77143.1	Cnn1|AAW44334.2	Afl1|EED48190.1	Cp01|KMM66904.1	Ci01|KMP02964.1	Fo02|PCD37441.1	Fo01|KNA96187.1
cluster00085:	An01|OWW30046.1	An01|OWW35404.1	An01|OWW31037.1	An01|OWW37615.1	Ca01|AOW29529.1	Ca01|AOW29530.1	Ca01|AOW29531.1	Ca02|EEQ46136.1	Ca02|EEQ46137.1	Ca02|EEQ46138.1	Cng1|AFR93914.1	Cng1|AGV14176.1	Cng1|AFR95092.2	Cng1|AGV14346.1	Cpa1|CCE43173.1	Cpa1|CCE43174.1	Ct01|EER30892.1	Ct01|EER30893.1	Fo01|KNA93655.1	Fo01|KNA93656.1	Fo01|KNA93657.1	Fo01|KNA93658.1	Fo01|KNA93659.1	Fo01|KNB00144.1	Fo01|KNB00145.1	Fo01|KNB08263.1	Fo01|KNB08264.1	Fo01|KNB20489.1	Fo01|KNB08265.1	Fo02|PCD28593.1	Fo02|PCD30699.1	Fo02|PCD42043.1	Fp01|CZR38335.1	Fp01|CZR40996.1	Afl1|EED46510.1	An01|OWW27537.1	Tm01|XP_002149049.1	Sc01|EFJ02680.1	Fp01|CZR49159.1	Fo02|PCD25466.1	Ct01|EER35047.1	Ca01|AOW27660.1	Ca02|EEQ46051.1	Cpa1|CCE44961.1	Afl1|EED48395.1	Afu1|EAL86172.1	Tm01|XP_002145650.1	Ci01|KMP00190.1	Cp01|KMM66221.1
cluster00086:	Pj01|KTW25430.1	Pj01|KTW26215.1	Pj01|KTW28193.1	Pj01|KTW25501.1	Pj01|KTW27607.1	Pj01|KTW25491.1	Pj01|KTW26072.1	Pj01|KTW25478.1	Pj01|KTW25439.1	Pj01|KTW31104.1	Pj01|KTW26487.1	Pj01|KTW27450.1	Pj01|KTW25476.1	Pj01|KTW30879.1	Pj01|KTW25442.1	Pj01|KTW25556.1	Pj01|KTW27263.1	Pj01|KTW25507.1	Pj01|KTW27605.1	Pj01|KTW31112.1	Pj01|KTW32229.1	Pj01|KTW25833.1	Pj01|KTW25517.1	Pj01|KTW25687.1	Pj01|KTW26939.1	Pj01|KTW32227.1	Pj01|KTW25541.1	Pj01|KTW27810.1	Pj01|KTW25445.1	Pj01|KTW25455.1	Pj01|KTW29916.1	Pj01|KTW25540.1	Pj01|KTW25686.1	Pj01|KTW25464.1	Pj01|KTW25834.1	Pj01|KTW32230.1	Pj01|KTW25548.1	Pj01|KTW28191.1	Pj01|KTW25688.1	Pj01|KTW25832.1	Pj01|KTW25533.1	Pj01|KTW25553.1	Pj01|KTW25451.1	Pj01|KTW28356.1	Pj01|KTW25523.1	Pj01|KTW25558.1	Pj01|KTW30877.1	Pj01|KTW27609.1	Pj01|KTW31107.1
cluster00087:	Afl1|EED50656.1	Afl1|EED54717.1	Afu1|EAL90597.1	Afu1|EAL93430.1	An01|OWW28463.1	An01|OWW29980.1	At01|EAU38201.1	At01|EAU39102.1	Ca01|AOW28188.1	Ca01|AOW30786.1	Ca02|EEQ43153.1	Ca02|EEQ44214.1	Cpa1|CCE41450.1	Cpa1|CCE44145.1	Fo01|KNB03421.1	Fo01|KNB03422.1	Fo01|KNB03423.1	Fo01|KNB03424.1	Fo01|KNB19384.1	Fo01|KNB19469.1	Fp01|CZR42551.1	Fp01|CZR46744.1	Hc01|EEH08158.1	Hc01|EEH08207.1	Tm01|XP_002143198.1	Tm01|XP_002143199.1	Afl1|EED44948.1	Afu1|EAL89256.1	An01|OWW34641.1	Ci01|KMP02341.1	Ec01|KKZ61845.1	Bd01|EGE78075.1	Bp01|OJD18857.1	Hc01|EEH03856.1	Hc02|EGC42601.1	Pb02|EEH50303.1	Hc04|EDN04967.1	Pl01|XP_002794902.1	Fo02|PCD44277.1	Fp01|CZR37276.1	Fo01|KNB07433.1	Cp01|KMM63691.1	Pb01|EEH17027.1	Hc03|EER44405.1	Cnn1|AAW42410.1	Cnn2|EAL22051.1	Cng1|AFR93774.1	Cg02|KIS01584.1	Cg03|KIR67584.1
cluster00088:	Afl1|EED53575.1	Afl1|EED55268.1	Fo01|KNA95594.1	Fo01|KNA95595.1	Fo01|KNA95596.1	Fo01|KNA95597.1	Fo01|KNB00180.1	Fo01|KNB00181.1	Fo01|KNB00401.1	Fo01|KNB00402.1	Fo01|KNB00403.1	Fo01|KNB03405.1	Fo01|KNB03406.1	Fo01|KNB05974.1	Fo01|KNB05975.1	Fo01|KNB05976.1	Hc04|EDN06386.1	Hc04|EDN06387.1	Sc01|EFI96799.1	Sc01|EFI97863.1	Afl1|EED45331.1	Hc04|EDN02952.1	Afl1|EED51914.1	Afu1|EAL91798.1	An01|OWW35084.1	At01|EAU31499.1	Tm01|XP_002147904.1	Pb01|EEH23289.2	Pb02|EEH49736.2	Pl01|XP_015700632.1	Bd01|EGE82848.2	Ep01|KLJ09150.1	Bp01|OJD21666.1	Cp01|KMM67194.1	Ci01|KMP03263.1	Fp01|CZR39503.1	Cg02|KIR99740.1	An01|OWW35722.1	At01|EAU35359.1	Afu1|EAL87867.1	Afl1|EED55188.1	Afu1|EAL84218.1	At01|EAU32703.1	Hc01|EEH10438.1	Fp01|CZR36306.1	Fo02|PCD43341.1	Ci01|KMP01854.1	Cp01|KMM64601.1	Bp01|OJD12673.1
cluster00089:	An01|OWW32325.1	An01|OWW35665.1	At01|EAU31327.1	At01|EAU32679.1	Cng1|AFR93911.1	Cng1|AGV14175.1	Cng1|AFR96500.2	Cng1|AGV14542.1	Fo02|PCD26064.1	Fo02|PCD41227.1	Afl1|EED46169.1	Afu1|EAL91637.1	At01|EAU33031.1	An01|OWW36255.1	Tm01|XP_002147840.1	Pl01|XP_002793918.1	Pb01|EEH21762.2	Pb02|EEH42625.2	Ec01|KKZ68925.1	Ep01|KLJ11984.1	Bd01|EGE83762.1	Bp01|OJD13412.1	Hc04|EDN02755.1	Ci01|KMP03789.1	Cp01|KMM67690.1	Hc01|EEH05480.1	Hc02|EGC47135.1	Hc03|EER41251.1	Fo02|PCD41305.1	Fp01|CZR39083.1	Fo01|KNB05199.1	Sc01|EFI96521.1	Cnn1|AAW42080.1	Cnn2|EAL21608.1	Afl1|EED50457.1	At01|EAU31472.1	An01|OWW36075.1	Afu1|EAL84941.1	Fp01|CZR32794.1	Fo02|PCD46460.1	Fo01|KNA95963.1	Mt02|AAK47142.1	Mt01|CCP45552.1	Afl1|EED51595.1	Afu1|EAL87220.2	Tm01|XP_002143825.1	Hc03|EER40536.1	Hc02|EGC48274.1	Hc01|EEH02973.1
cluster00090:	Bd01|EGE78648.1	Bd01|KMW66781.1	Bd01|EGE79993.1	Bd01|KMW67155.1	Fo01|KNA95235.1	Fo01|KNA95236.1	Fo01|KNA95237.1	Fo01|KNA95238.1	Fo01|KNA95239.1	Fo01|KNA97882.1	Fo01|KNA97883.1	Fo01|KNA97884.1	Fo01|KNA97885.1	Fo01|KNA97886.1	Fo01|KNA97887.1	Fo01|KNA97888.1	Fo01|KNA97889.1	Fo01|KNA97890.1	Fo01|KNA97891.1	Fo01|KNB06835.1	Fo01|KNB06836.1	Fo01|KNB07378.1	Fo01|KNB07379.1	Sc01|EFI93655.1	Sc01|EFJ00042.1	Sc01|EFI96818.1	Sc01|EFJ01529.1	Sc01|EFJ00041.1	Afl1|EED45311.1	At01|EAU38674.1	Afu1|EAL85186.1	An01|OWW33733.1	Pb02|EEH44129.2	Pb01|EEH19764.2	Hc01|EEH03112.1	Hc03|EER40317.1	Hc02|EGC48464.1	Fo02|PCD33233.1	Fo01|KNA99547.1	Ci01|KMP04567.1	Afl1|EED45312.1	Hc03|EER40316.1	Hc01|EEH03113.1	Hc02|EGC48465.1	Cp01|KMM69911.1	Bd01|EGE78649.1	Ep01|KLJ11835.1	Bp01|OJD27450.1	Ci01|KMP04565.1
cluster00091:	Afu1|EAL85913.2	Afu1|EAL87115.1	Bd01|EGE82032.1	Bd01|KMW67665.1	Cnn1|AAW46966.1	Cnn1|ALO60841.1	Cnn1|ALO60842.1	Cnn1|ALO60843.1	Cnn1|AAW47118.1	Cnn1|ALO69809.1	Fo01|KNB00404.1	Fo01|KNB00405.1	Fo01|KNB04865.1	Fo01|KNB04866.1	Fo01|KNB06490.1	Fo01|KNB04867.1	Fo01|KNB18690.1	Fo01|KNB18819.1	Fo01|KNB05070.1	Fo01|KNB16968.1	Fo01|KNB19833.1	Fo01|KNB19834.1	Fp01|CZR41297.1	Fp01|CZR43910.1	Afl1|EED45243.1	Afu1|EAL86477.2	At01|EAU30190.1	An01|OWW34787.1	Afl1|EED46119.1	At01|EAU38639.1	An01|OWW38307.1	Afu1|EAL84639.1	Tm01|XP_002153215.1	Ci01|KMP06095.1	Cp01|KMM69488.1	Ec01|KKZ65863.1	Hc03|EER44525.1	Hc02|EGC45792.1	Bp01|OJD28358.1	Bd01|EGE77402.1	Pb02|EEH48181.1	Pb01|EEH18882.1	Pl01|XP_002789740.1	Fp01|CZR36061.1	Fo02|PCD43125.1	Hc01|EEH10825.1	Fo01|KNB03103.1	Cng1|AFR92251.1	Cg02|KIS01067.1
cluster00092:	Bd01|EGE81791.1	Bd01|KMW67602.1	Cg01|ADV20618.1	Cg01|ADV24368.1	Cg03|KIR57767.1	Cg03|KIR60461.1	Cng1|AFR95308.2	Cng1|AFR98298.2	Cnn1|AAW41785.2	Cnn1|AAW45853.2	Cnn1|AAW43799.2	Cnn1|AAW46806.2	Cnn2|EAL18508.1	Cnn2|EAL22312.1	Fo01|KNA98290.1	Fo01|KNA98291.1	Fo01|KNA98292.1	Fo01|KNA98293.1	Fo01|KNB02872.1	Fo01|KNB02873.1	Fo01|KNB02874.1	Fo01|KNB02875.1	Fo01|KNB04529.1	Fo01|KNB04601.1	Fo01|KNB05287.1	Fo01|KNB06360.1	Fo01|KNB06535.1	Fo01|KNB16629.1	Fo01|KNB17521.1	Fo01|KNB09409.1	Fo01|KNB09410.1	Fo02|PCD26921.1	Fo02|PCD44713.1	Fo02|PCD41374.1	Fo02|PCD41375.1	Sc01|EFI91251.1	Sc01|EFI96192.1	Sc01|EFJ02439.1	Sc01|EFJ02443.1	Afl1|EED48178.1	Afu1|EAL87836.1	An01|OWW32148.1	Fo02|PCD32464.1	Fp01|CZR42883.1	Afl1|EED48346.1	Afu1|EAL89329.1	At01|EAU31417.1	Fp01|CZR46750.1	Fo01|KNB14735.1
cluster00093:	Bd01|EGE81631.1	Bd01|KMW67571.1	Cng1|AFR94617.2	Cng1|AGV14280.1	Cng1|AGV14281.1	Cnn1|AAW41652.2	Cnn1|AAW41653.2	Cnn2|EAL22657.1	Cnn2|EAL22658.1	Afl1|EED44827.1	At01|EAU37716.1	An01|OWW33143.1	Afu1|EBA27199.1	Tm01|XP_002148118.1	Ci01|KMP06806.1	Hc02|EGC45537.1	Hc03|EER44782.1	Hc01|EEH03365.1	Bd01|EGE85300.1	Bp01|OJD24336.1	Pl01|XP_002796465.1	Pb01|EEH19664.1	Pb02|EEH44019.2	Cp01|KMM68755.1	Fo02|PCD32794.1	Fo01|KNA98698.1	Hc04|EDN11233.1	Fp01|CZR42513.1	Ec01|KKZ66708.1	Ct01|EER33640.1	Cpa1|CCE42153.1	Ca01|AOW28578.1	Ca02|EEQ44604.1	Cg02|KIR99965.1	Cnn2|EAL20182.1	Cnn1|AAW44230.2	Cng1|AFR96085.2	Sc01|EFI98190.1	Cg01|ADV22981.1	Cg03|KIR64080.1	Afl1|EED46317.1	An01|OWW36356.1	Afu1|EAL91724.1	At01|EAU33135.1	Cp01|KMM67790.1	Bp01|OJD27231.1	Ci01|KMP03904.1	Hc04|EDN02834.1	Afl1|EED47686.1
cluster00094:	Bd01|EGE84990.1	Bd01|KMW68501.1	Fo01|KNA98885.1	Fo01|KNA98886.1	Fo01|KNB00638.1	Fo01|KNB06332.1	Fo01|KNB19387.1	Fo01|KNB19472.1	Fo01|KNB03922.1	Fo01|KNB03923.1	Afl1|EED50587.1	At01|EAU32296.1	Afu1|EAL87356.1	An01|OWW36443.1	Tm01|XP_002151663.1	Cp01|KMM64644.1	Ci01|KMP01811.1	Ep01|KLJ05756.1	Bd01|EGE84991.1	Ec01|KKZ61714.1	Bp01|OJD25488.1	Pb01|EEH22353.1	Pb02|EEH48883.1	Pl01|XP_015699700.1	Hc04|EDN08829.1	Hc03|EER44169.1	Hc02|EGC42390.1	Hc01|EEH09072.1	Ca01|AOW31056.1	Ct01|EER36044.1	Ca02|EEQ43416.1	Cpa1|CCE41690.1	Pj01|KTW31354.1	Fp01|CZR42401.1	Afl1|EED50588.1	Afu1|EAL87355.1	Tm01|XP_002151664.1	Cp01|KMM64643.1	Ci01|KMP01812.1	Bp01|OJD25487.1	Pb01|EEH22354.2	Pb02|EEH48884.1	Ec01|KKZ61715.1	Pl01|XP_002792982.2	At01|EAU32306.1	Ep01|KLJ05757.1	Fo02|PCD43651.1	Fp01|CZR36629.1	Ca02|EEQ42662.1
cluster00095:	Afu1|EAL85052.1	Afu1|EAL88126.1	At01|EAU35593.1	At01|EAU38515.1	Cng1|AFR97188.2	Cng1|AGV14613.1	Fo01|KNB05600.1	Fo01|KNB05601.1	Fo01|KNB05602.1	Fo01|KNB05603.1	Fo01|KNB05604.1	Fo01|KNB05605.1	Afl1|EED46534.1	Tm01|XP_002150897.1	Fp01|CZR36268.1	An01|OWW35464.1	Fo02|PCD43306.1	Fo01|KNB03352.1	Cnn1|AAW45456.1	Cnn2|EAL19326.1	Cng1|AFR97254.1	Cg03|KIR59384.1	Cg01|ADV23747.1	Cg02|KIR98722.1	Ep01|KLJ12818.1	Bd01|KMW67987.1	Bp01|OJD28019.1	Mt02|AAK47402.1	Mt01|CCP45800.1	Ec01|KKZ68195.1	Afl1|EED54633.1	An01|OWW28478.1	At01|EAU39113.1	Afu1|EAL90612.1	Tm01|XP_002146265.1	Ep01|KLJ11128.1	Ec01|KKZ65346.1	Bd01|EGE81800.1	Ci01|KMP03999.1	Cp01|KMM67880.1	Pl01|XP_015700705.1	Pb01|EEH17832.1	Pb02|EEH46707.2	Bp01|OJD27523.1	Fo02|PCD43693.1	Fo01|KNB03993.1	Fp01|CZR36672.1	Hc01|EEH06514.1	Hc03|EER40694.1
cluster00096:	At01|EAU29303.1	At01|EAU34068.1	At01|EAU38487.1	At01|EAU29429.1	At01|EAU39348.1	Bd01|EGE81241.2	Bd01|KMW67465.1	Bd01|EGE82255.2	Bd01|KMW67721.1	Bd01|KMW67722.1	Cng1|AFR96059.2	Cng1|AGV14478.1	Cnn1|AAW44240.1	Cnn1|ALO68987.1	Pb01|EEH21385.1	Pb01|EEH21780.1	Afl1|EED44995.1	Ep01|KLJ06897.1	Afl1|EED45377.1	An01|OWW28994.1	At01|EAU31775.1	Afu1|EBA27213.1	Sc01|EFI94461.1	Afl1|EED45417.1	At01|EAU30780.1	Afu1|EAL85077.1	An01|OWW35911.1	Ec01|KKZ68223.1	Bp01|OJD09768.1	Bd01|EGE78113.1	Pb01|EEH16749.2	Pl01|XP_002794952.1	Hc02|EGC42638.1	Pb02|EEH50249.2	Hc04|EDN05000.1	Hc03|EER39932.1	Hc01|EEH03892.1	Afl1|EED45666.1	An01|OWW35867.1	Afl1|EED47789.1	Sc01|EFI94334.1	Afl1|EED48480.1	Ci01|KMP04252.1	Cp01|KMM68117.1	Afl1|EED48938.1	Ec01|KKZ67665.1	Hc03|EER42106.1	Hc04|EDN09382.1	Afl1|EED49911.1
cluster00097:	Afu1|EAL86729.1	Afu1|EAL87777.1	Afu1|EAL89167.1	An01|OWW34235.1	An01|OWW34280.1	Bd01|EGE85367.1	Bd01|KMW68609.1	Cng1|AGV15372.1	Cng1|AGV15373.1	Cnn2|EAL20677.1	Cnn2|EAL20678.1	Fo01|KNA99395.1	Fo01|KNA99396.1	Fo01|KNA99397.1	Fo01|KNA99398.1	Fo01|KNA99399.1	Afl1|EED48684.1	Afu1|EAL88772.1	An01|OWW37952.1	At01|EAU33228.1	Tm01|XP_002144718.1	Hc02|EGC49439.1	Ec01|KKZ68258.1	Bd01|EGE77549.1	Ep01|KLJ09952.1	Pb01|EEH19483.1	Bp01|OJD28089.1	Pb02|EEH47507.1	Hc03|EER41572.1	Hc01|EEH05715.1	Cp01|KMM65306.1	Pl01|XP_002797375.1	Ci01|KMP01137.1	Hc04|EDN10022.1	Fo02|PCD33213.1	Fp01|CZR42079.1	Fo01|KNA99498.1	Pj01|KTW31917.1	Cng1|AFR98343.2	Cnn1|AAW46949.2	Afl1|EED49286.1	Afu1|EAL91355.1	An01|OWW32754.1	At01|EAU36971.1	Tm01|XP_002146789.1	Bd01|EGE85804.1	Hc02|EGC44468.1	Hc01|EEH09998.1	Pl01|XP_002795819.1
cluster00098:	Afl1|EED45547.1	Afl1|EED48860.1	Afu1|EAL84770.1	Afu1|EAL86315.1	An01|OWW27610.1	An01|OWW37312.1	An01|OWW29009.1	An01|OWW30485.1	Ca01|AOW28978.1	Ca01|AOW30968.1	Ca01|AOW30987.1	Ca02|EEQ43330.1	Ca02|EEQ43348.1	Ca02|EEQ45271.1	Ct01|EER36150.1	Ct01|EER36158.1	Ct01|EER36162.1	Fo01|KNA94511.1	Fo01|KNA94512.1	Fo01|KNB16672.1	Fo01|KNB16941.1	Fo01|KNB16942.1	Fo01|KNB17469.1	Fo01|KNB03631.1	Fo01|KNB03632.1	Fo01|KNB03633.1	Fo02|PCD25785.1	Fo02|PCD45639.1	At01|EAU30808.1	An01|OWW38450.1	Afl1|EED45548.1	Afu1|EAL84771.1	At01|EAU30807.1	Ci01|KMP06510.1	Tm01|XP_002143260.1	Cp01|KMM69075.1	Bp01|OJD20277.1	Pl01|XP_015701764.1	Ec01|KKZ63026.1	Pb01|EEH19611.1	Pb02|EEH44957.1	Bd01|KMW69073.1	Hc04|EDN04255.1	Hc01|EEH04689.1	Hc02|EGC48652.1	Ep01|KLJ12995.1	Hc03|EER40125.1	Pj01|KTW31708.1	Fp01|CZR36460.1
cluster00099:	Fo01|KNB01413.1	Fo01|KNB01414.1	Fo01|KNB01644.1	Fo01|KNB01645.1	Fo01|KNB01646.1	Fo01|KNB08567.1	Fo01|KNB13922.1	Fo01|KNB14028.1	Fo01|KNB15465.1	Fo01|KNB15936.1	Fo01|KNB16600.1	Fo01|KNB17555.1	Fo01|KNB19267.1	Fo01|KNB19927.1	Fo01|KNB19969.1	Fo01|KNB20464.1	Fo01|KNB11000.1	Fo01|KNB11001.1	Fo01|KNB11002.1	Fo01|KNB11003.1	Fo02|PCD22030.1	Fo02|PCD22073.1	Fo02|PCD30868.1	Fo02|PCD26835.1	Fo02|PCD26836.1	Fo02|PCD30718.1	Fo02|PCD30719.1	Fp01|CZR36542.1	Fp01|CZR49748.1	Sc01|EFI98260.1	Sc01|EFJ00444.1	Afl1|EED46052.1	Fo01|KNB20435.1	Fo02|PCD37221.1	Fp01|CZR48643.1	At01|EAU31426.1	Afl1|EED47056.1	An01|OWW27781.1	At01|EAU36325.1	Afu1|EAL88285.1	Tm01|XP_002144094.1	Cp01|KMM73225.1	Ci01|KMP08136.1	Ep01|KLJ10361.1	Bp01|OJD21923.1	Pl01|XP_002795909.1	Pb02|EEH44193.1	Ec01|KKZ65048.1	Pb01|EEH19823.2
cluster00100:	Afl1|EED45213.1	Afl1|EED48466.1	Afl1|EED52660.1	Afu1|EAL85486.1	Afu1|EAL86833.1	Afu1|EAL93386.1	An01|OWW28647.1	An01|OWW33366.1	At01|EAU32198.1	At01|EAU39619.1	At01|EAU35144.1	At01|EAU37867.1	At01|EAU37785.1	At01|EAU38243.1	At01|EAU37845.1	Bd01|EGE84711.1	Bd01|KMW68433.1	Cg01|ADV23113.1	Cg01|ADV24074.1	Cg02|KIR98408.1	Cg02|KIS00958.1	Cng1|AFR94595.1	Cng1|AFR95811.1	Cng1|AFR96943.1	Cng1|AGV14453.1	Cng1|AGV14454.1	Cng1|AFR96234.1	Cng1|AFR96248.1	Cnn1|AAW44153.1	Cnn1|AAW45575.1	Cnn1|AAW44163.1	Cnn1|AAW44231.1	Cnn2|EAL19235.1	Cnn2|EAL19936.1	Cpa1|CCE40954.1	Cpa1|CCE44277.1	Ct01|EER30297.1	Ct01|EER30300.1	Ct01|EER30314.1	Ct01|EER30316.1	Fo01|KNA98713.1	Fo01|KNB18031.1	Fo01|KNB01670.1	Fo01|KNB07895.1	Fo01|KNB12975.1	Fo01|KNB14337.1	Fo01|KNB09306.1	Fo01|KNB10628.1	Fo01|KNB12976.1
cluster00101:	Cg01|ADV20131.1	Cg01|ADV20658.1	Cg01|ADV21200.1	Cg02|KIR96340.1	Cg02|KIR97393.1	Cg02|KIS02304.1	Cng1|AFR98486.2	Cng1|AGV14798.1	Fo01|KNA96005.1	Fo01|KNA96006.1	Fo01|KNA99317.1	Fo01|KNA99318.1	Fo01|KNB04183.1	Fo01|KNB04184.1	Fo01|KNB04185.1	Fo01|KNB04186.1	Fo01|KNB04187.1	Fo01|KNB04188.1	Tm01|XP_002144270.1	Tm01|XP_002144271.1	Afl1|EED45378.1	An01|OWW34981.1	Fp01|CZR32611.1	Fo02|PCD46493.1	Cg01|ADV23405.1	Afl1|EED45849.1	An01|OWW31504.1	Afu1|EAL91045.1	At01|EAU34148.1	Tm01|XP_002150990.1	Fp01|CZR42014.1	Fo01|KNA99616.1	Fo02|PCD33284.1	Ct01|EER30532.1	Ca01|AOW31586.1	Ca02|EEQ43938.1	Cpa1|CCE45009.1	Afl1|EED48533.1	An01|OWW27931.1	At01|EAU36249.1	Afu1|EAL88360.1	Tm01|XP_002144269.1	Fp01|CZR38381.1	Fo02|PCD41994.1	Fo01|KNB00079.1	Cg03|KIR57907.1	Sc01|EFI99569.1	Afl1|EED48534.1	At01|EAU36248.1
cluster00102:	Cng1|AFR92198.2	Cng1|AGV15266.1	Cng1|AFR97900.1	Cng1|AGV14707.1	Cnn1|AAW42160.1	Cnn1|ALO60450.1	Cnn1|ALO60451.1	Cnn1|AAW45231.1	Cnn1|AAW46422.1	Cnn2|EAL21818.1	Cnn2|EAL21819.1	Fo01|KNA97165.1	Fo01|KNA97166.1	Fo01|KNA97167.1	Fo01|KNA97168.1	Fo01|KNA97169.1	Fo01|KNA97170.1	Fo01|KNA97171.1	Fo01|KNB06916.1	Fo01|KNB06917.1	Fo01|KNB11719.1	Fo01|KNB11720.1	Fo01|KNB11721.1	Fo01|KNB11722.1	Fo01|KNB11723.1	Fo01|KNB11724.1	Fo01|KNB11725.1	Afl1|EED47713.1	At01|EAU37280.1	Afu1|EAL93927.2	An01|OWW37285.1	Tm01|XP_002145547.1	Ci01|KMP09135.1	Ec01|KKZ67582.1	Hc03|EER41986.1	Hc02|EGC43916.1	Hc01|EEH04323.1	Bp01|OJD27074.1	Bd01|EGE81379.1	Ep01|KLJ13385.1	Pl01|XP_015700174.1	Pb01|EEH20389.2	Pb02|EEH44797.2	Cp01|KMM72132.1	Fp01|CZR47604.1	Fo02|PCD29245.1	Hc04|EDN09264.1	Pj01|KTW26854.1	Cpa1|CCE41425.1
cluster00103:	Fo01|KNB05687.1	Fo01|KNB05688.1	Fo01|KNB05689.1	Fo01|KNB17839.1	Fo01|KNB18353.1	Sc01|EFI94832.1	Sc01|EFI99737.1	Afl1|EED44860.1	An01|OWW35373.1	Fp01|CZR47945.1	Fo02|PCD25874.1	Fo01|KNB20215.1	Hc04|EDN08307.1	Hc03|EER43368.1	Hc02|EGC46302.1	Ep01|KLJ12719.1	Ec01|KKZ65919.1	Bd01|EGE83263.2	Pb01|EEH18985.2	Bp01|OJD22907.1	Ci01|KMP05096.1	Cp01|KMM70432.1	Pl01|XP_002797080.2	Hc01|EEH11323.1	Afl1|EED44863.1	An01|OWW35369.1	Tm01|XP_002149369.1	Fo01|KNB01161.1	Fp01|CZR46186.1	Fo02|PCD42732.1	Hc01|EEH09260.1	Hc02|EGC49778.1	Hc03|EER43969.1	Hc04|EDN08659.1	Bp01|OJD25567.1	Afl1|EED51409.1	An01|OWW32471.1	Afu1|EAL91920.1	At01|EAU30487.1	Tm01|XP_002147967.1	Ep01|KLJ12351.1	Bp01|OJD23912.1	Bd01|EGE79848.1	Ec01|KKZ65196.1	Hc01|EEH06162.1	Pb02|EEH46059.2	Pl01|XP_015700366.1	Hc02|EGC48918.1	Ci01|KMP03056.1
cluster00104:	Afl1|EED47651.1	Afl1|EED54478.1	Afl1|EED51613.1	Afl1|EED56619.1	An01|OWW27599.1	An01|OWW37672.1	At01|EAU29422.1	At01|EAU29976.1	Fo01|KNA96952.1	Fo01|KNA96953.1	Fo01|KNA96954.1	Fo01|KNB01691.1	Fo01|KNB01692.1	Fo01|KNB01693.1	Fo01|KNB09080.1	Fo01|KNB12070.1	Fo01|KNB12071.1	Fo01|KNB09141.1	Fo01|KNB09142.1	Fo01|KNB15064.1	Fo01|KNB15065.1	Fo02|PCD24693.1	Fo02|PCD28878.1	Fo02|PCD26634.1	Fo02|PCD29476.1	Fp01|CZR37793.1	Fp01|CZR48292.1	Fp01|CZR43693.1	Fp01|CZR43706.1	Fp01|CZR44455.1	Fp01|CZR47843.1	Fp01|CZR44807.1	Fp01|CZR46698.1	Sc01|EFI92882.1	Sc01|EFI93899.1	Sc01|EFI95789.1	Sc01|EFI94227.1	Sc01|EFI93557.1	Sc01|EFI93750.1	Sc01|EFI94226.1	Sc01|EFI94995.1	Sc01|EFI94996.1	Sc01|EFI94998.1	Sc01|EFI94945.1	Sc01|EFI99691.1	Sc01|EFI95069.1	Sc01|EFI95207.1	Sc01|EFJ03997.1	Sc01|EFJ03780.1
cluster00105:	Afl1|EED48018.1	Afl1|EED48886.1	An01|OWW27714.1	An01|OWW32217.1	An01|OWW28688.1	An01|OWW37683.1	An01|OWW31554.1	An01|OWW37193.1	An01|OWW34322.1	An01|OWW35405.1	An01|OWW38674.1	Bd01|EGE77905.2	Bd01|KMW66615.1	Bd01|KMW66616.1	Bd01|EGE78940.1	Bd01|KMW66846.1	Bd01|KMW66847.1	Ca01|AOW29490.1	Ca01|AOW29993.1	Ca01|AOW29994.1	Ca01|AOW29995.1	Ca01|AOW29996.1	Cg01|ADV21338.1	Cg01|ADV22191.1	Cg01|ADV25598.1	Cg02|KIR97358.1	Cg02|KIS01624.1	Cg02|KIS01756.1	Cg03|KIR59172.1	Cg03|KIR68895.1	Cng1|AFR93734.1	Cng1|AFR97649.1	Cng1|AFR98469.2	Cng1|AFR96688.2	Cng1|AFR96690.1	Cnn1|AAW42479.1	Cnn1|AAW45749.1	Cnn1|AAW46742.1	Cnn1|AAW44497.1	Cnn1|AAW44853.2	Cnn1|ALO69271.1	Cnn2|EAL17422.1	Cnn2|EAL18418.1	Cnn2|EAL22010.1	Cnn2|EAL19726.1	Cnn2|EAL19727.1	Cpa1|CCE39941.1	Cpa1|CCE39942.1	Cpa1|CCE41416.1
cluster00106:	Bd01|EGE81256.2	Bd01|KMW67469.1	Fo01|KNA97344.1	Fo01|KNA97345.1	Fo01|KNA97346.1	Fo01|KNA97347.1	Sc01|EFI92354.1	Sc01|EFI97455.1	Sc01|EFI93639.1	Afl1|EED46311.1	At01|EAU33129.1	Afu1|EAL91718.1	Ep01|KLJ08420.1	Ec01|KKZ67706.1	Bp01|OJD26603.1	Hc01|EEH02807.1	Bd01|EGE81611.1	Tm01|XP_002147374.1	An01|OWW36350.1	Hc03|EER41325.1	Hc02|EGC47212.1	Hc04|EDN02822.1	Mt02|AAK46260.1	Mt01|CCP44705.1	Pl01|XP_015699386.1	Pb02|KGM91609.1	Afl1|EED46323.1	At01|EAU30195.1	Sc01|EFJ03104.1	Hc04|EDN10471.1	Afl1|EED47612.1	An01|OWW30965.1	Afu1|EAL93990.1	Cp01|KMM72062.1	Ci01|KMP09059.1	Hc01|EEH04209.1	Hc03|EER42094.1	Hc02|EGC43802.1	Hc04|EDN09369.1	At01|EAU29543.1	Ep01|KLJ13767.1	Ec01|KKZ67652.1	Bp01|OJD23952.1	Pl01|XP_015702605.1	Pb01|KGY15573.1	Pb02|KGM92738.1	Tm01|XP_002145163.1	Afl1|EED47613.1	An01|OWW30964.1
cluster00107:	Cg02|KIR96073.1	Cg02|KIR98775.1	Cng1|AFR96310.2	Cng1|AGV14515.1	Ct01|EER33544.1	Ct01|EER33551.1	Fo01|KNA95698.1	Fo01|KNA95699.1	Fo01|KNA95700.1	Fo01|KNB01558.1	Fo01|KNB01559.1	Fo01|KNB15075.1	Fo01|KNB15076.1	Fo01|KNB15077.1	Fo01|KNB20337.1	Fo01|KNB20338.1	Sc01|EFI96513.1	Sc01|EFJ02411.1	Sc01|EFJ01170.1	Sc01|EFJ03587.1	Afl1|EED45601.1	At01|EAU30285.1	An01|OWW34679.1	Afu1|EAL91627.1	Tm01|XP_002149598.1	Afl1|EED46919.1	At01|EAU32661.1	An01|OWW35661.1	Afu1|EAL85855.1	Tm01|XP_002147703.1	Afl1|EED48206.1	Fo01|KNB12002.1	Fo02|PCD29421.1	Afl1|EED48378.1	An01|OWW37633.1	Tm01|XP_002144752.1	At01|EAU33626.1	Afu1|EAL88648.1	Cp01|KMM65174.1	Ci01|KMP01268.1	Fo02|PCD37062.1	Fo01|KNB17046.1	Fp01|CZR40542.1	Cnn2|EAL20408.1	Afl1|EED49223.1	An01|OWW27680.1	Afu1|EAL91411.1	At01|EAU37035.1	Bd01|EGE83701.1
cluster00108:	Bd01|EGE84547.2	Bd01|KMW68377.1	Ca01|AOW28538.1	Ca01|AOW31471.1	Ca01|AOW30203.1	Ca01|AOW30234.1	Ca01|AOW30280.1	Ca01|AOW30279.1	Ca02|EEQ43824.1	Ca02|EEQ44564.1	Ca02|EEQ46659.1	Ca02|EEQ46658.1	Ca02|EEQ46701.1	Ca02|EEQ46733.1	Cpa1|CCE39854.1	Cpa1|CCE41276.1	Cpa1|CCE40203.1	Cpa1|CCE40220.1	Cpa1|CCE40204.1	Sc01|EFI97934.1	Sc01|EFI97935.1	Sc01|EFI99848.1	Tm01|XP_002143133.1	Tm01|XP_002153682.1	Tm01|XP_002148020.1	Tm01|XP_002145637.1	Tm01|XP_002144471.1	Tm01|XP_002150320.1	Tm01|XP_002153760.1	Tm01|XP_002149143.1	Tm01|XP_002145647.1	Tm01|XP_002145618.1	Tm01|XP_002144364.1	Tm01|XP_002153680.1	Tm01|XP_002150995.1	Tm01|XP_002148479.1	Tm01|XP_002145672.1	Tm01|XP_002145657.1	Tm01|XP_002143134.1	Tm01|XP_002146326.1	Tm01|XP_002152706.1	Afl1|EED47178.1	An01|OWW32253.1	Afu1|EAL85712.1	Tm01|XP_002147552.1	At01|EAU36501.1	Fo01|KNB20680.1	Afl1|EED47252.1	An01|OWW34657.1
cluster00109:	An01|OWW27651.1	An01|OWW35739.1	Cng1|AFR92979.2	Cng1|AGV15355.1	Cng1|AGV15356.1	Cp01|KMM70862.1	Cp01|KMM70863.1	Cp01|KMM70864.1	Fo01|KNB09595.1	Fo01|KNB09596.1	Fo01|KNB11317.1	Fo01|KNB11318.1	Fo01|KNB15270.1	Fo01|KNB15271.1	Fo01|KNB15272.1	Sc01|EFI96843.1	Sc01|EFI98312.1	Tm01|XP_002148717.1	Tm01|XP_002148718.1	Tm01|XP_002148719.1	Afl1|EED51644.1	Afu1|EAL85260.1	Ep01|KLJ11496.1	At01|EAU39446.1	Ec01|KKZ62666.1	Hc01|EEH10221.1	Hc02|EGC44696.1	Bp01|OJD25486.1	Pl01|XP_002793264.1	Pb01|EEH17576.2	Pb02|EEH46435.1	Fo01|KNB10929.1	Fo02|PCD44776.1	Fp01|CZR35663.1	Cg01|ADV19988.1	Cg03|KIR68914.1	Hc03|EER39069.1	Ci01|KMP05695.1	Cp01|KMM70989.1	Bd01|KMW68117.1	Hc04|EDN06182.1	Afl1|EED54970.1	At01|EAU29600.1	Afu1|EAL88432.1	An01|OWW36723.1	Bp01|OJD25497.1	Tm01|XP_002149318.1	Ec01|KKZ64594.1	Hc02|EGC48108.1
cluster00110:	Afl1|EED45337.1	Afl1|EED54986.1	Afl1|EED56290.1	Afl1|EED52760.1	Afu1|EAL85162.1	Afu1|EAL87556.1	Afu1|EAL88452.1	Afu1|EAL93290.1	An01|OWW33711.1	An01|OWW37742.1	An01|OWW34008.1	At01|EAU29627.1	At01|EAU33801.1	At01|EAU34879.1	At01|EAU38649.1	Bd01|EGE77518.1	Bd01|EGE78660.1	Bd01|EGE81492.1	Bd01|EGE81724.1	Bp01|OJD20359.1	Bp01|OJD21665.1	Bp01|OJD22326.1	Bp01|OJD22712.1	Ca01|AOW26104.1	Ca01|AOW26952.1	Ca01|AOW27160.1	Ca01|AOW27736.1	Ca01|AOW31494.1	Ca01|AOW30739.1	Ca02|EEQ41915.1	Ca02|EEQ42742.1	Ca02|EEQ43849.1	Ca02|EEQ45558.1	Ca02|EEQ47268.1	Ca02|EEQ47168.1	Cg01|ADV20331.1	Cg01|ADV20948.1	Cg01|ADV20963.1	Cg01|ADV25781.1	Cg01|ADV21680.1	Cg02|KIR97932.1	Cg02|KIR97956.1	Cg02|KIS01282.1	Cg02|KIS02308.1	Cg03|KIR58526.1	Cg03|KIR59701.1	Cg03|KIR67375.1	Cg03|KIR69406.1	Cg03|KIR69430.1
cluster00111:	Afl1|EED49005.1	Afl1|EED52913.1	Afu1|EAL85832.1	Afu1|EAL93181.1	Afu1|EAL89767.1	An01|OWW32826.1	An01|OWW35294.1	An01|OWW35620.1	At01|EAU29917.1	At01|EAU32628.1	Bd01|EGE81958.1	Bd01|EGE84154.1	Bp01|OJD21764.1	Bp01|OJD23881.1	Ca01|AOW28354.1	Ca01|AOW28725.1	Ca01|AOW29500.1	Ca02|EEQ44401.1	Ca02|EEQ46107.1	Cg01|ADV19551.1	Cg01|ADV21956.1	Cg01|ADV25854.1	Cg02|KIR97081.1	Cg02|KIS01992.1	Cg03|KIR58549.1	Cg03|KIR68649.1	Cg03|KIR69375.1	Ci01|KMP00700.1	Ci01|KMP02866.1	Cng1|AFR92516.2	Cng1|AFR94864.2	Cng1|AGV14326.1	Cng1|AFR98706.1	Cnn1|AAW40884.1	Cnn1|AAW42850.1	Cnn1|AAW47148.1	Cnn2|EAL17361.1	Cnn2|EAL21175.1	Cnn2|EAL23235.1	Cpa1|CCE40232.1	Cpa1|CCE41406.1	Cpa1|CCE42348.1	Ct01|EER30630.1	Ct01|EER30817.1	Ct01|EER35717.1	Ec01|KKZ64026.1	Ec01|KKZ67022.1	Ep01|KLJ10415.1	Ep01|KLJ11157.1
cluster00112:	An01|OWW33883.1	An01|OWW35808.1	Bd01|EGE84085.1	Bd01|EGE85023.2	Bd01|KMW68506.1	Bd01|KMW68507.1	Cng1|AFR93658.2	Cng1|AGV14146.1	Fo01|KNA97435.1	Fo01|KNA97436.1	Fo01|KNA98492.1	Fo01|KNB03998.1	Fo01|KNB04494.1	Fo01|KNB04495.1	Fo01|KNB04496.1	Fo01|KNB04497.1	Fo01|KNB04498.1	Fo01|KNB04499.1	Fo01|KNB04500.1	Fo01|KNB04501.1	Fo01|KNB04502.1	Fo01|KNB04503.1	Fo01|KNB04622.1	Fo01|KNB06557.1	Fo01|KNB04504.1	Fo01|KNB04505.1	Fo01|KNB04506.1	Fo01|KNB04511.1	Fo01|KNB04618.1	Fo01|KNB06553.1	Fo01|KNB11848.1	Fo01|KNB11849.1	Fo01|KNB19597.1	Fo01|KNB19598.1	Fo01|KNB11850.1	Fo01|KNB11851.1	Fo01|KNB11852.1	Fo01|KNB11853.1	Fo01|KNB11854.1	Fo01|KNB19599.1	Fo02|PCD23793.1	Fo02|PCD29323.1	Fo02|PCD32627.1	Fo02|PCD43696.1	Fp01|CZR45643.1	Fp01|CZR47684.1	Pb01|EEH19516.1	Pb01|KGY15560.1	Pb02|EEH44661.2
cluster00113:	Fo01|KNB10186.1	Fo01|KNB10187.1	Fo01|KNB10188.1	Fo01|KNB10189.1	Fo01|KNB10190.1	Fo01|KNB10191.1	Fo01|KNB10300.1	Fo01|KNB10301.1	Tm01|XP_002145079.1	Tm01|XP_002145080.1	Afl1|EED48681.1	At01|EAU33225.1	An01|OWW37949.1	Afu1|EAL88769.2	Tm01|XP_002144715.1	Ep01|KLJ09957.1	Ec01|KKZ66702.1	Bd01|EGE77555.2	Bp01|OJD28084.1	Hc04|EDN10027.1	Pl01|XP_015701057.1	Hc01|EEH05721.1	Hc02|EGC49445.1	Pb02|EEH47511.2	Pb01|EEH19479.1	Cp01|KMM65313.1	Ci01|KMP01130.1	Hc03|EER41579.1	Fp01|CZR36317.1	Fo02|PCD43352.1	Fo01|KNB03434.1	Cpa1|CCE44634.1	Pj01|KTW30512.1	Ca01|AOW28384.1	Ca02|EEQ44373.1	Cg01|ADV21286.1	Ct01|EER33649.1	Cnn1|AAW42477.1	Cnn2|EAL22012.1	Cng1|AFR93736.2	Cg03|KIR67546.1	Sc01|EFJ04061.1	Cg02|KIS01622.1	Afl1|EED49072.1	Fo01|KNB09668.1	Fo02|PCD35318.1	Fp01|CZR43098.1	Afl1|EED51921.1	At01|EAU31494.1
cluster00114:	Cg01|ADV23449.1	Cg01|ADV25388.1	Cg02|KIR96423.1	Cg02|KIR99020.1	Cg03|KIR58114.1	Cg03|KIR68077.1	Cng1|AFR96575.2	Cng1|AFR99018.2	Cnn1|AAW44644.2	Cnn1|AAW45103.1	Cnn2|EAL17722.1	Cnn2|EAL19622.1	Cpa1|CCE41595.1	Cpa1|CCE44745.1	Fo01|KNA95077.1	Fo01|KNA95078.1	Fo01|KNB19098.1	Fo01|KNB06014.1	Fo01|KNB06015.1	Fo02|PCD26298.1	Fo02|PCD26299.1	Fo02|PCD45930.1	Fo02|PCD35308.1	Fo02|PCD35309.1	Fp01|CZR34004.1	Fp01|CZR44084.1	Sc01|EFI93182.1	Sc01|EFI99337.1	Tm01|XP_002147394.1	Tm01|XP_002147395.1	Afl1|EED52211.1	Afu1|EBA27302.1	Tm01|XP_002143343.1	Fo01|KNB02525.1	Fp01|CZR43107.1	At01|EAU32749.1	Ca02|EEQ43224.1	Ca01|AOW30862.1	Ct01|EER36247.1	Afl1|EED53092.1	At01|EAU38815.1	An01|OWW32317.1	Mt01|CCP43731.1	Afl1|EED56180.1	An01|OWW28881.1	Afu1|EAL89094.1	At01|EAU36540.1	Ci01|KMP01735.1	Cp01|KMM64733.1
cluster00115:	Afl1|EED44884.1	Afl1|EED46535.1	Afl1|EED49525.1	Afl1|EED53487.1	Afl1|EED48561.1	Afl1|EED48728.1	Afl1|EED56133.1	Afl1|EED56590.1	Afu1|EAL88392.1	Afu1|EAL89133.1	An01|OWW27515.1	An01|OWW35463.1	An01|OWW28843.1	An01|OWW29392.1	An01|OWW32882.1	An01|OWW33964.1	An01|OWW36339.1	At01|EAU36211.1	At01|EAU36599.1	At01|EAU38514.1	At01|EAU39003.1	Bd01|EGE78146.2	Bd01|EGE86441.1	Bp01|OJD22489.1	Bp01|OJD26525.1	Ca01|AOW31295.1	Ca01|AOW31505.1	Ca02|EEQ43656.1	Ca02|EEQ43860.1	Cg01|ADV21911.1	Cg01|ADV23545.1	Cg01|ADV25536.1	Cg02|KIR97293.1	Cg02|KIR99090.1	Cg03|KIR59108.1	Cg03|KIR68004.1	Cg03|KIR68507.1	Ci01|KMP01727.1	Ci01|KMP08268.1	Cng1|AFR95008.1	Cng1|AFR96651.1	Cng1|AFR98403.1	Cng1|AGV14558.1	Cnn1|AAW42938.1	Cnn1|AAW44565.1	Cnn1|AAW46959.1	Cnn2|EAL17473.1	Cnn2|EAL19692.1	Cnn2|EAL21318.1
cluster00116:	Afl1|EED45605.1	Afl1|EED46898.1	Afl1|EED57021.1	Afu1|EAL85688.2	Afu1|EAL91629.1	An01|OWW32778.1	An01|OWW34687.1	At01|EAU32513.1	At01|EAU33664.1	Bd01|EGE81083.2	Bd01|KMW67430.1	Cpa1|CCE45126.1	Cpa1|CCE45127.1	Fo01|KNB02081.1	Fo01|KNB02082.1	Fo01|KNB12654.1	Fo01|KNB20412.1	Fo01|KNB19537.1	Fo02|PCD23523.1	Fo02|PCD23743.1	Fp01|CZR41665.1	Fp01|CZR45384.1	Fp01|CZR45613.1	Afl1|EED45228.1	An01|OWW34755.1	Fo02|PCD30396.1	Fo01|KNB07898.1	Fp01|CZR46054.1	At01|EAU37987.1	Tm01|XP_002150047.1	Ep01|KLJ10835.1	Cg01|ADV21521.1	Cg03|KIR59533.1	Cg02|KIS02474.1	Cng1|AFR94292.2	Cnn2|EAL18832.1	Cnn1|AAW46605.1	Afu1|EAL86293.1	Tm01|XP_002143895.1	Ca01|AOW28975.1	Ca02|EEQ45274.1	Ct01|EER35506.1	Afl1|EED47124.1	Afu1|EAL89493.1	An01|OWW31590.1	At01|EAU36456.1	Ec01|KKZ62885.1	Bd01|EGE77622.2	Bp01|OJD26201.1
cluster00117:	Afl1|EED45634.1	Afl1|EED46436.1	Afl1|EED50345.1	Afl1|EED55539.1	Afu1|EAL84638.1	Afu1|EAL87765.1	Afu1|EAL91080.1	Afu1|EAL92886.1	An01|OWW35441.1	An01|OWW38145.1	Bd01|EGE77400.1	Bd01|EGE82776.2	Ca01|AOW25761.1	Ca01|AOW27335.1	Ca02|EEQ43073.1	Ca02|EEQ45731.1	Cg01|ADV20486.1	Cg01|ADV24929.1	Cg02|KIR96778.1	Cg02|KIR98102.1	Cg03|KIR58639.1	Cg03|KIR63664.1	Cng1|AFR93181.1	Cng1|AFR94027.1	Cnn1|AAW41536.1	Cnn1|AAW46311.1	Cnn2|EAL18182.1	Cnn2|EAL22520.1	Cpa1|CCE42224.1	Cpa1|CCE42225.1	Ct01|EER31582.1	Ct01|EER34482.1	Fo01|KNA95480.1	Fo01|KNA95481.1	Fo01|KNA95482.1	Fo01|KNA98865.1	Fo01|KNB09602.1	Fo01|KNB09603.1	Fo01|KNB13587.1	Fo01|KNB19430.1	Fo01|KNB19519.1	Fo02|PCD27075.1	Fo02|PCD31460.1	Fo02|PCD32891.1	Fo02|PCD38503.1	Fo02|PCD46148.1	Fp01|CZR33710.1	Fp01|CZR40473.1	Fp01|CZR41766.1
cluster00118:	An01|OWW34024.1	An01|OWW34397.1	Bd01|EGE81579.1	Bd01|KMW67543.1	Bd01|EGE84521.1	Bd01|KMW68375.1	Fo01|KNA96492.1	Fo01|KNA96493.1	Fo01|KNA96494.1	Fo01|KNA96495.1	Fo01|KNA98165.1	Fo01|KNA98166.1	Fo01|KNB00944.1	Fo01|KNB00945.1	Fo01|KNB06421.1	Fo01|KNB17903.1	Fo01|KNB17904.1	Fo01|KNB18414.1	Fo01|KNB06328.1	Fo01|KNB14720.1	Afl1|EED45362.1	At01|EAU32999.1	Fp01|CZR42663.1	Fo02|PCD21422.1	Fo01|KNB18019.1	Pl01|XP_015701296.1	Pb02|EEH43892.2	Afl1|EED45881.1	An01|OWW34948.1	At01|EAU36889.1	Tm01|XP_002143792.1	Cp01|KMM72173.1	Ci01|KMP09182.1	Hc03|EER44402.1	Hc02|EGC42604.1	Hc01|EEH03860.1	Fo01|KNB06294.1	Afl1|EED45998.1	An01|OWW27628.1	At01|EAU38008.1	Fo02|PCD37620.1	Fp01|CZR39566.1	Tm01|XP_002145764.1	Afl1|EED46397.1	Tm01|XP_002151253.1	An01|OWW36059.1	Afl1|EED47547.1	Afu1|EAL91244.2	Afl1|EED48491.1
cluster00119:	Bd01|EGE78187.2	Bd01|EGE82335.2	Bd01|EGE82716.1	Bd01|EGE84800.2	Bd01|KMW68451.1	Bd01|KMW68959.1	Bd01|EGE80656.1	Bd01|KMW67349.1	Bp01|OJD20507.1	Bp01|OJD22776.1	Bp01|OJD23309.1	Bp01|OJD28049.1	Bp01|OJD20777.1	Bp01|OJD24959.1	Bp01|OJD26816.1	Bp01|OJD24940.1	Ec01|KKZ61712.1	Ec01|KKZ64280.1	Ec01|KKZ67175.1	Hc02|EGC41850.1	Hc02|EGC43057.1	Hc02|EGC46962.1	Hc02|EGC47590.1	Hc03|EER36397.1	Hc03|EER39904.1	Hc03|EER41077.1	Hc03|EER38442.1	Hc04|EDN02276.1	Hc04|EDN03890.1	Hc04|EDN06459.1	Hc04|EDN02333.1	Hc04|EDN07607.1	Hc04|EDN08128.1	Hc04|EDN08859.1	Hc04|EDN10698.1	Hc04|EDN02670.1	Hc04|EDN08226.1	Hc04|EDN08180.1	Hc04|EDN09822.1	Hc04|EDN05790.1	Hc04|EDN10521.1	Hc04|EDN06469.1	Afl1|EED49073.1	An01|OWW35582.1	Afu1|EBA27241.1	Tm01|XP_002148868.1	Pb01|KGY15143.1	Hc02|EGC49879.1	Hc03|EER43865.1
cluster00120:	Fo01|KNB00906.1	Fo01|KNB00907.1	Fo01|KNB00908.1	Fo01|KNB00909.1	Fo01|KNB00910.1	Fo01|KNB00911.1	Fo01|KNB00912.1	Afl1|EED48651.1	Afu1|EAL88742.1	An01|OWW37924.1	Tm01|XP_002144685.1	Hc04|EDN09930.1	Hc01|EEH09474.1	Pl01|XP_002789895.1	Hc03|EER41466.1	Hc02|EGC49331.1	Bd01|EGE77435.1	At01|EAU33194.1	Cp01|KMM65169.1	Fo01|KNB03454.1	Ec01|KKZ68637.1	Pb01|EEH17382.1	Pb02|EEH43629.1	Fo02|PCD43364.1	Fp01|CZR36331.1	Ci01|KMP01272.1	Bp01|OJD27510.1	Ca01|AOW28742.1	Ca02|EEQ44759.1	Ct01|EER30608.1	Cpa1|CCE42229.1	Pj01|KTW31892.1	Cg01|ADV25082.1	Cng1|AFR94142.2	Cnn2|EAL17951.1	Cnn1|AAW46094.2	Afl1|EED49232.1	At01|EAU37027.1	Afu1|EAL91403.1	An01|OWW27673.1	Cp01|KMM71851.1	Ci01|KMP08831.1	Bd01|EGE83710.1	Ec01|KKZ67934.1	Pl01|XP_002795750.1	Tm01|XP_002144845.1	Bp01|OJD27709.1	Pb01|EEH22738.2	Pb02|EEH49527.2
cluster00121:	Afl1|EED47314.1	Afl1|EED57070.1	Fo01|KNA95498.1	Fo01|KNA95499.1	Fo01|KNA95998.1	Fo01|KNA95999.1	Fo01|KNB08221.1	Fo01|KNB08222.1	Fo01|KNB08223.1	Sc01|EFI92621.1	Sc01|EFI93315.1	Afl1|EED44893.1	At01|EAU39583.1	An01|OWW28652.1	Afu1|EAL89264.1	Tm01|XP_002145696.1	Ep01|KLJ10820.1	Cp01|KMM63680.1	Ci01|KMP02353.1	Fo01|KNA97950.1	Fo02|PCD38398.1	Fp01|CZR40354.1	Sc01|EFI96769.1	Ec01|KKZ61857.1	Bd01|KMW67097.1	Pb02|EEH45954.2	Pb01|EEH21302.1	Hc04|EDN04829.1	Afl1|EED46964.1	An01|OWW35485.1	Tm01|XP_002146652.1	Cpa1|CCE40458.1	At01|EAU29959.1	An01|OWW34443.1	Afu1|EAL86185.1	Fo02|PCD31440.1	Fo01|KNB13568.1	Tm01|XP_002150541.1	Fp01|CZR35944.1	Afl1|EED47327.1	Afu1|EAL86382.2	An01|OWW34700.1	At01|EAU30242.1	Hc03|EER36539.1	Afl1|EED47973.1	Afu1|EAL85967.1	At01|EAU31250.1	An01|OWW33015.1	Cp01|KMM67582.1
cluster00122:	Afl1|EED47726.1	Afl1|EED57252.1	Afu1|EAL84455.1	Afu1|EAL85242.1	An01|OWW33400.1	An01|OWW33796.1	At01|EAU35261.1	At01|EAU38740.1	Bd01|EGE83492.1	Bd01|EGE84755.1	Bp01|OJD22204.1	Bp01|OJD26802.1	Ca01|AOW29431.1	Ca01|AOW29896.1	Ca02|EEQ44824.1	Ca02|EEQ46503.1	Cg01|ADV22788.1	Cg01|ADV23885.1	Cg02|KIR98600.1	Cg02|KIS00166.1	Cg03|KIR58304.1	Cg03|KIR59260.1	Ci01|KMP07103.1	Ci01|KMP09728.1	Cng1|AFR95870.1	Cng1|AFR97124.2	Cnn1|AAW44082.1	Cnn1|AAW45487.2	Cnn2|EAL19044.1	Cnn2|EAL20244.1	Cp01|KMM64330.1	Cp01|KMM68453.1	Cpa1|CCE40106.1	Cpa1|CCE43779.1	Ec01|KKZ66687.1	Ec01|KKZ68815.1	Ep01|KLJ11318.1	Ep01|KLJ12359.1	Fo01|KNA93829.1	Fo01|KNB06762.1	Fo01|KNA94081.1	Fo01|KNA94082.1	Fo02|PCD43901.1	Fo02|PCD45287.1	Fp01|CZR35140.1	Fp01|CZR36888.1	Hc01|EEH03501.1	Hc01|EEH10188.1	Hc02|EGC44663.1
cluster00123:	Hc01|EEH02535.1	Hc01|EEH10562.1	Hc03|EER37831.1	Hc03|EER43767.1	Afu1|EAL91111.1	Bd01|EGE86159.1	Fo01|KNB06503.1	Pl01|XP_002790996.2	Bp01|OJD28257.1	Pb01|EEH20302.2	Hc02|EGC45171.1	Pb02|EEH44701.2	Cp01|KMM71152.1	Ec01|KKZ67359.1	Ci01|KMP00003.1	At01|EAU34633.1	Hc04|EDN06487.1	Ep01|KLJ05390.1	An01|OWW30845.1	An01|OWW27646.1	Bp01|OJD18160.1	Fo02|PCD23171.1	Pb01|EEH16087.2	Ec01|KKZ64963.1	Cp01|KMM68416.1	Ci01|KMP02502.1	Hc01|EEH02619.1	An01|OWW28797.1	Bd01|EGE79470.1	An01|OWW29252.1	At01|EAU33800.1	Tm01|XP_002152363.1	Fo01|KNB08158.1	Fp01|CZR40909.1	At01|EAU37986.1	Ci01|KMP08024.1	Cp01|KMM73115.1	Hc01|EEH09547.1	Hc03|EER41387.1	Hc02|EGC49247.1	Ec01|KKZ60215.1	An01|OWW30985.1	At01|EAU35207.1	Ec01|KKZ62888.1	Hc01|EEH06778.1	Bd01|EGE77615.1	Hc04|EDN06483.1	Hc02|EGC44025.1	Bp01|OJD23305.1
cluster00124:	Afl1|EED52439.1	Afl1|EED54283.1	Afu1|EAL84518.2	Afu1|EAL93863.1	Afu1|EAL86294.1	Afu1|EAL89971.1	At01|EAU33976.1	At01|EAU38518.1	Bd01|EGE82739.1	Bd01|EGE85176.1	Bp01|OJD12239.1	Bp01|OJD25020.1	Ec01|KKZ60430.1	Ec01|KKZ67102.1	Fo01|KNA95074.1	Fo01|KNA95947.1	Fo01|KNA97336.1	Fo01|KNA97337.1	Fo01|KNA98379.1	Fo01|KNB01589.1	Fo01|KNB07841.1	Fo01|KNB10786.1	Fo01|KNB12131.1	Fo01|KNB12132.1	Fo01|KNB06968.1	Fo01|KNB06969.1	Fo01|KNB06970.1	Fo01|KNB10774.1	Fo01|KNB12133.1	Fo02|PCD29513.1	Fo02|PCD30344.1	Fo02|PCD32534.1	Fo02|PCD34599.1	Fo02|PCD34716.1	Fo02|PCD38047.1	Fo02|PCD45928.1	Fo02|PCD44007.1	Fo02|PCD44648.1	Fo02|PCD46449.1	Fp01|CZR32876.1	Fp01|CZR34008.1	Fp01|CZR42697.1	Fp01|CZR39996.1	Fp01|CZR42806.1	Fp01|CZR43753.1	Fp01|CZR47963.1	Tm01|XP_002148509.1	Tm01|XP_002150048.1	Tm01|XP_002152093.1
cluster00125:	Afl1|EED45379.1	Afl1|EED47440.1	Afl1|EED51440.1	Afu1|EAL84867.1	Afu1|EAL89033.1	Afu1|EAL89285.1	Afu1|EAL91877.1	Afu1|EAL86307.1	An01|OWW32439.1	An01|OWW34982.1	An01|OWW34484.1	An01|OWW34778.1	At01|EAU30466.1	At01|EAU35871.1	Cg01|ADV23736.1	Cg01|ADV25063.1	Cg02|KIR97376.1	Cg02|KIR98741.1	Cng1|AFR94189.2	Cng1|AFR98796.2	Cng1|AGV14846.1	Cng1|AGV14847.1	Fo01|KNA95592.1	Fo01|KNA95593.1	Fo01|KNB03113.1	Fo01|KNB03114.1	Fo01|KNB03115.1	Fo01|KNB08936.1	Fo01|KNB10377.1	Fo01|KNB12501.1	Fo01|KNA96007.1	Fo01|KNA96008.1	Fo01|KNB10672.1	Fo01|KNB12847.1	Fo01|KNB13500.1	Fo01|KNB14398.1	Fo01|KNB20142.1	Fo01|KNB03116.1	Fo01|KNB03117.1	Fo01|KNB08271.1	Fo01|KNB08272.1	Fo01|KNB08273.1	Fo01|KNB08274.1	Fo01|KNB08275.1	Fo01|KNB08276.1	Fo01|KNB08277.1	Fo01|KNB08278.1	Fo02|PCD22024.1	Fo02|PCD23661.1
cluster00126:	Cnn1|AAW44640.1	Cnn1|AAW44641.1	Fo01|KNB11969.1	Fo01|KNB11970.1	Fo01|KNB11974.1	Fo01|KNB11975.1	Sc01|EFJ00581.1	Sc01|EFJ03404.1	Afl1|EED44880.1	At01|EAU39594.1	An01|OWW32773.1	Afu1|EAL86187.1	Fo02|PCD46177.1	Fo01|KNA95540.1	Fp01|CZR33651.1	Cng1|AFR92837.2	Cnn1|AAW41425.2	Cnn2|EAL22898.1	Cg03|KIR69052.1	Cg02|KIS00369.1	Cg01|ADV19858.1	Cpa1|CCE40420.1	Ct01|EER34924.1	Ca01|AOW27648.1	Ca02|EEQ46040.1	Afl1|EED45571.1	At01|EAU30826.1	Afu1|EAL84747.1	An01|OWW38408.1	Ci01|KMP06482.1	Tm01|XP_002143230.1	Cp01|KMM69101.1	Ec01|KKZ67959.1	Hc01|EEH04669.1	Bp01|OJD20376.1	Ep01|KLJ08122.1	Bd01|EGE86495.1	Pb02|EEH44961.2	Hc02|EGC48674.1	Hc03|EER40101.1	Pl01|XP_002789043.2	Pb01|EEH18599.2	Afl1|EED50115.1	An01|OWW28215.1	At01|EAU38870.1	Afu1|EAL90363.1	Tm01|XP_002151569.1	Cp01|KMM71557.1	Ci01|KMP09687.1
cluster00127:	An01|OWW33827.1	An01|OWW38624.1	An01|OWW34990.1	An01|OWW36111.1	An01|OWW36113.1	Bd01|EGE77286.2	Bd01|KMW66448.1	Bd01|KMW66449.1	Bd01|EGE80838.1	Bd01|KMW67387.1	Fo01|KNB18742.1	Fo01|KNB18779.1	Sc01|EFI97377.1	Sc01|EFI98376.1	Sc01|EFJ02326.1	Sc01|EFJ03658.1	Tm01|XP_002146102.1	Tm01|XP_002148318.1	Tm01|XP_002148319.1	Afl1|EED46245.1	Tm01|XP_002147351.1	At01|EAU30959.1	Afl1|EED48704.1	Hc04|EDN07772.1	Hc01|EEH10714.1	Ec01|KKZ64327.1	Ep01|KLJ07385.1	Tm01|XP_002147399.1	Fp01|CZR36085.1	Pb01|EEH19224.2	Pl01|XP_015700888.1	Pb02|EEH48069.2	At01|EAU32068.1	Hc03|EER44644.1	Hc02|EGC45671.1	Afu1|EAL89397.1	Cp01|KMM64391.1	Ci01|KMP02092.1	Bp01|OJD22067.1	Afl1|EED49418.1	Tm01|XP_002152741.1	An01|OWW29044.1	Hc04|EDN09595.1	Hc02|EGC43576.1	Afl1|EED52064.1	An01|OWW28940.1	Afl1|EED52065.1	Afl1|EED52417.1	At01|EAU35068.1
cluster00128:	Ca01|AOW28624.1	Ca01|AOW28642.1	Ca02|EEQ44652.1	Ca02|EEQ44671.1	Fo01|KNA97968.1	Fo01|KNA97969.1	Afl1|EED51252.1	An01|OWW36818.1	Afu1|EAL85557.1	At01|EAU32349.1	Tm01|XP_002143439.1	Ec01|KKZ61290.1	Bp01|OJD23614.1	Pb01|EEH16790.1	Pb02|EEH50205.2	Bd01|EGE83651.1	Ep01|KLJ12211.1	Pl01|XP_015701973.1	Hc03|EER40372.1	Hc02|EGC48409.1	Hc01|EEH03061.1	Hc04|EDN04555.1	Cp01|KMM63789.1	Ci01|KMP02246.1	Fo02|PCD41568.1	Fp01|CZR38817.1	Fo01|KNB05565.1	Pj01|KTW26522.1	Cng1|AFR92405.2	Cnn1|AAW40833.1	Cg02|KIS01219.1	Cg03|KIR67291.1	Sc01|EFI94619.1	Cg01|ADV20263.1	Cnn2|EAL23598.1	Afl1|EED51253.1	At01|EAU32350.1	Afu1|EAL85558.1	An01|OWW35778.1	Tm01|XP_002143440.1	Bd01|EGE83652.1	Ec01|KKZ61291.1	Ep01|KLJ12210.1	Hc01|EEH03062.1	Bp01|OJD20807.1	Hc04|EDN04554.1	Hc03|EER40371.1	Hc02|EGC48410.1	Pb02|EEH50206.1
cluster00129:	Afu1|EAL90946.1	Afu1|EAL91115.2	Bd01|EGE82318.2	Bd01|EGE82596.2	Bd01|KMW67845.1	Bp01|OJD09401.1	Bp01|OJD10065.1	Bp01|OJD10206.1	Bp01|OJD10264.1	Bp01|OJD21830.1	Bp01|OJD22352.1	Bp01|OJD25400.1	Bp01|OJD25540.1	Bp01|OJD26331.1	Bp01|OJD27699.1	Bp01|OJD28540.1	Bp01|OJD09861.1	Bp01|OJD11662.1	Bp01|OJD14082.1	Bp01|OJD20566.1	Bp01|OJD23960.1	Bp01|OJD24587.1	Bp01|OJD26944.1	Bp01|OJD13734.1	Bp01|OJD10414.1	Bp01|OJD21511.1	Bp01|OJD24573.1	Bp01|OJD12900.1	Bp01|OJD20620.1	Bp01|OJD26669.1	Bp01|OJD15952.1	Bp01|OJD21124.1	Bp01|OJD21803.1	Bp01|OJD26246.1	Bp01|OJD27098.1	Bp01|OJD26696.1	Fo01|KNB17848.1	Fo01|KNB18359.1	Fo02|PCD20232.1	Fo02|PCD23178.1	Fo02|PCD25770.1	Fo02|PCD28577.1	Fo02|PCD33755.1	Fp01|CZR35917.1	Fp01|CZR37683.1	Fp01|CZR49816.1	Hc04|EDN03649.1	Hc04|EDN04283.1	Hc04|EDN04861.1
cluster00130:	Cg01|ADV20365.1	Cg01|ADV24159.1	Cg02|KIR98340.1	Cg02|KIS01256.1	Cg03|KIR62365.1	Cg03|KIR67347.1	Cng1|AFR92442.1	Cng1|AFR96871.1	Cnn1|AAW40885.1	Cnn1|AAW45580.1	Cnn2|EAL19167.1	Cnn2|EAL23633.1	Cpa1|CCE44352.1	Cpa1|CCE44353.1	Ct01|EER35541.1	Ct01|EER35548.1	Fp01|CZR37342.1	Fp01|CZR47800.1	Sc01|EFI94184.1	Sc01|EFI95788.1	Sc01|EFI97741.1	Afl1|EED45796.1	At01|EAU31831.1	Afu1|EAL91610.1	Fp01|CZR44095.1	Fo02|PCD26316.1	Fo01|KNB19124.1	Sc01|EFJ01407.1	Afl1|EED46460.1	An01|OWW29188.1	At01|EAU30849.1	Afu1|EAL92863.2	Tm01|XP_002152405.1	Fo02|PCD44338.1	Ca02|EEQ45180.1	Ca01|AOW29069.1	Cpa1|CCE44263.1	Fo01|KNB07536.1	Cg02|KIR99083.1	Cnn2|EAL22679.1	Cg03|KIR59836.1	Ec01|KKZ68330.1	Bd01|EGE79795.1	Ep01|KLJ08325.1	Bp01|OJD24182.1	Mt02|AAK46483.1	Mt01|CCP44916.1	Afl1|EED47453.1	Bd01|EGE77193.1
cluster00131:	Cpa1|CCE40787.1	Cpa1|CCE40793.1	Ct01|EER31820.1	Ct01|EER31831.1	Fo01|KNB07260.1	Fo01|KNB07261.1	Fo01|KNB07262.1	Fo01|KNB07263.1	Fo01|KNB07264.1	Fo01|KNB08169.1	Fo01|KNB08170.1	Fo02|PCD44169.1	Fo02|PCD44170.1	Afl1|EED49312.1	Afu1|EAL91333.1	Tm01|XP_002145075.1	Ci01|KMP08883.1	Cp01|KMM71900.1	Ec01|KKZ60936.1	Ep01|KLJ10746.1	Bd01|EGE81018.1	Hc03|EER38807.1	Hc02|EGC44438.1	Hc01|EEH09969.1	Pb02|EEH50794.1	Bp01|OJD27678.1	Pb01|KGY14841.1	Pl01|XP_002795845.1	Fo02|PCD30539.1	Fo01|KNB08062.1	Fp01|CZR40821.1	Pj01|KTW31013.1	Ct01|EER31790.1	Ca01|AOW26039.1	Ca02|EEQ42805.1	Hc04|EDN05924.1	Cpa1|CCE40858.1	Cng1|AFR93818.1	Cnn1|AAW42714.2	Cg02|KIS01540.1	Cg01|ADV21266.1	Cnn2|EAL22092.1	Afl1|EED54778.1	At01|EAU35847.1	Afu1|EAL92202.1	Tm01|XP_002143524.1	An01|OWW32788.1	Ec01|KKZ61160.1	Hc03|EER38622.1
cluster00132:	Afl1|EED44969.1	Afl1|EED46569.1	Afl1|EED48467.1	Afl1|EED51147.1	Afl1|EED45214.1	Afu1|EAL85467.1	Afu1|EAL86834.1	Afu1|EAL86373.1	Afu1|EAL87420.1	Afu1|EAL92833.1	Afu1|EAL87170.1	Afu1|EAL89775.1	An01|OWW29235.1	An01|OWW34768.1	An01|OWW30803.1	An01|OWW37666.1	An01|OWW32821.1	An01|OWW38494.1	At01|EAU29552.1	At01|EAU31452.1	At01|EAU39370.1	Bd01|EGE86564.1	Bd01|KMW69096.1	Bd01|KMW69097.1	Ca01|AOW29898.1	Ca01|AOW31727.1	Ca02|EEQ44077.1	Ca02|EEQ46505.1	Cpa1|CCE40955.1	Cpa1|CCE44276.1	Ct01|EER30295.1	Ct01|EER30299.1	Ct01|EER30315.1	Ct01|EER30317.1	Ct01|EER30392.1	Fo01|KNA93777.1	Fo01|KNA93778.1	Fo01|KNB09072.1	Fo01|KNB01669.1	Fo01|KNB07894.1	Fo01|KNB20610.1	Fo01|KNB05066.1	Fo01|KNB16963.1	Fo01|KNB19703.1	Fo01|KNB19704.1	Fo02|PCD26630.1	Fo02|PCD29540.1	Fo02|PCD45260.1	Fo02|PCD34794.1
cluster00133:	Afl1|EED46930.1	Afl1|EED48092.1	Afl1|EED54572.1	Afl1|EED56566.1	At01|EAU30266.1	At01|EAU39167.1	Bd01|EGE79812.2	Bd01|KMW67117.1	Bd01|KMW67118.1	Ca01|AOW28345.1	Ca01|AOW28389.1	Ca02|EEQ44368.1	Ca02|EEQ44411.1	Ct01|EER33776.1	Ct01|EER33798.1	Ct01|EER33825.1	Fo01|KNB05007.1	Fo01|KNB05008.1	Fo01|KNB05009.1	Fo01|KNB05010.1	Fo01|KNB10850.1	Fo01|KNB10851.1	Tm01|XP_002143286.1	Tm01|XP_002143707.1	Tm01|XP_002150331.1	Tm01|XP_002146662.1	Afu1|EAL85839.1	At01|EAU32647.1	Ec01|KKZ64728.1	Pb01|EEH20449.2	Pb02|EEH44865.2	Pl01|XP_015700198.1	An01|OWW35628.1	Fp01|CZR41770.1	Cg02|KIR97171.1	Cg03|KIR57417.1	Cng1|AFR98273.2	Cg01|ADV25407.1	Cnn2|EAL17594.1	Cnn1|AAW46841.1	Afl1|EED46940.1	Afu1|EAL85838.1	Tm01|XP_002148898.1	An01|OWW35624.1	Ci01|KMP02945.1	Cp01|KMM66886.1	Bd01|EGE79732.1	Pb01|EEH21309.1	Pb02|EEH45964.2
cluster00134:	Afl1|EED49336.1	Afl1|EED56759.1	Afl1|EED51290.1	Afl1|EED55841.1	At01|EAU34014.1	At01|EAU37263.1	Ca01|AOW26660.1	Ca01|AOW29688.1	Ca01|AOW29682.1	Ca02|EEQ42201.1	Ca02|EEQ46299.1	Ca02|EEQ46293.1	Cpa1|CCE40088.1	Cpa1|CCE42549.1	Ct01|EER30212.1	Ct01|EER30213.1	Ct01|EER30214.1	Ct01|EER30226.1	Afl1|EED45073.1	Afu1|EAL84248.1	Fp01|CZR35807.1	Afl1|EED48419.1	An01|OWW37145.1	Fo01|KNB12686.1	Fo02|PCD23546.1	Fp01|CZR36080.1	Ci01|KMP00264.1	At01|EAU35876.1	Afu1|EAL89284.1	Ep01|KLJ06125.1	Tm01|XP_002145455.1	Bp01|OJD21545.1	At01|EAU33694.1	An01|OWW33604.1	Afu1|EAL91307.1	Tm01|XP_002145332.1	Pl01|XP_002791297.1	Pb01|EEH18801.1	Pb02|EEH48267.1	Ec01|KKZ67756.1	Bp01|OJD26750.1	Hc01|EEH10911.1	Hc04|EDN07940.1	Hc03|EER42944.1	Hc02|EGC45878.1	Bd01|EGE85045.1	Afu1|EAL85595.1	At01|EAU32389.1	Ci01|KMP02220.1
cluster00135:	Fo01|KNA95100.1	Fo01|KNA95101.1	Fo01|KNB05557.1	Fo01|KNB20100.1	Fo01|KNB11767.1	Fo01|KNB11768.1	Fo01|KNB13913.1	Fo01|KNB15472.1	Fp01|CZR49044.1	Fp01|CZR49815.1	Afl1|EED49957.1	An01|OWW28360.1	Afu1|EAL90516.1	Tm01|XP_002149298.1	Ep01|KLJ09987.1	Pl01|XP_002789780.1	Pb01|EEH21192.1	Cp01|KMM71679.1	Pb02|EEH45843.1	Ci01|KMP08646.1	Bp01|OJD27334.1	Ec01|KKZ61689.1	At01|EAU39033.1	Hc01|EEH03650.1	Hc04|EDN03429.1	Hc02|EGC47982.1	Bd01|EGE78977.1	Hc03|EER37411.1	Fo02|PCD29268.1	Fp01|CZR47627.1	Sc01|EFJ01573.1	Cg02|KIR99726.1	Cg03|KIR58792.1	Cg01|ADV22723.1	Cnn1|AAW43702.1	Cnn2|EAL20569.1	Cng1|AFR95774.1	Afl1|EED49958.1	An01|OWW28359.1	Afu1|EAL90515.1	At01|EAU39032.1	Tm01|XP_002149299.1	Ec01|KKZ61688.1	Pl01|XP_002789779.1	Pb02|EEH45842.2	Bd01|EGE78976.1	Cp01|KMM71680.1	Ci01|KMP08647.1	Pb01|EEH21191.2
cluster00136:	Fo01|KNB03571.1	Fo01|KNB03572.1	Fo01|KNB03573.1	Fo01|KNB03574.1	Sc01|EFI99176.1	Sc01|EFJ02258.1	Afl1|EED48045.1	At01|EAU31175.1	An01|OWW33086.1	Afu1|EAL85894.1	Tm01|XP_002150006.1	Ep01|KLJ09995.1	Bd01|EGE86926.1	Hc01|EEH11141.1	Bp01|OJD16822.1	Hc03|EER43179.1	Hc04|EDN08169.1	Ci01|KMP04880.1	Cp01|KMM70216.1	Fp01|CZR41157.1	Fo01|KNB08563.1	Fo02|PCD30865.1	Hc02|EGC46118.1	Pl01|XP_015702767.1	Pb01|EEH16172.1	Pb02|EEH42883.1	Cnn1|AAW44817.2	Cnn2|EAL19783.1	Cng1|AFR96397.2	Cg02|KIR98848.1	Cg03|KIR68261.1	Cg01|ADV23306.1	Sc01|EFI97965.1	Ec01|KKZ63468.1	Afl1|EED48683.1	At01|EAU33227.1	Afu1|EAL88771.1	An01|OWW37951.1	Tm01|XP_002144717.1	Ep01|KLJ09953.1	Pb02|EEH47508.1	Pb01|EEH19482.1	Pl01|XP_015701059.1	Ci01|KMP01136.1	Bd01|EGE77550.1	Hc03|EER41573.1	Hc02|EGC49440.1	Hc01|EEH05716.1	Bp01|OJD28088.1
cluster00137:	Cp01|KMM72711.1	Cp01|KMM72712.1	Fo01|KNB07209.1	Fo01|KNB07210.1	Sc01|EFJ02020.1	Sc01|EFJ02024.1	Afl1|EED46273.1	Afu1|EAL91694.1	An01|OWW36315.1	Tm01|XP_002147439.1	Ec01|KKZ59030.1	Ep01|KLJ09892.1	Ci01|KMP03840.1	Cp01|KMM67736.1	Fo02|PCD30674.1	Fo01|KNB08227.1	Fp01|CZR40966.1	At01|EAU33106.1	Sc01|EFJ00943.1	Bp01|OJD25727.1	Pb01|EEH21721.1	Pb02|EEH42572.2	Ct01|EER32574.1	Cpa1|CCE41788.1	Ca02|EEQ42554.1	Ca01|AOW26300.1	Afl1|EED54504.1	Afu1|EAL90719.1	At01|EAU39236.1	An01|OWW28576.1	Ci01|KMP07585.1	Ep01|KLJ09366.1	Tm01|XP_002146137.1	Bp01|OJD26967.1	Hc04|EDN09544.1	Ec01|KKZ62819.1	Bd01|KMW67163.1	Pb02|EEH44574.2	Pb01|EEH20179.1	Hc02|EGC43635.1	Pl01|XP_015701573.1	Hc01|EEH08593.1	Hc03|EER42270.1	Fo02|PCD44144.1	Fp01|CZR37138.1	Sc01|EFJ02510.1	Ca01|AOW26377.1	Ca02|EEQ42479.1	Ct01|EER31035.1
cluster00138:	Afl1|EED46889.1	Afl1|EED47060.1	Afl1|EED48625.1	Afl1|EED54167.1	Afl1|EED48455.1	Afl1|EED50145.1	Afl1|EED52041.1	Afl1|EED55064.1	Afu1|EAL84958.1	Afu1|EAL91070.1	Afu1|EAL85682.1	Afu1|EAL86858.1	Afu1|EAL88289.1	Afu1|EAL88721.1	An01|OWW27785.1	An01|OWW36940.1	An01|OWW37884.1	An01|OWW33276.1	An01|OWW37427.1	An01|OWW36557.1	An01|OWW37144.1	At01|EAU29271.1	At01|EAU29317.1	At01|EAU36080.1	At01|EAU37675.1	At01|EAU31681.1	At01|EAU32193.1	At01|EAU36321.1	At01|EAU33161.1	At01|EAU32505.1	Bd01|EGE77476.1	Bd01|EGE80103.1	Bd01|EGE85459.2	Bd01|KMW68645.1	Bp01|OJD22807.1	Bp01|OJD22936.1	Bp01|OJD24410.1	Ci01|KMP01309.1	Ci01|KMP08134.1	Ci01|KMP09450.1	Cp01|KMM65135.1	Cp01|KMM71312.1	Cp01|KMM73224.1	Ec01|KKZ62373.1	Ec01|KKZ63342.1	Ec01|KKZ65049.1	Ep01|KLJ10364.1	Ep01|KLJ11106.1	Fo01|KNA95932.1
cluster00139:	Fo01|KNB00969.1	Fo01|KNB00970.1	Fo01|KNB01130.1	Fo01|KNB01131.1	Fo01|KNB01132.1	Fo01|KNB01133.1	Tm01|XP_002144051.1	Tm01|XP_002144052.1	Afl1|EED46958.1	At01|EAU36293.1	An01|OWW27885.1	Afu1|EAL88320.1	Tm01|XP_002144053.1	Hc01|EEH04940.1	Ep01|KLJ11396.1	Pl01|XP_002795959.1	Ec01|KKZ62647.1	Cp01|KMM73039.1	Bp01|OJD26869.1	Pb01|EEH19867.2	Bd01|EGE80165.1	Ci01|KMP07928.1	Hc04|EDN02284.1	Pb02|EEH44238.2	Hc02|EGC40970.1	Hc03|EER45016.1	Fo02|PCD42605.1	Fp01|CZR46316.1	Afl1|EED46959.1	Ci01|KMP07930.1	Cp01|KMM73040.1	Afu1|EAL88321.1	An01|OWW27886.1	Fo02|PCD42712.1	Fp01|CZR46205.1	Pb02|EEH44240.1	Pb01|EEH19869.1	Ep01|KLJ11398.1	Pl01|XP_002795961.1	Ec01|KKZ62645.1	Bd01|EGE80167.1	Hc03|EER45015.1	Hc01|EEH04939.1	Hc02|EGC40969.1	Ct01|EER31343.1	Ca01|AOW30571.1	Ca02|EEQ47004.1	Sc01|EFI99652.1	Cpa1|CCE41137.1
cluster00140:	Afl1|EED46508.1	Afl1|EED46509.1	Bd01|EGE83752.1	Bd01|KMW68186.1	Fo01|KNB09970.1	Fo01|KNB19730.1	Fo02|PCD26229.1	Fo02|PCD35657.1	Fp01|CZR43995.1	Fp01|CZR46958.1	Fp01|CZR47334.1	Fp01|CZR49858.1	Fp01|CZR47335.1	Fp01|CZR49859.1	Sc01|EFI95204.1	Sc01|EFJ02556.1	Sc01|EFJ01321.1	Sc01|EFI96063.1	Sc01|EFI96142.1	Sc01|EFI99901.1	Sc01|EFI96144.1	Tm01|XP_002145615.1	Tm01|XP_002146512.1	Tm01|XP_002151034.1	Tm01|XP_002149867.1	Tm01|XP_002151527.1	Afl1|EED45167.1	Fo02|PCD46361.1	Afl1|EED45842.1	Ec01|KKZ59939.1	Bd01|EGE79707.1	Ep01|KLJ11186.1	Bp01|OJD16455.1	At01|EAU35671.1	Hc02|EGC48842.1	An01|OWW28261.1	Hc03|EER37602.1	Hc04|EDN10688.1	Tm01|XP_002148347.1	Pl01|XP_002794130.1	Pb02|EEH47128.2	Afu1|EBA27371.1	Pb01|EEH18213.1	Hc01|EEH07447.1	Fp01|CZR42610.1	Fo01|KNB01165.1	Fo02|PCD43257.1	Ec01|KKZ61388.1	Hc01|EEH09115.1
cluster00141:	An01|OWW28970.1	An01|OWW37736.1	Bd01|EGE85661.1	Bd01|KMW68689.1	Bd01|EGE86477.2	Bd01|KMW69020.1	Bd01|KMW69021.1	Bd01|EGE86634.2	Bd01|KMW69169.1	Bp01|OJD10974.1	Bp01|OJD21069.1	Bp01|OJD24726.1	Bp01|OJD25849.1	Afl1|EED45684.1	Hc01|EEH06892.1	Hc03|EER40858.1	Hc02|EGC45040.1	Bp01|OJD12167.1	At01|EAU35052.1	Ec01|KKZ65770.1	Cp01|KMM68888.1	Pl01|XP_015701489.1	Ci01|KMP06645.1	Pb02|EEH44296.2	Pb01|EEH19928.2	Hc04|EDN04289.1	Ep01|KLJ10832.1	Tm01|XP_002143574.1	Afl1|EED48485.1	An01|OWW33915.1	Afl1|EED50945.1	Ec01|KKZ68116.1	Hc04|EDN08225.1	Afl1|EED56112.1	At01|EAU36613.1	Afu1|EAL89148.1	An01|OWW28830.1	Hc03|EER44030.1	Hc02|EGC49715.1	Tm01|XP_002147288.1	Pb02|EEH48759.1	Pb01|EEH22233.2	Hc01|EEH09199.1	Ec01|KKZ60905.1	Pl01|XP_015702828.1	Ci01|KMP01669.1	Cp01|KMM64797.1	Afl1|EED57502.1	At01|EAU37868.1
cluster00142:	Cg01|ADV21080.1	Cg01|ADV21081.1	Cg03|KIR67751.1	Cg03|KIR67752.1	Cng1|AFR93946.2	Cng1|AFR93948.2	Cnn1|AAW42286.2	Cnn1|AAW42288.2	Cnn2|EAL22215.1	Cnn2|EAL22216.1	Sc01|EFJ02430.1	Sc01|EFJ02431.1	Tm01|XP_002149133.1	Tm01|XP_002149134.1	Afl1|EED48081.1	An01|OWW33117.1	Afu1|EAL85861.1	Ci01|KMP03447.1	Cp01|KMM67367.1	Pl01|XP_015702260.1	Bp01|OJD25815.1	Hc03|EER40533.1	Hc02|EGC48271.1	Hc04|EDN09749.1	Ep01|KLJ06434.1	Bd01|EGE85425.1	Hc01|EEH02970.1	Ec01|KKZ68653.1	At01|EAU31140.1	Fo02|PCD41748.1	Fo01|KNB05838.1	Fp01|CZR38638.1	Ct01|EER30741.1	Ca02|EEQ45024.1	Ca01|AOW29226.1	Pj01|KTW29131.1	Cpa1|CCE41252.1	Sc01|EFJ01710.1	Afl1|EED49197.1	An01|OWW27733.1	Afu1|EAL91433.2	At01|EAU37054.1	Ec01|KKZ67893.1	Bd01|EGE84668.1	Ep01|KLJ10275.1	Bp01|OJD20980.1	Tm01|XP_002144795.1	Hc01|EEH10106.1	Pb01|EEH22706.2
cluster00143:	Ct01|EER31546.1	Ct01|EER31551.1	Afl1|EED52497.1	An01|OWW31282.1	Afu1|EAL90773.1	Ci01|KMP07374.1	Cp01|KMM72511.1	Hc04|EDN05724.1	Hc03|EER38104.1	Hc02|EGC44230.1	Pl01|XP_002792650.2	Pb02|EEH50647.2	Ec01|KKZ68354.1	Tm01|XP_002145991.1	Bd01|EGE80804.1	Fp01|CZR46390.1	Hc01|EEH09762.1	Pb01|EEH15908.1	Fo02|PCD42534.1	Fo01|KNB00848.1	Ep01|KLJ09901.1	At01|EAU39287.1	Ct01|EER34747.1	Cpa1|CCE40359.1	Ca01|AOW27486.1	Ca02|EEQ45878.1	Pj01|KTW29123.1	Sc01|EFI99083.1	Cnn1|AAW47137.1	Cnn2|EAL17341.1	Cg02|KIR97061.1	Cg01|ADV25780.1	Cg03|KIR58530.1	Cng1|AFR98686.1	Afl1|EED52498.1	Afu1|EAL90772.1	At01|EAU39286.1	An01|OWW32884.1	Tm01|XP_002145992.1	Bd01|EGE80803.2	Pl01|XP_015699783.1	Pb01|EEH15909.2	Pb02|EEH50646.2	Ci01|KMP07373.1	Cp01|KMM72510.1	Hc04|EDN05723.1	Bp01|OJD23637.1	Afl1|EED53546.1	Fo01|KNB05122.1
cluster00144:	Afl1|EED44774.1	Afl1|EED52576.1	Afl1|EED50957.1	Afl1|EED51796.1	Afl1|EED54117.1	Afl1|EED57909.1	Afu1|EAL84566.1	Afu1|EAL86225.1	Afu1|EAL87284.1	Afu1|EAL92146.1	An01|OWW32897.1	An01|OWW33184.1	An01|OWW34909.1	An01|OWW35730.1	An01|OWW36413.1	At01|EAU29567.1	At01|EAU33499.1	At01|EAU36777.1	At01|EAU32188.1	Bd01|EGE80313.2	Bd01|EGE80368.1	Bd01|EGE82466.2	Bd01|KMW67241.1	Bp01|OJD12692.1	Bp01|OJD23619.1	Bp01|OJD26826.1	Ca01|AOW28121.1	Ca01|AOW31570.1	Ca01|AOW30625.1	Ca02|EEQ43922.1	Ca02|EEQ44145.1	Ca02|EEQ47056.1	Cg01|ADV21383.1	Cg01|ADV23478.1	Cg01|ADV25813.1	Cg03|KIR57461.1	Cg03|KIR67425.1	Cg03|KIR68103.1	Ci01|KMP05739.1	Ci01|KMP05797.1	Ci01|KMP06892.1	Cng1|AFR93607.2	Cng1|AFR95603.2	Cng1|AFR96547.2	Cng1|AFR98718.2	Cnn1|AAW42050.1	Cnn1|AAW43575.3	Cnn1|AAW44688.1	Cnn2|EAL17169.1
cluster00145:	Bd01|EGE77408.2	Bd01|KMW66477.1	Bd01|EGE84858.2	Bd01|KMW68458.1	Cng1|AFR92163.2	Cng1|AGV15259.1	Cnn1|AAW40630.1	Cnn1|AAW40631.1	Fo01|KNA95456.1	Fo01|KNA95457.1	Fo01|KNA98742.1	Fo01|KNA98743.1	Fo01|KNA98744.1	Fo01|KNB13657.1	Fo01|KNB15661.1	Fo01|KNB00715.1	Fo01|KNB00716.1	Fo01|KNB06902.1	Fo01|KNB06903.1	Fo01|KNB06904.1	Fo01|KNB06905.1	Fo01|KNB09452.1	Fo01|KNB09453.1	Fo02|PCD21865.1	Fo02|PCD32824.1	Afl1|EED48720.1	An01|OWW38115.1	At01|EAU33269.1	Ec01|KKZ60120.1	Hc01|EEH06700.1	Bp01|OJD20763.1	Cp01|KMM65823.1	Ci01|KMP00605.1	Ep01|KLJ06522.1	Hc02|EGC47511.1	Pl01|XP_015701648.1	Tm01|XP_002146639.1	Pb02|EEH49367.2	Pb01|EEH22599.2	Fp01|CZR36964.1	Fo02|PCD43975.1	Afu1|EAL87625.1	Cg02|KIS00979.1	Sc01|EFI97010.1	Cg03|KIR67065.1	Afl1|EED52245.1	An01|OWW33294.1	Afu1|EBA27180.1	At01|EAU37097.1
cluster00146:	Bd01|EGE86722.1	Bd01|KMW69256.1	Bd01|KMW69257.1	Bd01|KMW69258.1	Cng1|AGV14463.1	Cng1|AGV14464.1	Cnn1|AAW44091.2	Cnn1|ALO69007.1	Fo01|KNA93509.1	Fo01|KNA93510.1	Fo01|KNB11331.1	Fo01|KNB11332.1	Fo01|KNB11333.1	Hc01|EEH08154.1	Hc01|EEH08203.1	Sc01|EFI94149.1	Sc01|EFI96489.1	Tm01|XP_002151265.1	Tm01|XP_002151266.1	Afl1|EED49824.1	At01|EAU39085.1	Afu1|EAL90581.1	An01|OWW28443.1	Tm01|XP_002146295.1	Ci01|KMP04042.1	Hc04|EDN03843.1	Hc01|EEH08257.1	Hc02|EGC43288.1	Cp01|KMM67925.1	Pl01|XP_002794525.1	Pb01|EEH17968.2	Pb02|EEH46851.1	Bp01|OJD25679.1	Hc03|EER39667.1	Afl1|EED55306.1	An01|OWW30838.1	Afu1|EAL89811.1	Tm01|XP_002149213.1	Ci01|KMP10025.1	Cp01|KMM64056.1	Ep01|KLJ08284.1	Bd01|EGE81452.2	Ec01|KKZ60002.1	Pb01|EEH21254.2	Pb02|KGM92531.1	Pl01|XP_015701132.1	Hc01|EEH03732.1	Hc03|EER37333.1	Hc02|EGC48065.1
cluster00147:	Bd01|EGE87072.1	Bd01|KMW69474.1	Ca02|EEQ44653.1	Ca02|EEQ44670.1	Ct01|EER33407.1	Ct01|EER33426.1	Afl1|EED50690.1	Afu1|EAL93460.1	An01|OWW29952.1	At01|EAU37858.1	Bd01|EGE82569.1	Tm01|XP_002152148.1	Pb01|EEH18227.2	Pl01|XP_015703019.1	Ep01|KLJ07256.1	Hc01|EEH07466.1	Hc03|EER45618.1	Hc02|EGC41565.1	Bp01|OJD28273.1	Pb02|EEH47148.1	Ec01|KKZ60880.1	Hc04|EDN10716.1	Cp01|KMM69044.1	Ci01|KMP06533.1	Fp01|CZR37112.1	Fo01|KNB07174.1	Fo02|PCD44118.1	Pj01|KTW29597.1	Afl1|EED50693.1	At01|EAU37861.1	Tm01|XP_002152147.1	Ci01|KMP06534.1	Cp01|KMM69043.1	Afu1|EAL93464.1	Pb02|EEH47147.1	Hc01|EEH07465.1	Hc03|EER45617.1	Hc02|EGC41564.1	Hc04|EDN10715.1	Pb01|KGY15946.1	Pl01|XP_015703018.1	Bd01|EGE82570.1	Ec01|KKZ60881.1	Cng1|AFR98972.2	Cnn1|AAW45061.2	Fp01|CZR36927.1	Cpa1|CCE44679.1	Ca01|AOW28641.1	Ep01|KLJ10518.1
cluster00148:	Afl1|EED49104.1	Afl1|EED50383.1	Afu1|EAL87069.1	Afu1|EAL89064.1	An01|OWW29186.1	An01|OWW34524.1	Fo01|KNA94298.1	Fo01|KNA94299.1	Afl1|EED46458.1	Afu1|EAL92865.1	At01|EAU30851.1	Tm01|XP_002152409.1	Pb01|EEH18310.1	Pl01|XP_002794244.1	Pb02|EEH47238.1	Ec01|KKZ60422.1	Bd01|EGE82748.1	Hc02|EGC41676.1	Hc03|EER45730.1	Bp01|OJD27292.1	Hc01|EEH07580.1	Ep01|KLJ12444.1	Ci01|KMP00223.1	Cp01|KMM66188.1	At01|EAU34729.1	Bp01|OJD24608.1	Afl1|EED50980.1	Afu1|EAL93682.1	Tm01|XP_002148663.1	Ec01|KKZ66225.1	Hc04|EDN07355.1	Hc02|EGC46620.1	Pb02|EEH42315.1	Bp01|OJD23447.1	Hc01|EEH11634.1	Bd01|EGE77941.1	Pb01|EEH22939.2	Pl01|XP_002797586.1	Hc03|EER39461.1	Cp01|KMM70794.1	Ci01|KMP05499.1	Fo01|KNB08778.1	Fo02|PCD30990.1	Fp01|CZR41281.1	Cg02|KIS02328.1	Cnn2|EAL18975.1	Cg03|KIR59681.1	Cg01|ADV21642.1	Afl1|EED50985.1
cluster00149:	Cng1|AFR95193.2	Cng1|AGV14364.1	Cnn2|EAL20949.1	Cnn2|EAL20950.1	Fo01|KNB07442.1	Fo01|KNB07443.1	Fo01|KNB07444.1	Fo01|KNB07445.1	Fo01|KNB07446.1	Fo01|KNB07462.1	Fo01|KNB07463.1	Fo02|PCD21294.1	Fo02|PCD35036.1	Sc01|EFI97443.1	Sc01|EFI97901.1	Afl1|EED48829.1	Hc04|EDN11192.1	Bd01|EGE85259.1	Ep01|KLJ10142.1	Bp01|OJD22741.1	Hc03|EER44833.1	Fo02|PCD44285.1	At01|EAU34699.1	Afu1|EAL86709.1	Tm01|XP_002152718.1	Ec01|KKZ61093.1	Cp01|KMM68799.1	Ci01|KMP06760.1	Pl01|XP_015701275.1	An01|OWW32287.1	Hc02|EGC45488.1	Hc01|EEH03411.1	Pb01|EEH21358.2	Pb02|KGM92622.1	Fp01|CZR37284.1	Pj01|KTW27201.1	Ct01|EER30788.1	Cpa1|CCE41278.1	Sc01|EFJ02956.1	Cg01|ADV22672.1	Cnn1|AAW43657.2	Cnn2|EAL20455.1	Cng1|AFR95659.2	Cg03|KIR58901.1	Ca01|AOW29464.1	Cg02|KIR99616.1	Ca02|EEQ46069.1	Afl1|EED48830.1	Ci01|KMP06759.1
cluster00150:	Afu1|EAL90456.1	Afu1|EAL91196.1	Bd01|EGE78441.2	Bd01|KMW66735.1	Sc01|EFJ01280.1	Sc01|EFJ02090.1	Afl1|EED48679.1	At01|EAU33220.1	An01|OWW37948.1	Afu1|EAL88768.1	Ep01|KLJ09958.1	Ec01|KKZ66701.1	Pl01|XP_015701056.1	Pb01|EEH19478.2	Bp01|OJD28083.1	Hc02|EGC49446.1	Pb02|EEH47512.2	Hc01|EEH05722.1	Tm01|XP_002144714.1	Hc03|EER41580.1	Bd01|KMW66521.1	Hc04|EDN10028.1	Ci01|KMP01129.1	Cp01|KMM65314.1	Fo01|KNB03435.1	Fp01|CZR36318.1	Fo02|PCD43353.1	Sc01|EFI95036.1	Ca02|EEQ47062.1	Ca01|AOW30641.1	Ct01|EER31264.1	Afl1|EED50397.1	An01|OWW37050.1	Afu1|EAL93771.1	At01|EAU32081.1	Pb02|EEH43817.1	Ep01|KLJ11969.1	Tm01|XP_002149674.1	Pl01|XP_002796667.1	Ec01|KKZ67479.1	Pb01|EEH21504.2	Bp01|OJD27952.1	Hc01|EEH02749.1	Hc02|EGC40702.1	Cp01|KMM64120.1	Ci01|KMP09955.1	Hc03|EER37009.1	Hc04|EDN04650.1	Fo01|KNA99394.1
cluster00151:	At01|EAU29345.1	At01|EAU29346.1	Bp01|OJD11325.1	Bp01|OJD21609.1	Fo01|KNB06389.1	Fo01|KNB06390.1	Fo01|KNB06391.1	Fo01|KNB06392.1	Fo01|KNB13729.1	Fo01|KNB15607.1	Fo02|PCD20048.1	Fo02|PCD20186.1	Fo02|PCD21540.1	Afl1|EED47679.1	An01|OWW32132.1	Hc03|EER40631.1	Hc01|EEH04141.1	Fp01|CZR45670.1	Fo02|PCD23762.1	Ec01|KKZ61492.1	Fo01|KNB15989.1	Ep01|KLJ07494.1	Cp01|KMM68934.1	Ci01|KMP02640.1	Hc02|EGC44075.1	Afu1|EAL86499.2	An01|OWW32190.1	Fp01|CZR45755.1	Bp01|OJD20572.1	Pl01|XP_002794689.1	Fo02|PCD23852.1	Fo01|KNB19666.1	Ec01|KKZ65684.1	Ep01|KLJ09479.1	Tm01|XP_002146090.1	Hc04|EDN08840.1	Afu1|EAL86713.1	Fo02|PCD21206.1	Hc03|EER37491.1	Hc02|EGC48952.1	Hc04|EDN05552.1	Hc01|EEH06202.1	Bp01|OJD21478.1	Fo01|KNB19130.1	Tm01|XP_002146574.1	Pb01|KGY15618.1	An01|OWW34286.1	Bp01|OJD16639.1	An01|OWW34884.1
cluster00152:	Bd01|EGE83759.2	Bd01|KMW68195.1	Fo01|KNB07431.1	Fo01|KNB07432.1	Afl1|EED44947.1	An01|OWW28924.1	Afu1|EAL89257.1	At01|EAU39577.1	Tm01|XP_002143197.1	Ci01|KMP02336.1	Bp01|OJD21020.1	Pb01|EEH17026.1	Bd01|EGE78076.1	Ep01|KLJ08954.1	Hc03|EER44408.1	Hc01|EEH03853.1	Hc02|EGC42598.1	Hc04|EDN04964.1	Ec01|KKZ61846.1	Fo02|PCD44276.1	Fp01|CZR37275.1	Pb02|EEH50305.2	Cp01|KMM63697.1	Cpa1|CCE45380.1	Pj01|KTW30453.1	Ca01|AOW30727.1	Ca02|EEQ47155.1	Sc01|EFI92579.1	Ct01|EER31466.1	Cnn1|AAW41362.1	Cng1|AFR92955.1	Cnn2|EAL23017.1	Cg01|ADV19969.1	Cg03|KIR68935.1	Cg02|KIS00255.1	Afl1|EED44955.1	Tm01|XP_002143203.1	At01|EAU39570.1	Afu1|EAL89249.1	Ci01|KMP02328.1	Cp01|KMM63705.1	Pb02|EEH50296.1	Pl01|XP_002794909.1	Bp01|OJD28097.1	Bd01|EGE78067.1	Ep01|KLJ08801.1	Hc01|EEH03864.1	Hc03|EER44398.1	Hc04|EDN04975.1
cluster00153:	Afu1|EAL87795.1	Afu1|EAL90121.1	Cng1|AFR93222.1	Cng1|AGV15383.1	Cng1|AFR97767.2	Cng1|AGV14687.1	Fo01|KNB13315.1	Fo01|KNB13316.1	Fo01|KNB13317.1	Fo01|KNB13318.1	Fo01|KNB13765.1	Fo01|KNB15576.1	Fo02|PCD20054.1	Fo02|PCD22116.1	Fo02|PCD22132.1	Fo02|PCD21821.1	Fo02|PCD22320.1	Sc01|EFI93595.1	Sc01|EFI98974.1	Sc01|EFI98975.1	Sc01|EFI99884.1	Sc01|EFJ00711.1	Sc01|EFJ02016.1	Sc01|EFJ02497.1	Sc01|EFJ01201.1	Sc01|EFJ00724.1	Sc01|EFJ00707.1	Afl1|EED45746.1	At01|EAU31861.1	Afu1|EAL91558.1	Pb01|EEH16467.1	Pb02|EEH43194.1	Pl01|XP_002791837.1	Cp01|KMM71197.1	Ci01|KMP09331.1	Hc02|EGC49152.1	Hc04|EDN06734.1	Hc01|EEH06401.1	Bd01|EGE83098.1	Ep01|KLJ09196.1	Bp01|OJD21173.1	Ec01|KKZ65053.1	Afl1|EED51918.1	At01|EAU31496.1	An01|OWW35074.1	Afu1|EAL91795.1	Fp01|CZR41538.1	Fo02|PCD31251.1	Sc01|EFI92349.1
cluster00154:	Afl1|EED45318.1	Afl1|EED50515.1	Afl1|EED51418.1	Afl1|EED53424.1	Afu1|EAL85181.2	Afu1|EAL87756.2	An01|OWW37905.1	An01|OWW38639.1	At01|EAU30480.1	At01|EAU36146.1	Ca01|AOW26241.1	Ca01|AOW30680.1	Ca02|EEQ42612.1	Ca02|EEQ47110.1	Cg01|ADV24739.1	Cg01|ADV24837.1	Ci01|KMP00026.1	Ci01|KMP03131.1	Ci01|KMP02291.1	Ci01|KMP09309.1	Cp01|KMM63743.1	Cp01|KMM71174.1	Cpa1|CCE44996.1	Cpa1|CCE45358.1	Ct01|EER31407.1	Ct01|EER32038.1	Ec01|KKZ61151.1	Ec01|KKZ68735.1	Ep01|KLJ07081.1	Ep01|KLJ13643.1	Hc01|EEH06079.1	Hc01|EEH10984.1	Hc02|EGC45951.1	Hc02|EGC48835.1	Sc01|EFI91594.1	Sc01|EFI91713.1	Sc01|EFJ03419.1	Afl1|EED45015.1	Afu1|EAL89192.1	At01|EAU36675.1	An01|OWW28711.1	Tm01|XP_002145840.1	Bd01|EGE78126.1	Ec01|KKZ68210.1	Bp01|OJD22365.1	Ep01|KLJ11698.1	Fp01|CZR39836.1	Fo02|PCD37887.1	Hc01|EEH03912.1
cluster00155:	Afl1|EED48174.1	Afl1|EED49461.1	Afl1|EED53306.1	Afl1|EED53348.1	Afl1|EED54326.1	Afu1|EAL88856.1	Afu1|EAL88873.1	Afu1|EAL91231.1	Afu1|EAL93821.1	An01|OWW32854.1	An01|OWW33548.1	An01|OWW37818.1	An01|OWW34425.1	An01|OWW37502.1	An01|OWW37689.1	Bd01|EGE84556.2	Bd01|KMW68379.1	Ca01|AOW27826.1	Ca01|AOW28916.1	Ca01|AOW30972.1	Ca01|AOW30973.1	Ca01|AOW30993.1	Ca02|EEQ43334.1	Ca02|EEQ43354.1	Ca02|EEQ45331.1	Ca02|EEQ47352.1	Ci01|KMP01385.1	Ci01|KMP05660.1	Cp01|KMM65068.1	Cp01|KMM70955.1	Cpa1|CCE41197.1	Cpa1|CCE41471.1	Cpa1|CCE41472.1	Cpa1|CCE41473.1	Cpa1|CCE42240.1	Cpa1|CCE42241.1	Cpa1|CCE42242.1	Cpa1|CCE45151.1	Ct01|EER30179.1	Ct01|EER33209.1	Ct01|EER34193.1	Ct01|EER36071.1	Ct01|EER36072.1	Ct01|EER36148.1	Ct01|EER36178.1	Fo01|KNA97914.1	Fo01|KNB03474.1	Fo01|KNB03475.1	Fo01|KNB09341.1
cluster00156:	Bd01|EGE85051.2	Bd01|KMW68527.1	Bd01|KMW68528.1	Fo01|KNB02424.1	Fo01|KNB02425.1	Fo01|KNB02426.1	Sc01|EFI98930.1	Sc01|EFI99518.1	Afl1|EED46659.1	Afu1|EAL92956.1	At01|EAU30947.1	An01|OWW38224.1	Tm01|XP_002152564.1	Cp01|KMM66068.1	Pb01|EEH23488.2	Pl01|XP_002792173.2	Ec01|KKZ60557.1	Bd01|EGE78901.1	Pb02|KGM91888.1	Ci01|KMP00349.1	Bp01|OJD26597.1	Hc01|EEH03590.1	Hc02|EGC47914.1	Fo01|KNB13338.1	Fp01|CZR41556.1	Fo02|PCD31269.1	Hc03|EER37480.1	Pj01|KTW29083.1	Ct01|EER36276.1	Cpa1|CCE41827.1	Ca02|EEQ43189.1	Ca01|AOW30825.1	Cg01|ADV23897.1	Cg02|KIR98577.1	Cnn1|AAW45361.1	Cnn2|EAL19063.1	Cg03|KIR59233.1	Cng1|AFR97106.1	Hc04|EDN03380.1	Sc01|EFI92048.1	Ep01|KLJ13094.1	Mt02|AAK44811.1	Mt01|CCP43300.1	Afl1|EED46660.1	An01|OWW38225.1	At01|EAU30991.1	Afu1|EAL92957.1	Tm01|XP_002152565.1	Ec01|KKZ60556.1
cluster00157:	Bd01|KMW69163.1	Bd01|KMW69164.1	Bp01|OJD20745.1	Bp01|OJD26847.1	Bp01|OJD20802.1	Bp01|OJD28050.1	Bp01|OJD22506.1	Bp01|OJD28184.1	Fo01|KNA98476.1	Fo01|KNB17347.1	Fo02|PCD32614.1	Fo02|PCD37300.1	Fo02|PCD35542.1	Fo02|PCD35543.1	Hc03|EER43768.1	Hc03|EER44455.1	Hc04|EDN02507.1	Hc04|EDN02518.1	Hc04|EDN03759.1	Hc04|EDN03888.1	Hc04|EDN04061.1	Hc04|EDN04866.1	Hc04|EDN04878.1	Hc04|EDN05274.1	Hc04|EDN05792.1	Hc04|EDN05935.1	Hc04|EDN06283.1	Hc04|EDN06862.1	Hc04|EDN07553.1	Hc04|EDN08131.1	Hc04|EDN09141.1	Hc04|EDN10528.1	Hc04|EDN11259.1	Hc04|EDN05468.1	Hc04|EDN11063.1	Hc04|EDN11144.1	Sc01|EFI94256.1	Sc01|EFI94503.1	Sc01|EFI94508.1	Sc01|EFI94509.1	Sc01|EFI98084.1	Afl1|EED46133.1	Afu1|EAL84294.1	Fp01|CZR48549.1	Bp01|OJD20739.1	Hc01|EEH06969.1	Afl1|EED50396.1	At01|EAU32080.1	An01|OWW37051.1
cluster00158:	Fo01|KNB01684.1	Fo01|KNB10768.1	Fo01|KNB07131.1	Fo01|KNB07132.1	Fo01|KNB10863.1	Fo01|KNB17910.1	Fo01|KNB17911.1	Fo01|KNB18417.1	Fo02|PCD34806.1	Fo02|PCD44642.1	Fo02|PCD44096.1	Fo02|PCD44736.1	Fp01|CZR35708.1	Fp01|CZR37090.1	Fp01|CZR35787.1	Fp01|CZR43639.1	Sc01|EFI93952.1	Sc01|EFJ02060.1	Sc01|EFI96904.1	Sc01|EFI97341.1	Afl1|EED47519.1	Cp01|KMM68747.1	Ec01|KKZ61122.1	Ci01|KMP06815.1	Afl1|EED49482.1	At01|EAU33893.1	Afu1|EAL91224.1	An01|OWW33556.1	Fo02|PCD28895.1	Fo01|KNB15089.1	Fp01|CZR48311.1	Pl01|XP_002791913.1	Ec01|KKZ68725.1	Ep01|KLJ10466.1	Hc02|EGC49065.1	Hc04|EDN06657.1	Bd01|EGE84185.2	Cp01|KMM66855.1	Hc01|EEH06312.1	Hc03|EER36794.1	Ci01|KMP02907.1	Pb01|EEH16398.2	Pb02|EEH43124.2	Bp01|OJD20426.1	Ca01|AOW29097.1	Cpa1|CCE44540.1	Ca02|EEQ45156.1	Tm01|XP_002150391.1	Afl1|EED50487.1
cluster00159:	Bd01|EGE78868.1	Bd01|KMW66831.1	Fo01|KNA95881.1	Fo01|KNB04639.1	Fo01|KNB06574.1	Fo01|KNB20678.1	Fo01|KNA98544.1	Fo01|KNA98545.1	Fo01|KNB04465.1	Fo01|KNB04641.1	Fo01|KNB06576.1	Fo01|KNB04467.1	Fo02|PCD25477.1	Fo02|PCD46403.1	Fo02|PCD25861.1	Fo02|PCD31465.1	Afl1|EED44769.1	Ci01|KMP01772.1	Cp01|KMM64692.1	Ep01|KLJ10256.1	Ec01|KKZ64247.1	Bd01|EGE85026.1	Fp01|CZR33050.1	Afl1|EED45958.1	Tm01|XP_002152421.1	Hc01|EEH03558.1	Afl1|EED47214.1	Afu1|EAL89071.1	Tm01|XP_002147503.1	An01|OWW28899.1	Ci01|KMP01768.1	Cp01|KMM64697.1	Ep01|KLJ10255.1	Ec01|KKZ64248.1	Bp01|OJD23611.1	Pb02|EEH48852.1	Pl01|XP_002792947.1	Bd01|EGE85027.1	Pb01|EEH22326.1	Hc04|EDN08803.1	Hc02|EGC42422.1	Hc01|EEH09106.1	Hc03|EER44134.1	Fo02|PCD41913.1	Fp01|CZR38464.1	Ct01|EER30497.1	Cpa1|CCE42441.1	Ca01|AOW31617.1	Ca02|EEQ43969.1
cluster00160:	Fo01|KNA98787.1	Fo01|KNA98788.1	Fp01|CZR37482.1	Fp01|CZR39226.1	Sc01|EFI92316.1	Sc01|EFI97429.1	Sc01|EFI93247.1	Sc01|EFI94772.1	Sc01|EFI98667.1	Sc01|EFI96956.1	Sc01|EFI99619.1	Tm01|XP_002145679.1	Tm01|XP_002145680.1	Tm01|XP_002145681.1	Afl1|EED46939.1	An01|OWW35633.1	Afu1|EAL85845.1	At01|EAU32651.1	Bp01|OJD25519.1	Ep01|KLJ12571.1	Pl01|XP_002793568.2	Ec01|KKZ59921.1	Tm01|XP_002148885.1	Bd01|EGE82979.1	Pb01|EEH22058.1	Pb02|EEH48557.2	Cp01|KMM71206.1	Ci01|KMP09342.1	Hc02|EGC49920.1	Hc03|EER43826.1	Hc01|EEH09403.1	Hc04|EDN08537.1	Fp01|CZR42460.1	Cg01|ADV23830.1	Cg03|KIR59297.1	Cg02|KIR98638.1	Sc01|EFJ03601.1	Cng1|AFR97163.2	Cnn1|AAW45524.1	Cnn2|EAL19417.1	Pj01|KTW29453.1	Afl1|EED55094.1	Fo02|PCD42919.1	Fp01|CZR43974.1	An01|OWW30215.1	Afl1|EED56152.1	At01|EAU36585.1	Afu1|EAL89114.1	An01|OWW28860.1
cluster00161:	Fo01|KNA98963.1	Fo01|KNA98964.1	Fo01|KNA98965.1	Fo01|KNA98966.1	Fo01|KNA98967.1	Fo01|KNA98968.1	Fo01|KNA98969.1	Fo01|KNA98970.1	Fo01|KNA98971.1	Fo01|KNA98972.1	Fo01|KNA98973.1	Fo01|KNA98974.1	Fo01|KNA98975.1	Fo01|KNA98976.1	Fo01|KNA98977.1	Fo01|KNA98978.1	Fo01|KNA98979.1	Fo01|KNA98980.1	Fo01|KNA98981.1	Fo01|KNA98982.1	Fo01|KNA98983.1	Fo01|KNA98984.1	Fo01|KNA99523.1	Fo01|KNA99524.1	Sc01|EFI96541.1	Sc01|EFJ03129.1	Sc01|EFJ03029.1	Sc01|EFJ03028.1	Afl1|EED49059.1	At01|EAU32578.1	Afu1|EAL85777.1	Hc04|EDN08563.1	Ep01|KLJ07204.1	Ec01|KKZ59889.1	Hc01|EEH09366.1	Bd01|EGE83020.2	Hc02|EGC49882.1	Pl01|XP_002793604.1	Pb01|EEH22083.2	Pb02|EEH48596.1	Bp01|OJD27000.1	Tm01|XP_002148860.1	Cp01|KMM71282.1	Ci01|KMP09419.1	Hc03|EER43861.1	Fp01|CZR42359.1	Fo02|PCD32942.1	An01|OWW35570.1	Pj01|KTW32073.1
cluster00162:	Afl1|EED45724.1	Afl1|EED47731.1	Afl1|EED46070.1	Afl1|EED48411.1	Afl1|EED47135.1	Afl1|EED49651.1	Afu1|EAL84459.1	Afu1|EAL91537.1	An01|OWW32808.1	An01|OWW33351.1	An01|OWW33460.1	At01|EAU29279.1	At01|EAU36464.1	At01|EAU29281.1	At01|EAU39435.1	At01|EAU32179.1	At01|EAU38631.1	Bd01|EGE77241.1	Bd01|KMW66439.1	Bd01|KMW66440.1	Bp01|OJD27071.1	Bp01|OJD28163.1	Cpa1|CCE39632.1	Cpa1|CCE39633.1	Fo01|KNB05162.1	Fo01|KNB17181.1	Fo01|KNB06220.1	Fo01|KNB07050.1	Fo01|KNB07051.1	Fo02|PCD37165.1	Fo02|PCD41271.1	Fp01|CZR39115.1	Fp01|CZR48709.1	Tm01|XP_002148638.1	Tm01|XP_002153222.1	Ep01|KLJ13388.1	At01|EAU35247.1	Ci01|KMP05679.1	Cp01|KMM70973.1	Ec01|KKZ62081.1	Hc01|EEH04326.1	Hc03|EER41980.1	Hc02|EGC43922.1	Hc04|EDN09259.1	Cnn1|AAW42137.2	Cnn2|EAL21830.1	Ca01|AOW30306.1	Ca02|EEQ46634.1	Sc01|EFJ00675.1
cluster00163:	Bd01|EGE79488.2	Bd01|KMW67026.1	Bp01|OJD09576.1	Bp01|OJD27906.1	Bp01|OJD23538.1	Ec01|KKZ60947.1	Ec01|KKZ62330.1	Fo02|PCD29564.1	Fo02|PCD29565.1	Afl1|EED48965.1	Afu1|EAL86656.1	Pl01|XP_015699603.1	Pb01|EEH22121.2	Pb02|EEH48640.2	Afl1|EED48966.1	Ec01|KKZ65630.1	Hc03|EER44820.1	Hc01|EEH03403.1	Hc02|EGC45498.1	Bd01|EGE80713.1	Bp01|OJD26304.1	Ep01|KLJ08631.1	Afu1|EBA27245.1	Ci01|KMP02191.1	Cp01|KMM63839.1	Tm01|XP_002148376.1	Afl1|EED52105.1	Tm01|XP_002145452.1	Fp01|CZR48139.1	Fo02|PCD25266.1	Fo01|KNB16151.1	Afu1|EAL88029.1	At01|EAU29407.1	Afl1|EED55555.1	At01|EAU32678.1	An01|OWW36852.1	Fp01|CZR47882.1	Fo01|KNB12195.1	Hc04|EDN10056.1	Hc02|EGC49473.1	Hc01|EEH05750.1	Hc03|EER41606.1	Afl1|EED56667.1	Bd01|EGE81855.2	Ep01|KLJ06977.1	Hc03|EER36402.1	Hc02|EGC41855.1	Ec01|KKZ66425.1	Hc01|EEH07745.1
cluster00164:	Cpa1|CCE40141.1	Cpa1|CCE40149.1	Afl1|EED46777.1	An01|OWW32558.1	At01|EAU30587.1	Afu1|EAL92011.1	Hc04|EDN06429.1	Ec01|KKZ63380.1	Hc01|EEH10495.1	Pb02|EEH49787.2	Pl01|XP_002790832.1	Hc03|EER40811.1	Hc02|EGC45090.1	Pb01|EEH23340.1	Bd01|EGE82901.1	Bp01|OJD22045.1	Cp01|KMM67268.1	Tm01|XP_002148197.1	Ci01|KMP03340.1	Afu1|EAL92010.1	An01|OWW32557.1	Ep01|KLJ07628.1	Fo02|PCD35789.1	Fp01|CZR47092.1	Pj01|KTW32544.1	Ct01|EER33598.1	Afl1|EED52987.1	At01|EAU29839.1	An01|OWW35200.1	Afu1|EAL93105.1	Tm01|XP_002146495.1	Ec01|KKZ66420.1	Ep01|KLJ06055.1	Pb02|EEH49169.1	Hc02|EGC41847.1	Bp01|OJD24030.1	Bd01|EGE81862.1	Hc01|EEH07739.1	Pb01|EEH17195.1	Pl01|XP_002790695.1	Ci01|KMP00793.1	Cp01|KMM65631.1	Hc03|EER36394.1	Hc04|EDN10937.1	Fp01|CZR43324.1	Fo01|KNB02141.1	Fo02|PCD35099.1	Pj01|KTW31138.1	Afl1|EED52988.1
cluster00165:	Sc01|EFI91147.1	Sc01|EFI97654.1	Sc01|EFI96815.1	Sc01|EFJ01008.1	Sc01|EFI98167.1	Sc01|EFI97384.1	Sc01|EFI92431.1	Sc01|EFI92758.1	Sc01|EFI95049.1	Sc01|EFI99236.1	Sc01|EFI99280.1	Sc01|EFI96349.1	Sc01|EFI92510.1	Sc01|EFI92445.1	Sc01|EFI91818.1	Sc01|EFI91905.1	Sc01|EFI92666.1	Sc01|EFI96906.1	Sc01|EFI92131.1	Sc01|EFI93189.1	Sc01|EFJ04139.1	Sc01|EFI99931.1	Sc01|EFI98399.1	Sc01|EFI93717.1	Sc01|EFI92219.1	Sc01|EFI93471.1	Sc01|EFI99288.1	Sc01|EFI92511.1	Sc01|EFI92321.1	Sc01|EFJ04067.1	Sc01|EFI97621.1	Sc01|EFI96266.1	Sc01|EFI93007.1	Sc01|EFI92433.1	Sc01|EFI93565.1	Sc01|EFI94211.1	Sc01|EFI96964.1	Sc01|EFI95420.1	Sc01|EFI99888.1	Sc01|EFI97827.1	Sc01|EFI97821.1	Sc01|EFJ01789.1	Sc01|EFI93042.1	Sc01|EFI98651.1	Sc01|EFI95454.1	Sc01|EFI93015.1	Sc01|EFJ01424.1	Sc01|EFI97402.1	Sc01|EFI99204.1
cluster00166:	Afl1|EED49691.1	Afl1|EED54455.1	Afl1|EED57013.1	Afl1|EED56612.1	An01|OWW28733.1	An01|OWW37472.1	At01|EAU29247.1	At01|EAU29286.1	At01|EAU32050.1	At01|EAU35700.1	At01|EAU29270.1	At01|EAU38253.1	Cng1|AFR96473.2	Cng1|AGV14538.1	Fo01|KNB00506.1	Fo01|KNB00507.1	Fo01|KNB04378.1	Fo01|KNB06496.1	Fo01|KNB04715.1	Fo01|KNB06639.1	Fo01|KNB07812.1	Fo01|KNB11187.1	Fo01|KNB15977.1	Fo01|KNB18940.1	Fo01|KNB08551.1	Fo01|KNB09618.1	Fo01|KNB09221.1	Fo01|KNB20373.1	Fo01|KNB13539.1	Fo02|PCD24544.1	Fo02|PCD26761.1	Fo02|PCD27087.1	Fo02|PCD30856.1	Fo02|PCD31412.1	Fo02|PCD32434.1	Fo02|PCD44940.1	Fo02|PCD46557.1	Fo02|PCD30318.1	Fo02|PCD33516.1	Fo02|PCD46668.1	Fp01|CZR32134.1	Fp01|CZR44898.1	Fp01|CZR35494.1	Fp01|CZR41148.1	Fp01|CZR41782.1	Sc01|EFI95164.1	Sc01|EFJ00564.1	Tm01|XP_002146074.1	Tm01|XP_002150743.1
cluster00167:	An01|OWW27843.1	An01|OWW29459.1	Bd01|EGE79455.1	Bd01|KMW67013.1	Cnn1|AAW41588.1	Cnn1|ALO60399.1	Fo01|KNA94378.1	Fo01|KNA94379.1	Fo01|KNA94380.1	Fo01|KNA94381.1	Fo01|KNB01627.1	Fo01|KNB01560.1	Fo01|KNB19829.1	Fo02|PCD26138.1	Fo02|PCD34697.1	Fo02|PCD34754.1	Fo02|PCD45564.1	Fp01|CZR34862.1	Fp01|CZR43711.1	Fp01|CZR39288.1	Fp01|CZR43915.1	Tm01|XP_002143611.1	Tm01|XP_002150289.1	Tm01|XP_002148464.1	Afl1|EED45844.1	Ep01|KLJ05326.1	Fp01|CZR48978.1	Tm01|XP_002147520.1	At01|EAU37971.1	Cp01|KMM66414.1	Ci01|KMO99979.1	Fo01|KNB01473.1	Fo02|PCD34617.1	Afl1|EED47014.1	Afu1|EAL88247.1	At01|EAU36368.1	Tm01|XP_002144147.1	Fp01|CZR44426.1	Fo02|PCD26603.1	Fo01|KNB09039.1	Ci01|KMP01235.1	Cp01|KMM65207.1	Ca01|AOW28990.1	Ca02|EEQ45259.1	Ct01|EER35436.1	Afl1|EED48508.1	An01|OWW27909.1	Afu1|EAL88336.1	At01|EAU36266.1
cluster00168:	Bd01|EGE83064.2	Bd01|KMW67988.1	Bd01|KMW67989.1	Fo01|KNA96578.1	Fo01|KNA96579.1	Fo01|KNB14489.1	Fo01|KNB14490.1	Fo01|KNB15245.1	Fo01|KNB15246.1	Sc01|EFI91588.1	Sc01|EFI91714.1	Sc01|EFI95084.1	Sc01|EFI95121.1	Afl1|EED51119.1	Fo01|KNB00617.1	Fo02|PCD42401.1	Fp01|CZR46567.1	An01|OWW37086.1	At01|EAU34189.1	Afl1|EED52314.1	At01|EAU33815.1	Fo01|KNB00573.1	Fo02|PCD42368.1	Fp01|CZR46530.1	Afl1|EED53005.1	At01|EAU29817.1	Afu1|EAL93079.1	An01|OWW35183.1	Ci01|KMP00824.1	Cp01|KMM65607.1	Hc01|EEH07764.1	Hc03|EER36501.1	Hc02|EGC41873.1	Ec01|KKZ66530.1	Tm01|XP_002146482.1	Ep01|KLJ05437.1	Bd01|EGE81826.2	Pb02|EEH49197.2	Pl01|XP_015702336.1	Pb01|KGY15048.1	Bp01|OJD10532.1	Fo01|KNB19753.1	Fo02|PCD26207.1	Hc04|EDN10956.1	Fp01|CZR37990.1	Afl1|EED53214.1	Afu1|EAL86459.1	An01|OWW38610.1	At01|EAU37364.1
cluster00169:	Bd01|EGE85917.1	Bd01|KMW68786.1	Ca01|AOW29082.1	Ca01|AOW29094.1	Ca02|EEQ45159.1	Ca02|EEQ45167.1	Cng1|AFR92649.1	Cng1|AFR93374.1	Cng1|AFR93853.1	Cng1|AGV14167.1	Cnn1|AAW40966.1	Cnn1|AAW41890.1	Cnn2|EAL22759.1	Cnn2|EAL23137.1	Fo01|KNB14655.1	Fo01|KNB14656.1	Fo01|KNB15283.1	Fo01|KNB15284.1	Sc01|EFI91328.1	Sc01|EFI95521.1	Sc01|EFJ00948.1	Afl1|EED48994.1	Tm01|XP_002145838.1	Pb01|EEH23229.1	Pb02|EEH49677.1	Pl01|XP_002790714.1	Ec01|KKZ67338.1	Afu1|EAL86412.1	Ep01|KLJ09912.1	At01|EAU30978.1	Bp01|OJD25792.1	Fp01|CZR46924.1	Hc03|EER41059.1	Hc02|EGC46944.1	Fo01|KNB09935.1	Fo02|PCD35625.1	Hc01|EEH05294.1	Hc04|EDN02571.1	Ca01|AOW27804.1	Ca02|EEQ47333.1	Ct01|EER34947.1	An01|OWW27637.1	Cpa1|CCE42072.1	Afl1|EED52197.1	At01|EAU35375.1	An01|OWW37340.1	Afu1|EAL87121.1	Fp01|CZR49315.1	Fo02|PCD33642.1
cluster00170:	Fo01|KNA94247.1	Fo01|KNA94248.1	Tm01|XP_002144484.1	Tm01|XP_002144485.1	Tm01|XP_002144486.1	Tm01|XP_002144488.1	Tm01|XP_002144489.1	Afl1|EED50027.1	At01|EAU38952.1	An01|OWW28290.1	Afu1|EAL90434.1	Tm01|XP_002151432.1	Pl01|XP_002794464.2	Pb01|EEH17902.1	Pb02|EEH46781.1	Ec01|KKZ68584.1	Ep01|KLJ09276.1	Ci01|KMP04109.1	Cp01|KMM67986.1	Bd01|EGE78208.2	Hc01|EEH08322.1	Hc02|EGC43353.1	Bp01|OJD14108.1	Hc03|EER39602.1	Hc04|EDN03939.1	Fp01|CZR36364.1	Fo01|KNB03499.1	Fo02|PCD43394.1	Pj01|KTW32251.1	Cng1|AFR95432.2	Cg01|ADV22471.1	Cnn2|EAL20787.1	Cnn1|AAW43460.2	Cg03|KIR60130.1	Cg02|KIR99397.1	Sc01|EFI98011.1	Afl1|EED54006.1	An01|OWW30294.1	Afu1|EAL90172.1	At01|EAU33354.1	Hc01|EEH08690.1	Bd01|EGE85128.1	Hc03|EER43467.1	Hc02|EGC41988.1	Ec01|KKZ63541.1	Ep01|KLJ13865.1	Bp01|OJD26497.1	Hc04|EDN05299.1	Pb02|EEH49081.2
cluster00171:	Bd01|EGE85829.2	Bd01|EGE86407.2	Bd01|KMW68743.1	Bd01|KMW68744.1	Bd01|KMW68745.1	Bd01|KMW68987.1	Cng1|AFR96272.2	Cng1|AGV14509.1	Ct01|EER33792.1	Ct01|EER33795.1	Ec01|KKZ61967.1	Ec01|KKZ66359.1	Ep01|KLJ09459.1	Ep01|KLJ12937.1	Fo01|KNA98424.1	Fo01|KNB09444.1	Fo01|KNB12621.1	Fo02|PCD26942.1	Fo02|PCD32573.1	Fp01|CZR42757.1	Fp01|CZR43724.1	Fp01|CZR44758.1	Fp01|CZR45524.1	Hc02|EGC41456.1	Hc02|EGC43302.1	Hc03|EER39654.1	Hc03|EER45511.1	Pb01|EEH17955.2	Pb01|KGY15925.1	Pb02|EEH46836.2	Pb02|EEH47052.2	Pl01|XP_015702040.1	Pl01|XP_015702112.1	Afl1|EED50135.1	Tm01|XP_002147610.1	An01|OWW28631.1	Afu1|EAL84819.1	At01|EAU34826.1	Cnn1|AAW44160.2	Cnn2|EAL20113.1	Afl1|EED51237.1	At01|EAU33440.1	Afu1|EAL85541.1	An01|OWW36805.1	Tm01|XP_002153282.1	Hc02|EGC48331.1	Hc01|EEH02613.1	Bd01|EGE82921.1	Bp01|OJD27195.1
cluster00172:	Afl1|EED55166.1	Afl1|EED57249.1	At01|EAU32710.1	At01|EAU33927.1	Ca01|AOW31363.1	Ca01|AOW31376.1	Ca02|EEQ43718.1	Ca02|EEQ43730.1	Cng1|AFR98231.2	Cng1|AGV14753.1	Cpa1|CCE39777.1	Cpa1|CCE40315.1	Cpa1|CCE42667.1	Cpa1|CCE42685.1	Ct01|EER35923.1	Ct01|EER35948.1	Fo01|KNA98021.1	Fo01|KNA98603.1	Fo01|KNA99733.1	Fo01|KNB08837.1	Fo02|PCD26439.1	Fo02|PCD33360.1	Fo02|PCD32719.1	Fo02|PCD38451.1	Fp01|CZR40408.1	Fp01|CZR42587.1	Fp01|CZR41937.1	Fp01|CZR44244.1	Tm01|XP_002148604.1	Tm01|XP_002149294.1	Afl1|EED47328.1	At01|EAU30239.1	An01|OWW34699.1	Afu1|EAL86381.1	Fp01|CZR49296.1	Fo01|KNB18088.1	Fo02|PCD33624.1	Sc01|EFI98336.1	Ca01|AOW31725.1	Ca02|EEQ44075.1	Cpa1|CCE42379.1	Afl1|EED47456.1	An01|OWW27514.1	Tm01|XP_002149792.1	Cnn1|AAW41011.2	Cnn2|EAL23160.1	Cng1|AFR92672.2	Afl1|EED47464.1	Afu1|EAL85846.1
cluster00173:	Bd01|EGE77496.1	Bd01|EGE85385.1	Bd01|EGE86331.2	Bd01|EGE86430.1	Bd01|KMW68792.1	Bd01|EGE85684.1	Bd01|KMW67887.1	Bd01|EGE84358.2	Bd01|EGE79351.2	Bd01|EGE80427.1	Bd01|EGE83044.2	Bd01|KMW69297.1	Bd01|KMW69048.1	Bd01|KMW69387.1	Bd01|KMW68840.1	Bd01|EGE86335.1	Bd01|KMW67300.1	Bd01|KMW68175.1	Bd01|EGE79347.1	Bd01|KMW66650.1	Bd01|EGE86853.1	Bd01|EGE86506.1	Bd01|EGE79456.1	Bd01|KMW67740.1	Bd01|KMW66653.1	Bd01|EGE79337.1	Bd01|EGE87117.1	Bd01|KMW68245.1	Bd01|KMW68510.1	Bd01|KMW66913.1	Bd01|KMW68193.1	Bd01|KMW68084.1	Bd01|EGE86811.2	Bd01|EGE84517.2	Bd01|KMW69126.1	Bd01|KMW69303.1	Bd01|KMW68083.1	Bd01|EGE82791.2	Bd01|KMW68937.1	Bd01|KMW66674.1	Bd01|EGE85058.2	Bd01|KMW66519.1	Bd01|KMW67560.1	Bd01|EGE82361.2	Bd01|KMW69207.1	Bd01|EGE86677.2	Bd01|KMW69385.1	Bd01|EGE82332.2	Bd01|KMW68696.1
cluster00174:	Cng1|AFR95605.1	Cng1|AGV14430.1	Fo01|KNA96594.1	Fo01|KNA96595.1	Fo01|KNA96596.1	Fo01|KNA96597.1	Fo01|KNA96598.1	Fo01|KNA96599.1	Fo01|KNA96600.1	Fo01|KNA96601.1	Fo01|KNA96602.1	Fo01|KNA96603.1	Fo01|KNA96604.1	Fo01|KNA96605.1	Fo01|KNA96606.1	Pj01|KTW28986.1	Pj01|KTW28991.1	Afl1|EED48958.1	At01|EAU31733.1	An01|OWW32195.1	Afu1|EAL86519.2	Ep01|KLJ12047.1	Tm01|XP_002152743.1	Bd01|EGE84884.1	Bp01|OJD23321.1	Ci01|KMP06721.1	Cp01|KMM68835.1	Ec01|KKZ65379.1	Hc01|EEH03455.1	Hc02|EGC45442.1	Hc04|EDN11128.1	Pl01|XP_002796550.1	Pb02|EEH43931.2	Fo01|KNB03575.1	Fp01|CZR36422.1	Fo02|PCD43449.1	Pj01|KTW31202.1	Sc01|EFJ01934.1	Ct01|EER34494.1	Ca01|AOW27318.1	Ca02|EEQ45715.1	Cpa1|CCE43595.1	Cg01|ADV21875.1	Cg03|KIR68572.1	Cg02|KIS02068.1	Cnn1|AAW43202.1	Cng1|AFR94942.1	Cnn2|EAL21255.1	Afl1|EED50091.1
cluster00175:	Fo01|KNB02076.1	Fo01|KNB02077.1	Fo01|KNB02078.1	Fo01|KNB02079.1	Fo01|KNB02345.1	Fo01|KNB02346.1	Fo01|KNB02347.1	Fo01|KNB10428.1	Fo01|KNB10429.1	Afl1|EED47136.1	An01|OWW31577.1	Afu1|EAL89487.1	Ec01|KKZ62901.1	At01|EAU36463.1	Bd01|EGE77613.2	Ep01|KLJ11994.1	Tm01|XP_002147561.1	Hc01|EEH07300.1	Ci01|KMP00527.1	Bp01|OJD23039.1	Hc03|EER45443.1	Hc02|EGC41391.1	Fp01|CZR43209.1	Cp01|KMM65891.1	Fo02|PCD35209.1	Hc04|EDN10565.1	Afl1|EED50314.1	Ep01|KLJ07784.1	Ci01|KMP06141.1	Cp01|KMM69440.1	Bp01|OJD28042.1	Hc02|EGC45836.1	Tm01|XP_002153178.1	Fp01|CZR47195.1	Fo02|PCD35896.1	Pb02|EEH48227.2	Pb01|EEH18839.2	Afu1|EAL84675.1	At01|EAU38609.1	Ec01|KKZ66110.1	Hc04|EDN07905.1	Hc01|EEH10870.1	Pj01|KTW32662.1	Cpa1|CCE41356.1	Ca01|AOW29620.1	Ca02|EEQ46230.1	Cnn1|AAW43322.2	Cnn2|EAL21180.1	Cg01|ADV21953.1
cluster00176:	Cng1|AFR94186.1	Cng1|AGV14204.1	Cng1|AGV14205.1	Fo01|KNA94882.1	Fo01|KNA94883.1	Fo01|KNA94884.1	Tm01|XP_002144244.1	Tm01|XP_002144245.1	Afl1|EED46236.1	At01|EAU33082.1	An01|OWW36295.1	Afu1|EAL91675.1	Tm01|XP_002147432.1	Ep01|KLJ06211.1	Bp01|OJD23864.1	Bd01|EGE81555.1	Hc04|EDN02783.1	Hc03|EER41280.1	Hc02|EGC47163.1	Ec01|KKZ59015.1	Ci01|KMP03814.1	Pl01|XP_015702988.1	Pb02|EEH42595.2	Pb01|EEH21735.2	Cp01|KMM67718.1	Hc01|EEH05507.1	Fp01|CZR40925.1	Fo02|PCD30637.1	Fo01|KNB08174.1	Sc01|EFI99428.1	Afl1|EED56038.1	Afu1|EAL92590.1	At01|EAU34960.1	Bd01|EGE80523.1	Pl01|XP_002790211.1	Pb01|EEH17323.1	Pb02|EEH43556.1	Hc02|EGC42265.1	Ec01|KKZ59848.1	Hc04|EDN08966.1	Cp01|KMM64497.1	Ci01|KMP01960.1	Fo02|PCD31091.1	Fp01|CZR41385.1	Fo01|KNB13045.1	Hc01|EEH08949.1	Bp01|OJD20464.1	Pj01|KTW27935.1	Ca01|AOW29492.1
cluster00177:	Afl1|EED46026.1	Afl1|EED49987.1	Afu1|EAL84899.2	Afu1|EAL90491.1	An01|OWW28341.1	An01|OWW34865.1	Bd01|KMW67684.1	Bd01|KMW67685.1	Cg01|ADV23387.1	Cg01|ADV25108.1	Cng1|AFR98810.1	Cng1|AGV14849.1	Cng1|AGV14850.1	Cnn1|AAW44929.1	Cnn1|ALO69296.1	Fo01|KNB07595.1	Fo01|KNB07596.1	Afl1|EED44866.1	An01|OWW34668.1	Afu1|EAL84241.1	Tm01|XP_002152260.1	Afl1|EED44923.1	An01|OWW30899.1	At01|EAU31936.1	Tm01|XP_002145599.1	Fo02|PCD44691.1	Fp01|CZR35772.1	Hc02|EGC43976.1	Ec01|KKZ65791.1	Hc04|EDN09219.1	Pl01|XP_002789058.1	Pb01|EEH18638.1	Pb02|EEH44901.1	Tm01|XP_002150911.1	At01|EAU29378.1	Cp01|KMM64185.1	Ci01|KMP09886.1	At01|EAU39001.1	Afl1|EED48629.1	Afu1|EAL88725.1	At01|EAU33165.1	Tm01|XP_002145880.1	Ec01|KKZ61646.1	Ep01|KLJ12152.1	Sc01|EFI96797.1	Cp01|KMM72109.1	Ci01|KMP09108.1	Fo01|KNB01690.1	Fo02|PCD34811.1
cluster00178:	Afl1|EED52525.1	Afl1|EED53603.1	Afu1|EAL86719.2	Afu1|EAL92228.1	Bd01|EGE80242.2	Bd01|KMW67218.1	Bp01|OJD14081.1	Bp01|OJD23312.1	Bp01|OJD14597.1	Bp01|OJD20567.1	Bp01|OJD26516.1	Cp01|KMM66608.1	Cp01|KMM69066.1	Ec01|KKZ63827.1	Ec01|KKZ68835.1	Fo01|KNB08923.1	Fo01|KNB08924.1	Fo01|KNB08925.1	Sc01|EFI91319.1	Sc01|EFJ00831.1	Sc01|EFI92172.1	Sc01|EFI99939.1	Sc01|EFI92120.1	Afl1|EED52127.1	Afu1|EAL89031.1	At01|EAU29596.1	An01|OWW37410.1	Ec01|KKZ63199.1	Cp01|KMM71224.1	Ci01|KMP09360.1	Ep01|KLJ12918.1	Fp01|CZR44325.1	Fo02|PCD26515.1	An01|OWW32740.1	Afu1|EAL84364.1	Ci01|KMP06796.1	Ec01|KKZ60044.1	Cp01|KMM68766.1	Ep01|KLJ05991.1	Tm01|XP_002148284.1	Fp01|CZR39150.1	Pb01|EEH21894.1	Pb02|EEH42748.1	Hc01|EEH05346.1	Hc02|EGC47003.1	Hc03|EER41116.1	Hc04|EDN02630.1	Afl1|EED53061.1	An01|OWW30872.1
cluster00179:	Afu1|EAL84235.1	Afu1|EAL90517.1	An01|OWW27809.1	An01|OWW28361.1	At01|EAU36301.1	At01|EAU39034.1	Bd01|EGE78973.1	Bd01|KMW66861.1	Bd01|KMW66862.1	Cnn1|AAW40797.1	Cnn1|ALO60303.1	Cnn1|AAW42543.1	Cnn1|ALO60512.1	Fo01|KNB11765.1	Fo01|KNB11766.1	Sc01|EFI96785.1	Sc01|EFJ03905.1	Tm01|XP_002149297.1	Tm01|XP_002153066.1	Afl1|EED46819.1	An01|OWW32515.1	At01|EAU30542.1	Afu1|EAL91968.1	Ec01|KKZ59937.1	Hc02|EGC48839.1	Hc01|EEH06084.1	Tm01|XP_002147993.1	Hc04|EDN04072.1	Bd01|EGE79711.1	Bp01|OJD24018.1	Pl01|XP_002797858.1	Cp01|KMM67061.1	Ci01|KMP03126.1	Pb02|EEH46128.2	Pb01|EEH16591.2	Fo02|PCD38120.1	Fo01|KNA97466.1	Fp01|CZR40070.1	Cg02|KIS00808.1	Cg03|KIR59856.1	Cnn1|AAW41942.1	Cnn2|EAL22700.1	Cg01|ADV19412.1	Cng1|AFR93439.1	Sc01|EFJ01954.1	Ct01|EER36142.1	Cpa1|CCE41557.1	Ca01|AOW30952.1	Ca02|EEQ43305.1
cluster00180:	Bd01|EGE79162.1	Bd01|KMW66920.1	Sc01|EFI92399.1	Sc01|EFJ00517.1	Sc01|EFI97216.1	Sc01|EFI96880.1	Sc01|EFI93860.1	Sc01|EFJ01946.1	Tm01|XP_002144653.1	Tm01|XP_002149367.1	Afl1|EED46568.1	An01|OWW29397.1	Fp01|CZR48878.1	Fo01|KNB16063.1	Tm01|XP_002144949.1	Fo02|PCD44320.1	At01|EAU32305.1	Afl1|EED52317.1	Ec01|KKZ67700.1	Afu1|EAL86541.1	Tm01|XP_002149490.1	Fo02|PCD30408.1	Fo01|KNB05058.1	Ep01|KLJ10290.1	Pb02|EEH49416.1	Pb01|EEH22644.1	Pl01|XP_015703252.1	Bp01|OJD26482.1	Hc04|EDN03022.1	Hc02|EGC47450.1	Hc03|EER38303.1	Hc01|EEH06644.1	An01|OWW35829.1	Fp01|CZR41657.1	Ci01|KMP01650.1	Cp01|KMM64816.1	Afl1|EED52361.1	Afu1|EAL86494.1	Fp01|CZR44811.1	Fo01|KNB11537.1	Afl1|EED54243.1	At01|EAU37432.1	An01|OWW37251.1	Afu1|EBA27507.1	Fo02|PCD42050.1	Fp01|CZR38328.1	Fo01|KNB00164.1	Afl1|EED57958.1	At01|EAU38373.1
cluster00181:	Bd01|EGE85333.1	Bd01|KMW68596.1	Bd01|KMW68597.1	Bd01|EGE86664.2	Bd01|KMW69196.1	Fo01|KNB18041.1	Fo01|KNB18042.1	Fo01|KNB18043.1	Afl1|EED46178.1	Cp01|KMM69071.1	Hc01|EEH10093.1	Hc04|EDN03753.1	Hc02|EGC46625.1	Ec01|KKZ64411.1	Hc03|EER39466.1	Bd01|EGE79734.1	Bp01|OJD25282.1	Fo02|PCD46650.1	Fo01|KNB20617.1	Fp01|CZR39293.1	Ep01|KLJ06455.1	Ci01|KMP02946.1	An01|OWW32667.1	Pl01|XP_002798037.2	Afl1|EED46199.1	Ec01|KKZ64625.1	Ep01|KLJ09447.1	Hc03|EER41996.1	Hc02|EGC43905.1	Hc01|EEH04313.1	Hc04|EDN09272.1	Bp01|OJD25359.1	An01|OWW34217.1	Bd01|EGE85022.2	Afl1|EED46217.1	Ec01|KKZ62345.1	Cp01|KMM72798.1	Fo02|PCD33592.1	Fp01|CZR49284.1	Hc03|EER42870.1	Hc02|EGC42940.1	An01|OWW32201.1	Ci01|KMP06268.1	Hc01|EEH06126.1	Bp01|OJD12814.1	Afl1|EED48967.1	An01|OWW32127.1	Ci01|KMP10246.1	Hc03|EER41211.1
cluster00182:	Fo01|KNA94350.1	Fo01|KNA94351.1	Fo01|KNA94352.1	Fo01|KNA94353.1	Fo01|KNA94354.1	Fo01|KNA94355.1	Afl1|EED44742.1	At01|EAU37193.1	An01|OWW33194.1	Bd01|EGE79247.1	Hc03|EER39662.1	Hc01|EEH08263.1	Hc02|EGC43295.1	Bp01|OJD22313.1	Hc04|EDN03849.1	Ci01|KMP04050.1	Cp01|KMM67933.1	Ec01|KKZ65127.1	Tm01|XP_002152613.1	Afu1|EAL85928.1	Fo02|PCD31287.1	Fp01|CZR41582.1	Fo01|KNB13378.1	Sc01|EFI98039.1	Cng1|AFR96150.1	Cnn1|AAW43982.1	Cnn2|EAL19996.1	Cg03|KIR64014.1	Cg01|ADV23038.1	Cg02|KIR99899.1	Afl1|EED45658.1	An01|OWW35351.1	Fo02|PCD46627.1	Fp01|CZR31782.1	Cg01|ADV24973.1	Cg03|KIR63597.1	Cg02|KIR98040.1	Cng1|AFR94091.1	Cnn1|AAW46133.1	Cnn2|EAL18245.1	Afl1|EED48138.1	Ca02|EEQ42513.1	Afl1|EED50328.1	At01|EAU38623.1	Afu1|EAL84660.1	Bd01|EGE85033.2	Hc03|EER44502.1	Hc01|EEH10850.1	Hc02|EGC45817.1
cluster00183:	Bd01|EGE85457.1	Bd01|KMW68644.1	Fo01|KNA96744.1	Fo01|KNB01364.1	Fo01|KNB12668.1	Fo01|KNB12669.1	Fo01|KNB12670.1	Fo01|KNA99390.1	Fo01|KNA99391.1	Fo01|KNB01905.1	Fo01|KNB01906.1	Fo01|KNB14886.1	Fo02|PCD23532.1	Fo02|PCD37753.1	Fo02|PCD28744.1	Fo02|PCD34952.1	Fp01|CZR39703.1	Fp01|CZR45372.1	Fp01|CZR43470.1	Fp01|CZR48147.1	Pb01|EEH21423.2	Pb01|EEH22098.2	Sc01|EFI94553.1	Sc01|EFI94554.1	Sc01|EFI95370.1	Afl1|EED47523.1	Afu1|EAL87167.1	Tm01|XP_002149873.1	An01|OWW31019.1	Hc01|EEH11107.1	Hc02|EGC46085.1	Bp01|OJD27112.1	Pl01|XP_002792432.2	Ep01|KLJ06356.1	Pb01|EEH16203.2	Pb02|EEH42853.1	Ec01|KKZ62159.1	Fo01|KNB06942.1	Fo02|PCD43993.1	At01|EAU30755.1	Fp01|CZR36980.1	Hc04|EDN08126.1	Hc03|EER43147.1	Afl1|EED49166.1	At01|EAU29757.1	An01|OWW36564.1	Afu1|EAL87424.1	Bp01|OJD23556.1	Hc01|EEH11008.1
cluster00184:	Fo01|KNB04790.1	Fo01|KNB07335.1	Fo01|KNB12544.1	Fo01|KNB20566.1	Fo01|KNB07111.1	Fo01|KNB07112.1	Fo02|PCD23431.1	Fo02|PCD44218.1	Fo02|PCD42093.1	Fo02|PCD42094.1	Fp01|CZR37216.1	Fp01|CZR45293.1	Afl1|EED49348.1	At01|EAU33954.1	An01|OWW33596.1	Afu1|EAL91299.1	Tm01|XP_002143644.1	Fp01|CZR38286.1	Fo01|KNB00222.1	Sc01|EFI98058.1	Afl1|EED50628.1	At01|EAU38228.1	An01|OWW30007.1	Afu1|EAL93403.1	Tm01|XP_002152028.1	Ep01|KLJ13881.1	Hc03|EER42599.1	Hc02|EGC42680.1	Hc01|EEH04063.1	Bd01|EGE82424.2	Cp01|KMM69216.1	Ec01|KKZ64069.1	Hc04|EDN11372.1	Bp01|OJD24857.1	Pb02|EEH45098.2	Pl01|XP_015700093.1	Pb01|EEH20525.2	Ci01|KMP06366.1	Fo02|PCD44080.1	Fp01|CZR37074.1	Sc01|EFJ02693.1	Pj01|KTW32563.1	Ct01|EER33531.1	Cpa1|CCE44762.1	Ca01|AOW28548.1	Ca02|EEQ44573.1	Afl1|EED50629.1	Afu1|EAL93402.1	Tm01|XP_002152024.1
cluster00185:	Afl1|EED46556.1	Afl1|EED56193.1	Afl1|EED48230.1	Afl1|EED58028.1	An01|OWW31367.1	An01|OWW34328.1	An01|OWW36090.1	At01|EAU34242.1	At01|EAU38440.1	Ca01|AOW30562.1	Ca01|AOW30563.1	Ca01|AOW30754.1	Ca02|EEQ46995.1	Ca02|EEQ46996.1	Ca02|EEQ47182.1	Cng1|AFR97705.2	Cng1|AGV14682.1	Cng1|AFR98206.2	Cng1|AGV14748.1	Cnn1|AAW42084.2	Cnn1|AAW42552.2	Cnn2|EAL21604.1	Cnn2|EAL21897.1	Cpa1|CCE45279.1	Cpa1|CCE45281.1	Cpa1|CCE45282.1	Cpa1|CCE45283.1	Cpa1|CCE45284.1	Ct01|EER31281.1	Ct01|EER31282.1	Ct01|EER32340.1	Fo01|KNA98063.1	Fo01|KNB09202.1	Fo01|KNB08871.1	Fo01|KNB10973.1	Fo01|KNB19534.1	Fo01|KNB12023.1	Fo01|KNB12024.1	Fo02|PCD23740.1	Fo02|PCD26742.1	Fo02|PCD44805.1	Fo02|PCD46656.1	Fo02|PCD26470.1	Fo02|PCD38483.1	Fp01|CZR31609.1	Fp01|CZR45610.1	Fp01|CZR35637.1	Fp01|CZR44562.1	Fp01|CZR40444.1
cluster00186:	Afl1|EED48228.1	Afl1|EED56220.1	Afl1|EED58060.1	Afu1|EAL85399.1	Afu1|EAL86742.1	Afu1|EBA27333.1	Afu1|EAL86726.1	Afu1|EAL87779.1	An01|OWW28949.1	An01|OWW38443.1	At01|EAU32778.1	At01|EAU32791.1	At01|EAU33738.1	At01|EAU35458.1	Sc01|EFI92047.1	Sc01|EFI92098.1	Sc01|EFI92145.1	Sc01|EFI93676.1	Sc01|EFI93686.1	Sc01|EFI93995.1	Sc01|EFI97932.1	Sc01|EFI96504.1	Sc01|EFI99545.1	Sc01|EFJ01383.1	Sc01|EFI99547.1	Afl1|EED48030.1	Afu1|EAL85912.1	Ci01|KMP03767.1	Cp01|KMM67668.1	Afl1|EED48031.1	An01|OWW33060.1	Afu1|EAL85907.1	At01|EAU31186.1	Bd01|EGE81997.1	Ec01|KKZ68908.1	Cp01|KMM67670.1	Bp01|OJD22392.1	Hc02|EGC47118.1	Hc01|EEH05463.1	Ci01|KMP03769.1	Hc04|EDN02739.1	Pl01|XP_002793933.1	Pb01|KGY15280.1	Tm01|XP_002147858.1	Pb02|EEH42640.1	Fo01|KNB05639.1	Fo02|PCD41610.1	Fp01|CZR38774.1	Hc03|EER41232.1
cluster00187:	Fo01|KNB03456.1	Fo01|KNB03457.1	Fo01|KNB11484.1	Fo01|KNB11485.1	Fo01|KNB13152.1	Fo01|KNB13153.1	Hc01|EEH08177.1	Hc01|EEH08227.1	Tm01|XP_002148698.1	Tm01|XP_002148699.1	Tm01|XP_002149869.1	Tm01|XP_002149871.1	Tm01|XP_002149872.1	Afl1|EED54795.1	At01|EAU35867.1	Afu1|EAL92246.1	An01|OWW29516.1	Tm01|XP_002143590.1	Ci01|KMP07718.1	Cp01|KMM72828.1	Ec01|KKZ60681.1	Bp01|OJD19888.1	Bd01|EGE79955.1	Ep01|KLJ06398.1	Hc04|EDN09649.1	Hc01|EEH08513.1	Pl01|XP_002796227.1	Pb01|EEH20101.2	Pb02|EEH44491.1	Hc03|EER42490.1	Hc02|EGC43553.1	Fo02|PCD31159.1	Fp01|CZR41448.1	Ca02|EEQ47315.1	Ca01|AOW27785.1	Ct01|EER34812.1	Cpa1|CCE40455.1	Afl1|EED55410.1	At01|EAU35792.1	An01|OWW30734.1	Afu1|EAL89710.1	Bd01|EGE79303.2	Hc02|EGC43240.1	Tm01|XP_002151217.1	Cp01|KMM65015.1	Ci01|KMP01442.1	Ep01|KLJ12682.1	Bp01|OJD22721.1	Pb01|KGY15383.1
cluster00188:	Afl1|EED50456.1	Afl1|EED53730.1	Afl1|EED53503.1	Afu1|EAL84793.1	Afu1|EAL88988.1	Afu1|EAL89929.1	Afu1|EAL84937.1	An01|OWW28595.1	An01|OWW30554.1	An01|OWW36074.1	At01|EAU31473.1	At01|EAU34407.1	At01|EAU34089.1	Bd01|EGE79340.1	Bd01|EGE83136.1	Cg01|ADV22232.1	Cg01|ADV22871.1	Cg03|KIR58263.1	Cg03|KIR59617.1	Ci01|KMP02605.1	Ci01|KMP07074.1	Cng1|AFR94378.2	Cng1|AFR95913.1	Cnn1|AAW44041.1	Cnn1|AAW46532.1	Cnn2|EAL18914.1	Cnn2|EAL20282.1	Cp01|KMM66574.1	Cp01|KMM68482.1	Ct01|EER34469.1	Ct01|EER34475.1	Fo01|KNA95301.1	Fo01|KNB00929.1	Fo01|KNB19770.1	Fo01|KNA95967.1	Fo01|KNB00292.1	Fo01|KNB09433.1	Fo01|KNB11601.1	Fo01|KNB19758.1	Fo01|KNB20130.1	Fo02|PCD26190.1	Fo02|PCD26203.1	Fo02|PCD26934.1	Fo02|PCD29173.1	Fo02|PCD29661.1	Fo02|PCD42155.1	Fo02|PCD42576.1	Fo02|PCD46044.1	Fo02|PCD46463.1
cluster00189:	Afl1|EED52753.1	Afl1|EED53519.1	Afu1|EAL88977.1	Afu1|EAL93302.1	An01|OWW28606.1	An01|OWW34014.1	At01|EAU34109.1	At01|EAU34888.1	Bd01|EGE79345.2	Bd01|EGE84649.1	Bp01|OJD23775.1	Bp01|OJD25038.1	Ca01|AOW30894.1	Ca01|AOW31400.1	Ca02|EEQ43255.1	Ca02|EEQ43754.1	Cg01|ADV19800.1	Cg01|ADV25462.1	Cg02|KIR97228.1	Cg02|KIS00458.1	Cg03|KIR59039.1	Cg03|KIR69140.1	Ci01|KMP02616.1	Ci01|KMP09786.1	Cng1|AFR92748.1	Cng1|AFR98336.1	Cnn1|AAW41135.1	Cnn1|AAW46912.1	Cnn2|EAL17537.1	Cnn2|EAL23056.1	Cp01|KMM64278.1	Cp01|KMM66584.1	Cpa1|CCE41750.1	Cpa1|CCE42673.1	Ct01|EER32710.1	Ct01|EER36213.1	Ec01|KKZ65236.1	Ec01|KKZ67869.1	Ep01|KLJ06992.1	Ep01|KLJ07830.1	Fo01|KNA93821.1	Fo01|KNB04114.1	Fo02|PCD43763.1	Fo02|PCD45282.1	Fp01|CZR35146.1	Fp01|CZR36748.1	Hc01|EEH05133.1	Hc01|EEH10125.1	Hc02|EGC44599.1
cluster00190:	Afu1|EAL87763.1	Afu1|EAL89592.1	Fo01|KNB11629.1	Fo01|KNB11630.1	Afl1|EED46735.1	An01|OWW38296.1	At01|EAU31132.1	Afu1|EAL93026.1	Bp01|OJD21977.1	Pb01|EEH23375.2	Pb02|EEH49825.2	Hc01|EEH03139.1	Hc03|EER37739.1	Hc02|EGC45016.1	Fp01|CZR38437.1	Ec01|KKZ62061.1	Tm01|XP_002152694.1	Fo02|PCD41940.1	Bd01|EGE80245.1	Pl01|XP_015701589.1	Ci01|KMP09694.1	Cp01|KMM64360.1	Hc04|EDN06991.1	Cg03|KIR58561.1	Cnn1|AAW41798.1	Cnn2|EAL22595.1	Cg01|ADV20564.1	Cng1|AFR93099.1	Cg02|KIR96700.1	Ep01|KLJ05670.1	Sc01|EFJ00189.1	Pj01|KTW31054.1	Cpa1|CCE42793.1	Ca02|EEQ43790.1	Ca01|AOW31436.1	Fo01|KNB13374.1	Ct01|EER32647.1	Mt01|CCP45289.1	Mt02|AAK46874.1	Afl1|EED55537.1	At01|EAU35664.1	An01|OWW32786.1	Pb01|EEH21011.2	Pb02|EEH45647.2	Tm01|XP_002151355.1	Pl01|XP_002795293.1	Ep01|KLJ08432.1	Hc01|EEH08063.1	Ci01|KMP01615.1
cluster00191:	Cng1|AFR95168.2	Cng1|AGV14358.1	Cng1|AGV14359.1	Cng1|AGV14360.1	Fo01|KNA98901.1	Fo01|KNA98902.1	Fo01|KNA98903.1	Fo01|KNA98904.1	Sc01|EFI97408.1	Sc01|EFJ02205.1	Tm01|XP_002145447.1	Tm01|XP_002145448.1	Tm01|XP_002145449.1	Tm01|XP_002153504.1	Tm01|XP_002153506.1	Tm01|XP_002153505.1	Afl1|EED49085.1	At01|EAU32555.1	An01|OWW35548.1	Afu1|EAL85758.1	Ec01|KKZ59909.1	Hc01|EEH09387.1	Hc02|EGC49906.1	Hc04|EDN08545.1	Pb02|EEH48571.1	Pb01|EEH22066.1	Pl01|XP_002793582.2	Bd01|EGE82993.1	Ep01|KLJ06744.1	Ci01|KMP09383.1	Cp01|KMM71246.1	Bp01|OJD25892.1	Fp01|CZR42393.1	Fo02|PCD32908.1	Tm01|XP_002148881.1	Pj01|KTW32734.1	Cg02|KIR99781.1	Afl1|EED49117.1	At01|EAU29708.1	Afu1|EAL87467.1	Bd01|EGE84393.1	Ec01|KKZ65213.1	Ci01|KMP02590.1	Bp01|OJD10303.1	Cp01|KMM66561.1	Ep01|KLJ10402.1	An01|OWW36603.1	Pl01|XP_002793116.2	Hc03|EER40880.1
cluster00192:	Cng1|AFR97627.1	Cng1|AGV14667.1	Fo01|KNA99062.1	Fo01|KNA99063.1	Fo01|KNA99064.1	Fo01|KNA99065.1	Fo01|KNA99066.1	Fo01|KNA99067.1	Afl1|EED50750.1	At01|EAU37923.1	An01|OWW29899.1	Afu1|EAL93527.1	Cp01|KMM70696.1	Ci01|KMP05391.1	Bp01|OJD25041.1	Ec01|KKZ61306.1	Pl01|XP_015700045.1	Hc01|EEH11555.1	Pb01|EEH23012.2	Bd01|EGE77864.2	Ep01|KLJ07363.1	Tm01|XP_002148783.1	Pb02|EEH42225.2	Hc04|EDN07289.1	Fp01|CZR35530.1	Fo02|PCD44909.1	Fo01|KNB11126.1	Cpa1|CCE42813.1	Afu1|EAL87674.1	At01|EAU33318.1	An01|OWW29130.1	Ci01|KMP00922.1	Ec01|KKZ68047.1	Hc04|EDN07140.1	Hc01|EEH11412.1	Hc02|EGC46399.1	Tm01|XP_002144595.1	Ep01|KLJ09761.1	Bd01|EGE77713.1	Bp01|OJD11329.1	Pb02|EEH47718.2	Pl01|XP_015701003.1	Pb01|EEH19293.2	Hc03|EER39229.1	Fp01|CZR42316.1	Fo02|PCD32984.1	Cp01|KMM65517.1	Afu1|EAL93528.1	An01|OWW29898.1
cluster00193:	Fo01|KNA99861.1	Fo01|KNA99862.1	Afl1|EED51931.1	At01|EAU31485.1	Afu1|EAL91782.1	Tm01|XP_002147888.1	Pl01|XP_002797953.1	Pb01|EEH16667.1	Hc02|EGC48933.1	Pb02|EEH46043.1	Hc04|EDN04734.1	Hc01|EEH06183.1	Bd01|EGE79831.1	Ep01|KLJ07511.1	Ec01|KKZ67009.1	Bp01|OJD28117.1	Cp01|KMM66966.1	Ci01|KMP03028.1	Fo02|PCD44204.1	Fo01|KNB07309.1	Fp01|CZR37200.1	Afl1|EED51932.1	Afu1|EAL91781.1	Hc02|EGC48934.1	Bd01|EGE79829.1	Bp01|OJD28118.1	Hc01|EEH06184.1	Ep01|KLJ07509.1	Ec01|KKZ67011.1	Tm01|XP_002147887.1	Pb01|EEH16668.1	Pl01|XP_002797954.1	Pb02|EEH46042.1	Cp01|KMM66967.1	Ci01|KMP03029.1	Fp01|CZR41856.1	Fo02|PCD33443.1	At01|EAU31482.1	An01|OWW35064.1	Hc03|EER37508.1	Hc04|EDN04735.1	Ca02|EEQ43051.1	Ca01|AOW25783.1	Cpa1|CCE40953.1	Ct01|EER31607.1	Sc01|EFI94380.1	Cg02|KIR97413.1	Afl1|EED56007.1	At01|EAU34979.1
cluster00194:	Fo01|KNB08519.1	Fo01|KNB08520.1	Fo01|KNB08521.1	Fo01|KNB08522.1	Fo01|KNB08523.1	Afl1|EED44849.1	At01|EAU37734.1	Afu1|EAL84628.1	Pl01|XP_002796490.1	Pb01|EEH19639.1	Pb02|EEH43995.1	An01|OWW33123.1	Tm01|XP_002148140.1	Bd01|EGE85276.1	Ec01|KKZ64562.1	Ep01|KLJ09184.1	Bp01|OJD21734.1	Hc01|EEH03393.1	Hc02|EGC45508.1	Cp01|KMM68780.1	Ci01|KMP06782.1	Hc04|EDN11208.1	Hc03|EER44809.1	Cnn2|EAL19656.1	Cg02|KIR99055.1	Fo02|PCD44179.1	Fo01|KNB07280.1	Fp01|CZR37176.1	Afl1|EED47596.1	At01|EAU29482.1	Afu1|EAL94007.1	Tm01|XP_002145141.1	Bp01|OJD20455.1	Pb02|EEH49604.1	Pb01|EEH22811.1	Pl01|XP_002792789.1	Bd01|EGE80935.1	Ep01|KLJ13257.1	Ci01|KMP09032.1	Cp01|KMM72039.1	An01|OWW30983.1	Fo02|PCD30841.1	Fp01|CZR41134.1	Ec01|KKZ61420.1	Hc02|EGC44351.1	Hc04|EDN05849.1	Pj01|KTW29920.1	Ct01|EER32396.1	Cpa1|CCE41869.1
cluster00195:	Afl1|EED50420.1	Afl1|EED54791.1	An01|OWW32520.1	An01|OWW38240.1	Bd01|EGE77333.2	Bd01|KMW66457.1	Bd01|EGE81620.2	Bd01|KMW67566.1	Bd01|KMW67567.1	Bd01|EGE87000.1	Bd01|KMW69421.1	Fo01|KNA94189.1	Fo01|KNA94190.1	Fo01|KNA94191.1	Fo01|KNA94192.1	Fo01|KNA94193.1	Fo01|KNA94194.1	Sc01|EFI94239.1	Sc01|EFJ00375.1	Tm01|XP_002150953.1	Tm01|XP_002150954.1	Afl1|EED45128.1	An01|OWW35766.1	Hc03|EER41332.1	Hc01|EEH02815.1	Hc02|EGC47218.1	Afl1|EED46813.1	At01|EAU30547.1	Afu1|EAL91974.1	Ci01|KMP03121.1	Cp01|KMM67056.1	Tm01|XP_002147999.1	Hc03|EER37597.1	Hc02|EGC48848.1	Hc01|EEH06092.1	Pl01|XP_015700342.1	Bp01|OJD12198.1	Fp01|CZR39841.1	Fo01|KNA97016.1	Fo02|PCD37892.1	Hc04|EDN04897.1	Pb02|EEH46119.2	Pb01|EEH16599.2	Ec01|KKZ59945.1	Pj01|KTW28323.1	Cnn1|AAW45039.1	Sc01|EFJ02976.1	Cg01|ADV25306.1	Cg03|KIR58042.1
cluster00196:	Afl1|EED53585.1	Afl1|EED53666.1	An01|OWW30606.1	An01|OWW38081.1	Tm01|XP_002150448.1	Tm01|XP_002150449.1	Afl1|EED50260.1	At01|EAU38560.1	Afu1|EAL84722.1	Tm01|XP_002152618.1	Fo02|PCD28662.1	Fo01|KNB20286.1	Sc01|EFI96503.1	Cng1|AFR93627.2	Cg02|KIS01726.1	Cg01|ADV21375.1	Cg03|KIR67441.1	Cnn1|AAW42083.1	Cnn2|EAL21666.1	Afl1|EED50771.1	Afu1|EAL93541.1	At01|EAU37943.1	An01|OWW36977.1	Tm01|XP_002148801.1	Ci01|KMP05377.1	Cp01|KMM70681.1	Ec01|KKZ68396.1	Bd01|EGE77849.1	Bp01|OJD23593.1	Pb01|KGY15008.1	Pl01|XP_002791952.1	Pb02|EEH42209.1	Hc03|EER39358.1	Hc02|EGC46520.1	Hc04|EDN07270.1	Fp01|CZR35540.1	Fo01|KNB11111.1	Fo02|PCD44898.1	Afl1|EED50773.1	An01|OWW29879.1	Afu1|EAL93539.1	At01|EAU37941.1	Tm01|XP_002148799.1	Ec01|KKZ68398.1	Bd01|EGE77851.1	Bp01|OJD23591.1	Ep01|KLJ07379.1	Hc04|EDN07272.1	Hc03|EER39360.1
cluster00197:	An01|OWW28722.1	An01|OWW30028.1	An01|OWW32105.1	An01|OWW32125.1	An01|OWW32824.1	An01|OWW33187.1	An01|OWW33699.1	An01|OWW34958.1	Bd01|EGE84888.1	Bd01|KMW68464.1	Bd01|KMW68465.1	Cng1|AFR92706.1	Cng1|AFR94246.1	Cnn1|AAW41064.1	Cnn1|AAW46641.1	Cnn1|AAW45227.1	Cnn1|AAW46418.1	Cnn2|EAL18789.1	Cnn2|EAL23197.1	Cpa1|CCE41835.1	Cpa1|CCE43135.1	Fo01|KNB00315.1	Fo01|KNB19587.1	Fo02|PCD21357.1	Fo02|PCD23786.1	Fo02|PCD42175.1	Afl1|EED46361.1	Fp01|CZR48706.1	Fo01|KNB17184.1	Fo02|PCD37168.1	Afl1|EED48988.1	Afu1|EAL86512.1	At01|EAU31739.1	Tm01|XP_002153601.1	Hc02|EGC45438.1	Hc04|EDN11125.1	Hc01|EEH03459.1	Bp01|OJD20404.1	Hc03|EER44886.1	Pb02|EEH43936.2	Pb01|EEH21395.1	Pl01|XP_002796545.1	Ec01|KKZ64377.1	Afl1|EED51354.1	Afu1|EAL85650.1	At01|EAU39440.1	Tm01|XP_002143372.1	Ci01|KMP09512.1	Cp01|KMM71375.1
cluster00198:	Bd01|EGE77120.1	Bd01|KMW66406.1	Bd01|KMW66407.1	Afl1|EED45915.1	Tm01|XP_002149717.1	An01|OWW34913.1	Fo01|KNB12257.1	Fp01|CZR44959.1	Fo02|PCD29623.1	Sc01|EFJ01696.1	Mt02|AAK47400.1	Mt01|CCP45798.1	Afl1|EED47387.1	Ec01|KKZ62233.1	Fp01|CZR43697.1	Afl1|EED56509.1	At01|EAU31679.1	Tm01|XP_002151833.1	An01|OWW28021.1	Ci01|KMP02385.1	Cp01|KMM68304.1	Afu1|EAL88500.1	Pb01|EEH19051.2	Pb02|EEH47880.2	Pl01|XP_002797010.1	Ec01|KKZ64724.1	Hc02|EGC42514.1	Hc04|EDN07598.1	Ep01|KLJ11869.1	Hc03|EER36701.1	Bp01|OJD25999.1	Hc01|EEH02687.1	Fp01|CZR40499.1	Afl1|EED56832.1	Afu1|EAL84270.1	An01|OWW27588.1	Fo01|KNB01525.1	Fo02|PCD34666.1	Fp01|CZR43813.1	At01|EAU33258.1	Ct01|EER35112.1	Cpa1|CCE45421.1	Ca02|EEQ47323.1	Ca01|AOW27793.1	Afl1|EED57413.1	At01|EAU35303.1	An01|OWW31811.1	Afu1|EAL87949.1	Fp01|CZR47951.1
cluster00199:	Ca01|AOW28385.1	Ca01|AOW28575.1	Ca02|EEQ44372.1	Ca02|EEQ44600.1	Cng1|AFR98478.2	Cng1|AGV14793.1	Afl1|EED45236.1	At01|EAU30186.1	Tm01|XP_002147238.1	An01|OWW34694.1	Fo02|PCD37233.1	Fo01|KNB17260.1	Afl1|EED47326.1	An01|OWW34701.1	Afu1|EAL86384.1	At01|EAU30243.1	Fo02|PCD23881.1	Fo01|KNB19708.1	Fp01|CZR45762.1	Tm01|XP_002148602.1	Cpa1|CCE42141.1	Cng1|AFR97917.1	Cnn1|AAW42184.1	Cnn2|EAL21802.1	Afl1|EED53254.1	An01|OWW37464.1	At01|EAU37343.1	Afu1|EAL88922.1	Ec01|KKZ64396.1	Bd01|EGE81112.2	Bp01|OJD24748.1	Sc01|EFI93307.1	Cnn1|AAW44584.1	Cnn2|EAL19655.1	Cng1|AFR96611.2	Cg02|KIR99054.1	Cg01|ADV23500.1	Cg03|KIR68043.1	Ep01|KLJ06667.1	Afl1|EED53267.1	Fo02|PCD32718.1	Fo01|KNA98602.1	Fp01|CZR42588.1	Sc01|EFI98049.1	Afl1|EED53569.1	An01|OWW31506.1	At01|EAU34146.1	Afu1|EAL91047.1	Tm01|XP_002150987.1
cluster00200:	Cg01|ADV23961.1	Cg01|ADV24006.1	Cg02|KIR98513.1	Cg02|KIR98515.1	Cg03|KIR62534.1	Cg03|KIR62536.1	Cng1|AFR93832.2	Cng1|AGV14163.1	Cng1|AGV14164.1	Cng1|AGV14165.1	Cng1|AFR97045.2	Cng1|AFR97047.2	Cng1|AGV14601.1	Cnn1|AAW42429.1	Cnn1|ALO60483.1	Cnn1|AAW45550.1	Cnn1|AAW45700.2	Cnn2|EAL19121.1	Cnn2|EAL19123.1	Fo01|KNA96466.1	Fo01|KNA96467.1	Sc01|EFI94589.1	Sc01|EFI97516.1	Tm01|XP_002145067.1	Tm01|XP_002145068.1	Tm01|XP_002145069.1	Afl1|EED46781.1	An01|OWW32552.1	At01|EAU30582.1	Tm01|XP_002148201.1	Afu1|EAL92005.1	Cp01|KMM67254.1	Ci01|KMP03327.1	Hc03|EER40795.1	Hc02|EGC45107.1	Hc01|EEH10479.1	Bd01|EGE82887.1	Pl01|XP_002790815.1	Pb02|EEH49773.1	Pb01|EEH23324.2	Fo02|PCD42683.1	Fo01|KNB01085.1	Fp01|CZR46234.1	Hc04|EDN06417.1	Ec01|KKZ58522.1	Ct01|EER30640.1	Ca02|EEQ44725.1	Ca01|AOW28704.1	Cpa1|CCE42333.1
cluster00201:	An01|OWW29537.1	An01|OWW36435.1	Bd01|EGE83824.2	Bd01|KMW68214.1	Cnn1|AAW46527.1	Cnn1|ALO69690.1	Cnn1|ALO69691.1	Fo01|KNA99236.1	Fo01|KNA99237.1	Fo01|KNB08229.1	Fo01|KNB08230.1	Fo01|KNB08231.1	Fo01|KNB08232.1	Fo01|KNB08233.1	Afl1|EED46858.1	At01|EAU32488.1	An01|OWW36947.1	Pb01|EEH22117.1	Pb02|EEH48636.2	Pl01|XP_002793645.2	Afl1|EED47781.1	Fo01|KNB12826.1	Fo02|PCD23641.1	Fp01|CZR45475.1	An01|OWW35386.1	Afl1|EED47870.1	At01|EAU37245.1	An01|OWW33234.1	Fo02|PCD23667.1	Fo01|KNB12857.1	Fp01|CZR45499.1	Hc02|EGC41082.1	Hc03|EER45125.1	Ep01|KLJ13170.1	Bp01|OJD28433.1	Ec01|KKZ58444.1	Hc01|EEH05052.1	Hc04|EDN10494.1	Afl1|EED48132.1	At01|EAU31788.1	Afu1|EAL85407.1	An01|OWW31034.1	Afl1|EED50965.1	Fp01|CZR40356.1	Fo02|PCD38400.1	Fo01|KNA97952.1	Bp01|OJD27927.1	Ep01|KLJ11613.1	Ci01|KMP07770.1
cluster00202:	Bd01|EGE85110.2	Bd01|KMW68545.1	Fo01|KNB05396.1	Fo01|KNB05397.1	Fo01|KNB05587.1	Fo01|KNB05588.1	Fo01|KNB05589.1	Fo01|KNB05590.1	Fo01|KNB05591.1	Fo01|KNB05592.1	Fo01|KNB05593.1	Tm01|XP_002143924.1	Tm01|XP_002143925.1	Afl1|EED45685.1	Pb02|EEH50642.1	Pb01|EEH15912.1	Fo01|KNB02008.1	Fp01|CZR43415.1	Bp01|OJD23639.1	Afl1|EED45872.1	Afu1|EAL85100.2	An01|OWW35799.1	At01|EAU36158.1	Fp01|CZR38806.1	Afl1|EED52500.1	Afu1|EAL90770.1	Ep01|KLJ09551.1	Tm01|XP_002145994.1	Hc03|EER38101.1	Hc01|EEH09760.1	Hc02|EGC44227.1	Cp01|KMM72508.1	Bd01|EGE80801.2	Ci01|KMP07371.1	Ec01|KKZ68357.1	At01|EAU39285.1	Fp01|CZR36126.1	Fo01|KNB03194.1	Fo02|PCD43180.1	Afl1|EED54847.1	At01|EAU35929.1	An01|OWW29568.1	Afu1|EAL92313.1	Cp01|KMM72769.1	Bp01|OJD22198.1	Pb01|EEH20232.2	Pb02|EEH44624.2	Pl01|XP_015700579.1	Ep01|KLJ07669.1
cluster00203:	Bd01|EGE86175.1	Bd01|KMW68868.1	Sc01|EFI95380.1	Sc01|EFI99631.1	Afl1|EED46000.1	An01|OWW35848.1	Fp01|CZR38093.1	Fo02|PCD24967.1	Fo01|KNB14621.1	At01|EAU35269.1	Cp01|KMM68100.1	Ci01|KMP04234.1	Ec01|KKZ65395.1	Hc02|EGC42274.1	Hc01|EEH08958.1	Bp01|OJD28078.1	Ep01|KLJ08524.1	Hc04|EDN08957.1	Hc03|EER44280.1	Afl1|EED46465.1	An01|OWW27604.1	Afu1|EAL84200.1	Tm01|XP_002152277.1	Fp01|CZR37792.1	Fo02|PCD24694.1	Fo01|KNB14290.1	At01|EAU36715.1	Afl1|EED55096.1	Fo02|PCD42914.1	Fo01|KNB17273.1	Fp01|CZR40530.1	An01|OWW34603.1	Tm01|XP_002143384.1	Afl1|EED55790.1	At01|EAU35185.1	An01|OWW29651.1	Afu1|EAL92389.1	Bp01|OJD26297.1	Hc03|EER42157.1	Hc02|EGC43738.1	Pb02|EEH44672.2	Pb01|EEH20272.2	Hc01|EEH04148.1	Ec01|KKZ65982.1	Pl01|XP_015700596.1	Ci01|KMP07958.1	Cp01|KMM73068.1	Tm01|XP_002144024.1	Fo02|PCD38187.1
cluster00204:	Cg01|ADV22724.1	Cg01|ADV22725.1	Cg02|KIR99722.1	Cg02|KIR99723.1	Cg03|KIR58795.1	Cg03|KIR58796.1	Cng1|AFR95770.1	Cng1|AFR95771.2	Cnn2|EAL20565.1	Cnn2|EAL20566.1	Fo01|KNB03862.1	Fo01|KNB03863.1	Afl1|EED48631.1	Afu1|EAL88727.1	At01|EAU33171.1	An01|OWW37891.1	Tm01|XP_002146827.1	Pl01|XP_002791231.1	Hc04|EDN08035.1	Ec01|KKZ61066.1	Ci01|KMP04705.1	Hc01|EEH11026.1	Bp01|OJD20306.1	Pb02|EEH48335.1	Pb01|EEH18745.1	Hc02|EGC45994.1	Hc03|EER43061.1	Ep01|KLJ06852.1	Bd01|EGE84491.1	Cp01|KMM70045.1	Fo01|KNB03170.1	Fo02|PCD43160.1	Fp01|CZR36105.1	Ct01|EER30217.1	Cpa1|CCE40085.1	Ca01|AOW29685.1	Ca02|EEQ46296.1	Cnn1|AAW43872.1	Sc01|EFI99932.1	Afl1|EED48632.1	An01|OWW37892.1	Afu1|EAL88729.1	Tm01|XP_002151485.1	Ep01|KLJ10408.1	Bp01|OJD20967.1	Hc01|EEH02568.1	Ci01|KMP02597.1	Hc03|EER39599.1	Hc02|EGC46754.1
cluster00205:	Cng1|AFR98571.1	Cng1|AGV14815.1	Cnn1|AAW47080.1	Cnn1|ALO69801.1	Cnn2|EAL17233.1	Cnn2|EAL17234.1	Fo01|KNB05436.1	Fo01|KNB05437.1	Afl1|EED55225.1	At01|EAU29998.1	Tm01|XP_002151089.1	Afu1|EAL86117.1	Cp01|KMM67422.1	Ci01|KMP03505.1	Bp01|OJD21318.1	Ec01|KKZ65412.1	Ep01|KLJ09224.1	Bd01|EGE86243.1	Pl01|XP_002789604.1	Pb02|EEH46304.2	Pb01|EEH17448.2	Hc03|EER44435.1	Hc01|EEH05539.1	Hc02|EGC50051.1	Fo02|PCD41496.1	Fp01|CZR38890.1	An01|OWW34361.1	Hc04|EDN08403.1	Ct01|EER31014.1	Cpa1|CCE43999.1	Ca02|EEQ46419.1	Ca01|AOW29810.1	Afl1|EED57975.1	Afu1|EAL92746.1	At01|EAU38391.1	Tm01|XP_002153454.1	An01|OWW29328.1	Ci01|KMP05997.1	Cp01|KMM69584.1	Ec01|KKZ64305.1	Hc01|EEH10691.1	Hc03|EER44620.1	Hc02|EGC45695.1	Pl01|XP_015700880.1	Ep01|KLJ07407.1	Bp01|OJD21891.1	Pb02|EEH48088.1	Bd01|EGE77309.1	Pb01|KGY15714.1
cluster00206:	Afl1|EED46007.1	Afl1|EED49889.1	Afl1|EED46073.1	Afl1|EED48173.1	Afu1|EAL84913.1	Afu1|EAL90554.2	At01|EAU29347.1	At01|EAU39068.1	Bd01|EGE80599.1	Bd01|EGE86278.2	Bd01|KMW67326.1	Bd01|KMW67327.1	Bd01|KMW68913.1	Bp01|OJD21422.1	Bp01|OJD28516.1	Bp01|OJD22607.1	Bp01|OJD26958.1	Ci01|KMP01402.1	Ci01|KMP08067.1	Cp01|KMM65053.1	Cp01|KMM65650.1	Cp01|KMM73159.1	Cpa1|CCE41524.1	Cpa1|CCE41872.1	Cpa1|CCE41893.1	Ct01|EER30172.1	Ct01|EER30173.1	Ct01|EER36122.1	Ct01|EER36131.1	Ct01|EER36135.1	Ct01|EER36130.1	Ec01|KKZ64233.1	Ec01|KKZ67677.1	Ec01|KKZ64424.1	Ec01|KKZ64471.1	Ep01|KLJ06067.1	Ep01|KLJ13625.1	Ep01|KLJ07265.1	Ep01|KLJ07285.1	Fo01|KNA96363.1	Fo01|KNB18018.1	Fo02|PCD33577.1	Fo02|PCD37545.1	Fp01|CZR39485.1	Fp01|CZR49240.1	Hc01|EEH05318.1	Hc01|EEH09655.1	Hc03|EER37998.1	Hc03|EER41083.1
cluster00207:	Afl1|EED46008.1	Afl1|EED47482.1	Afl1|EED49530.1	Afl1|EED49896.1	Afl1|EED47839.1	Afl1|EED49318.1	Afu1|EAL86514.1	Afu1|EAL91321.1	An01|OWW28694.1	An01|OWW31747.1	An01|OWW28769.1	An01|OWW34891.1	An01|OWW37169.1	An01|OWW37354.1	At01|EAU30364.1	At01|EAU31308.1	At01|EAU37349.1	At01|EAU36664.1	At01|EAU39117.1	Cpa1|CCE40271.1	Cpa1|CCE40518.1	Fo01|KNA95409.1	Fo01|KNB02959.1	Fo01|KNB09571.1	Fo01|KNB15020.1	Fo01|KNB15021.1	Fo02|PCD25422.1	Fo02|PCD28853.1	Fo02|PCD27051.1	Fo02|PCD46107.1	Fo02|PCD43000.1	Fp01|CZR33813.1	Fp01|CZR35926.1	Mt01|CCP43406.1	Mt01|CCP46118.1	Mt02|AAK44917.1	Mt02|AAK47741.1	Afu1|EAL84916.1	Fp01|CZR48267.1	Tm01|XP_002149543.1	Ci01|KMP02886.1	Cp01|KMM66833.1	Ep01|KLJ11598.1	Cnn1|AAW42619.1	Cnn2|EAL21896.1	Ct01|EER33597.1	Ca01|AOW28273.1	Ca02|EEQ44296.1	At01|EAU34444.1
cluster00208:	Fo01|KNB04381.1	Fo01|KNB06499.1	Sc01|EFI93892.1	Sc01|EFI97362.1	Tm01|XP_002145347.1	Tm01|XP_002145903.1	Afl1|EED46606.1	At01|EAU38472.1	Afu1|EAL92818.1	Tm01|XP_002147001.1	Ec01|KKZ62283.1	Pb01|EEH22856.2	Pb02|EEH42407.2	Pl01|XP_002797493.1	Cp01|KMM70896.1	Ci01|KMP05600.1	Hc01|EEH11725.1	Hc03|EER39561.1	Hc02|EGC46716.1	Bd01|EGE78030.1	An01|OWW29244.1	Hc04|EDN07459.1	Ep01|KLJ10559.1	Afl1|EED48191.1	An01|OWW30831.1	At01|EAU34819.1	Sc01|EFI94969.1	Cng1|AFR94166.2	Afl1|EED49329.1	At01|EAU36932.1	Afu1|EAL91310.1	An01|OWW36463.1	Cp01|KMM66615.1	Bp01|OJD25569.1	Bd01|EGE79385.1	Ep01|KLJ09128.1	Pb02|EEH48970.1	Pl01|XP_002793073.1	Pb01|EEH22424.2	Ci01|KMP02650.1	Hc01|EEH05168.1	Hc04|EDN04671.1	Hc02|EGC46804.1	Fo02|PCD35946.1	Fo01|KNB10491.1	Cg01|ADV22442.1	Afl1|EED51510.1	Afu1|EAL87151.1	At01|EAU30420.1
cluster00209:	Bd01|EGE81151.2	Bd01|KMW67445.1	Fo01|KNA96884.1	Fo01|KNA96885.1	Fo01|KNA96886.1	Afl1|EED50365.1	Afu1|EAL87084.2	Bd01|EGE81397.1	Pb01|EEH20446.2	Pb02|EEH44862.2	Pl01|XP_002791524.2	Cp01|KMM69720.1	Ci01|KMP05849.1	Hc03|EER41963.1	Hc01|EEH04340.1	Hc02|EGC43937.1	Hc04|EDN09250.1	Ep01|KLJ12258.1	Ec01|KKZ64837.1	Tm01|XP_002146395.1	Bp01|OJD10895.1	Ca01|AOW25791.1	Ca02|EEQ43044.1	Fp01|CZR39925.1	Fo01|KNA97189.1	Cpa1|CCE40962.1	Sc01|EFI93612.1	Fo02|PCD37977.1	Pj01|KTW32428.1	Cg03|KIR58698.1	Cng1|AFR93236.1	Cg02|KIR96833.1	Cnn1|AAW41850.1	Cnn2|EAL22464.1	Cg01|ADV20457.1	Afl1|EED50366.1	Afu1|EAL87083.1	An01|OWW34512.1	At01|EAU34717.1	Pb01|EEH20447.1	Pb02|EEH44863.1	Tm01|XP_002146394.1	Cp01|KMM69718.1	Ci01|KMP05851.1	Bp01|OJD26103.1	Hc02|EGC43938.1	Pl01|XP_002791525.1	Hc04|EDN09249.1	Fo02|PCD37837.1
cluster00210:	Bd01|EGE81774.1	Bd01|KMW67597.1	Cng1|AFR92315.1	Cng1|AGV15276.1	Fo01|KNB02472.1	Fo01|KNB02473.1	Fo01|KNB08513.1	Fo01|KNB08514.1	Sc01|EFI96700.1	Sc01|EFI97419.1	Tm01|XP_002146215.1	Tm01|XP_002146216.1	Afl1|EED54582.1	An01|OWW28512.1	Afu1|EAL90646.1	At01|EAU39155.1	Fp01|CZR41130.1	Ci01|KMP03979.1	Cp01|KMM67858.1	Pl01|XP_002789418.1	Pb02|EEH42461.1	Bp01|OJD12702.1	Pb01|EEH21625.1	Ep01|KLJ07238.1	Hc03|EER40673.1	Hc02|EGC47296.1	Hc04|EDN02878.1	Ec01|KKZ67949.1	Fo02|PCD30837.1	Pj01|KTW26230.1	Sc01|EFI94252.1	Cg01|ADV20212.1	Cg03|KIR67218.1	Cnn1|AAW40709.1	Cnn2|EAL23514.1	Cg02|KIS01129.1	Afl1|EED54602.1	An01|OWW28491.1	Afu1|EAL90625.1	Tm01|XP_002146246.1	Ec01|KKZ68344.1	Pb01|EEH16711.2	Pb02|EEH45997.1	Ci01|KMP02980.1	Cp01|KMM66917.1	Hc02|EGC48989.1	Ep01|KLJ10942.1	Bp01|OJD21429.1	At01|EAU39134.1
cluster00211:	Bd01|EGE83876.1	Bd01|KMW68226.1	Fo01|KNB00767.1	Fo01|KNB00768.1	Fo01|KNB20228.1	Fo01|KNB20229.1	Afl1|EED45771.1	Fp01|CZR48766.1	Fo01|KNB17060.1	Fo02|PCD37073.1	Pb01|KGY15810.1	Afl1|EED47577.1	Fp01|CZR35853.1	Fo02|PCD44581.1	Afl1|EED48944.1	An01|OWW32203.1	Pb02|EEH46413.1	Pb01|EEH17557.2	Pl01|XP_002793239.1	Ec01|KKZ65035.1	Bd01|EGE84608.1	Ep01|KLJ12300.1	Afl1|EED50558.1	An01|OWW34629.1	At01|EAU38752.1	Ec01|KKZ68470.1	Bp01|OJD11836.1	Pb01|EEH21043.1	Pb02|EEH45684.1	Bd01|EGE84610.1	Hc01|EEH10168.1	Ep01|KLJ12302.1	Hc03|EER39011.1	Hc02|EGC44644.1	Pl01|XP_002793242.2	Afl1|EED52329.1	At01|EAU31843.1	Tm01|XP_002148583.1	Ec01|KKZ64259.1	Ep01|KLJ13054.1	Bd01|EGE85974.1	Bp01|OJD25404.1	Hc01|EEH09746.1	Hc02|EGC44215.1	Hc03|EER38089.1	Pb01|KGY14867.1	Pb02|EEH50626.2	Pl01|XP_002792633.1	Fp01|CZR46438.1
cluster00212:	Bd01|EGE86585.1	Bd01|KMW69118.1	Fo01|KNA95436.1	Fo01|KNA95437.1	Fo01|KNA95438.1	Fo01|KNA95439.1	Fo01|KNA95440.1	Afl1|EED45564.1	An01|OWW38418.1	Afu1|EAL84753.1	At01|EAU30811.1	Tm01|XP_002143238.1	Pl01|XP_002789002.1	Hc03|EER40094.1	Ep01|KLJ06653.1	Ec01|KKZ63039.1	Pb01|EEH18657.2	Pb02|EEH44935.1	Bp01|OJD27974.1	Hc02|EGC48681.1	Ci01|KMP06490.1	Cp01|KMM69091.1	Fo01|KNA95484.1	Fp01|CZR33708.1	Fo02|PCD46150.1	Afl1|EED45565.1	An01|OWW38417.1	Afu1|EAL84752.1	Tm01|XP_002143236.1	Ec01|KKZ63041.1	Ep01|KLJ06654.1	Pb02|EEH44937.2	Pb01|EEH18596.1	Pl01|XP_015702320.1	Cp01|KMM69090.1	Ci01|KMP06491.1	Bp01|OJD21740.1	Hc03|EER40095.1	Hc02|EGC48680.1	Hc01|EEH04663.1	Hc04|EDN04299.1	Bd01|EGE86490.2	Fp01|CZR33768.1	Fo02|PCD46131.1	Pj01|KTW26583.1	Sc01|EFI93804.1	Cnn2|EAL17334.1	Cnn1|AAW47133.2	Cg02|KIR97054.1
cluster00213:	Cng1|AFR92599.2	Cng1|AGV15310.1	Fo01|KNB02321.1	Fo01|KNB02322.1	Afl1|EED53996.1	At01|EAU34667.1	Afu1|EAL90162.1	An01|OWW30303.1	Tm01|XP_002144444.1	Bd01|EGE85707.1	Ep01|KLJ13585.1	Bp01|OJD27990.1	Hc03|EER43478.1	Hc02|EGC42001.1	Hc04|EDN05307.1	Hc01|EEH08700.1	Ec01|KKZ63531.1	Pl01|XP_002793481.1	Pb01|EEH21983.1	Pb02|EEH48480.1	Ci01|KMP08468.1	Cp01|KMM73541.1	Fp01|CZR43228.1	Fo02|PCD35192.1	Pj01|KTW29518.1	Cnn1|AAW46764.2	Cg02|KIR97233.1	Cg03|KIR59044.1	Cng1|AGV14772.1	Cg01|ADV25485.1	Cnn2|EAL17542.1	Ct01|EER34696.1	Ca02|EEQ45962.1	Cpa1|CCE40370.1	Ca01|AOW27568.1	Afl1|EED55950.1	At01|EAU35028.1	Afu1|EAL92532.1	Tm01|XP_002143696.1	Ec01|KKZ62633.1	Pb01|EEH19880.2	Pb02|EEH44250.1	Hc03|EER45001.1	Hc02|EGC40954.1	Hc04|EDN02260.1	Pl01|XP_002795973.1	Hc01|EEH04924.1	Ci01|KMP07828.1	Cp01|KMM72930.1
cluster00214:	Tm01|XP_002145728.1	Tm01|XP_002145729.1	Afl1|EED47999.1	Afu1|EAL85946.1	At01|EAU31227.1	Cp01|KMM67608.1	Ci01|KMP03703.1	Tm01|XP_002147777.1	An01|OWW33039.1	Ec01|KKZ68850.1	Fo02|PCD30427.1	Fp01|CZR40674.1	Ca01|AOW27945.1	Ca02|EEQ47463.1	Bd01|EGE82074.1	Hc01|EEH05405.1	Hc03|EER41171.1	Hc02|EGC47059.1	Ct01|EER35138.1	Cpa1|CCE44798.1	Pb02|EEH42696.1	Pl01|XP_002794011.2	Pb01|KGY15287.1	Bp01|OJD25705.1	Sc01|EFJ03907.1	Cg03|KIR67125.1	Cg01|ADV20091.1	Cng1|AFR92219.1	Cg02|KIS01034.1	Cnn1|AAW40670.1	Cnn2|EAL23420.1	Pj01|KTW29497.1	Hc04|EDN02688.1	Afl1|EED48697.1	Afu1|EAL88832.1	Cp01|KMM65119.1	Ci01|KMP01325.1	Ep01|KLJ05768.1	Bd01|EGE77492.2	Hc01|EEH05655.1	Bp01|OJD26642.1	Ec01|KKZ63323.1	Hc03|EER41518.1	Hc02|EGC49382.1	Pl01|XP_015701082.1	Pb02|EEH47451.1	Pb01|EEH19540.1	Hc04|EDN09979.1	At01|EAU33246.1
cluster00215:	Afl1|EED45254.1	Afl1|EED54104.1	An01|OWW27560.1	An01|OWW37371.1	Tm01|XP_002147181.1	Tm01|XP_002147182.1	Fo02|PCD26430.1	Fo01|KNB08826.1	Afl1|EED45413.1	An01|OWW35510.1	At01|EAU29573.1	Fo01|KNB03084.1	Fo02|PCD43106.1	Ci01|KMP05511.1	Cp01|KMM70806.1	Ec01|KKZ61233.1	Fp01|CZR36040.1	Hc01|EEH05486.1	Ep01|KLJ11988.1	Bp01|OJD22539.1	Afu1|EAL89915.1	Tm01|XP_002144725.1	Hc04|EDN02759.1	Afl1|EED45662.1	At01|EAU36032.1	Fp01|CZR36163.1	Fo01|KNB03235.1	An01|OWW35820.1	Fo02|PCD23604.1	Ec01|KKZ65324.1	Ep01|KLJ10895.1	Tm01|XP_002151116.1	Bp01|OJD22991.1	Afl1|EED47542.1	An01|OWW37955.1	Pb01|EEH20697.1	Pl01|XP_002789445.1	Pb02|EEH45294.1	Afl1|EED50203.1	An01|OWW36032.1	Afl1|EED51068.1	An01|OWW31100.1	Afu1|EAL92075.1	Fp01|CZR38118.1	Fo02|PCD25196.1	Fo01|KNB16071.1	Tm01|XP_002153573.1	Afl1|EED53198.1	An01|OWW27812.1
cluster00216:	Afl1|EED45454.1	Afl1|EED45500.1	Afl1|EED48836.1	Afl1|EED52156.1	Afl1|EED51171.1	Afl1|EED45513.1	Afl1|EED48837.1	Afl1|EED51172.1	Afl1|EED52163.1	An01|OWW29013.1	An01|OWW32282.1	An01|OWW32350.1	An01|OWW32739.1	An01|OWW38457.1	An01|OWW29017.1	An01|OWW32283.1	An01|OWW32351.1	An01|OWW32719.1	An01|OWW38458.1	At01|EAU30799.1	At01|EAU34705.1	At01|EAU30800.1	At01|EAU34706.1	Ci01|KMP06744.1	Ci01|KMP06839.1	Ci01|KMP06745.1	Ci01|KMP06840.1	Cp01|KMM68716.1	Cp01|KMM68812.1	Cp01|KMM68717.1	Cp01|KMM68813.1	Fo01|KNB04179.1	Fo01|KNB04180.1	Fo01|KNB16494.1	Fo01|KNB17662.1	Fo02|PCD21111.1	Fo02|PCD43804.1	Sc01|EFI91402.1	Sc01|EFI96697.1	Sc01|EFI97073.1	Tm01|XP_002146311.1	Tm01|XP_002148677.1	Tm01|XP_002149766.1	Tm01|XP_002152724.1	Tm01|XP_002146312.1	Tm01|XP_002148679.1	Tm01|XP_002149767.1	Tm01|XP_002152723.1	Fp01|CZR36791.1
cluster00217:	An01|OWW28410.1	An01|OWW36583.1	At01|EAU29729.1	At01|EAU32826.1	Bd01|EGE84253.1	Bd01|KMW68315.1	Ca01|AOW30427.1	Ca01|AOW30518.1	Ca02|EEQ46860.1	Ca02|EEQ46948.1	Cpa1|CCE41158.1	Cpa1|CCE41159.1	Ct01|EER31179.1	Ct01|EER31237.1	Ct01|EER31322.1	Fo01|KNB00566.1	Fo01|KNB00567.1	Fo01|KNB00568.1	Fo01|KNB01485.1	Fo01|KNB14495.1	Fo01|KNB14496.1	Fo01|KNB14497.1	Fo01|KNB14498.1	Fo01|KNB14499.1	Fo01|KNB14500.1	Fo01|KNB14501.1	Fo01|KNB14502.1	Fo01|KNB14503.1	Fo01|KNB14504.1	Fo01|KNB14505.1	Fo01|KNB18179.1	Fo02|PCD24872.1	Fo02|PCD33691.1	Fo02|PCD34631.1	Sc01|EFI94263.1	Sc01|EFI94264.1	Sc01|EFI94655.1	Afl1|EED49142.1	Cp01|KMM69985.1	Ci01|KMP04642.1	Hc02|EGC45946.1	Tm01|XP_002151885.1	Hc04|EDN07996.1	Ec01|KKZ61149.1	Hc01|EEH10981.1	Pl01|XP_015700419.1	Pb01|KGY15604.1	Pb02|EEH48377.2	Afu1|EAL87447.1
cluster00218:	Cg01|ADV25405.1	Cg01|ADV25497.1	Cg02|KIR97164.1	Cg02|KIR97206.1	Cg03|KIR57424.1	Cg03|KIR59017.1	Cng1|AFR98265.1	Cng1|AFR98315.2	Cng1|AGV14765.1	Cnn1|AAW46849.1	Cnn1|AAW46897.1	Cnn2|EAL17517.1	Cnn2|EAL17583.1	Fo01|KNB06979.1	Fo01|KNB06980.1	Fo01|KNB06981.1	Fo01|KNB06982.1	Afl1|EED49048.1	At01|EAU32587.1	Afu1|EAL85790.1	An01|OWW35561.1	Tm01|XP_002143441.1	Afu1|EAL88127.1	Fp01|CZR37808.1	Fo01|KNB14270.1	Fo02|PCD24678.1	Pb02|EEH47602.1	Pb01|EEH19400.2	Pl01|XP_002797285.1	Hc01|EEH11491.1	Ep01|KLJ13485.1	Hc04|EDN07220.1	Ec01|KKZ64852.1	Hc02|EGC46471.1	Ci01|KMP01023.1	Cp01|KMM65420.1	Bp01|OJD10194.1	Bd01|EGE77801.1	Hc03|EER39307.1	Afl1|EED52800.1	Afu1|EAL93260.1	An01|OWW33977.1	Cp01|KMM69344.1	Ci01|KMP06236.1	Bd01|EGE78706.1	Ec01|KKZ67272.1	Bp01|OJD10845.1	Pl01|XP_002791767.1	Tm01|XP_002148269.1
cluster00219:	Cng1|AFR95224.2	Cng1|AGV14369.1	Afl1|EED45711.1	Afu1|EAL91524.2	At01|EAU31903.1	An01|OWW33446.1	Ec01|KKZ62042.1	Ep01|KLJ07129.1	Bd01|EGE84820.1	Pl01|XP_015703239.1	Pb02|EEH49333.2	Pb01|EEH22571.2	Hc01|EEH06735.1	Hc03|EER38396.1	Bp01|OJD27625.1	Tm01|XP_002146816.1	Ci01|KMP00631.1	Cp01|KMM65794.1	Hc02|EGC47544.1	Hc04|EDN03099.1	Fp01|CZR46496.1	Fo01|KNB00662.1	Fo02|PCD42434.1	Sc01|EFI91711.1	Pj01|KTW32504.1	Cpa1|CCE43241.1	Ca02|EEQ42441.1	Afl1|EED48735.1	At01|EAU33276.1	Afu1|EAL87634.1	Ci01|KMP00632.1	Cp01|KMM65793.1	Hc01|EEH06736.1	Tm01|XP_002146636.1	Ec01|KKZ62041.1	Pl01|XP_002795566.1	Bd01|EGE84819.1	Bp01|OJD27626.1	Pb01|EEH22569.1	Pb02|KGM91948.1	Ep01|KLJ07128.1	An01|OWW38123.1	Hc04|EDN03101.1	Fp01|CZR40959.1	Fo01|KNB08219.1	Fo02|PCD30667.1	Ca01|AOW26723.1	Ca02|EEQ42139.1	Cpa1|CCE41777.1
cluster00220:	Afl1|EED45906.1	Afl1|EED52345.1	Afl1|EED48488.1	Afl1|EED57189.1	Fo01|KNB10536.1	Fo01|KNB10537.1	Fo02|PCD26490.1	Fo02|PCD35634.1	Fp01|CZR44306.1	Fp01|CZR46933.1	Sc01|EFI91821.1	Sc01|EFI92989.1	Sc01|EFI99715.1	Sc01|EFI99759.1	Sc01|EFI99121.1	Sc01|EFI95137.1	At01|EAU37124.1	Afu1|EAL84508.1	Tm01|XP_002150188.1	Ep01|KLJ06958.1	Bd01|EGE81690.2	Fo01|KNB09945.1	Ci01|KMP08770.1	Cp01|KMM71793.1	Bp01|OJD27543.1	Ec01|KKZ63973.1	Pb02|EEH49470.1	Pb01|EEH22691.1	Pl01|XP_015701680.1	Hc02|EGC47396.1	Hc03|EER40775.1	Hc04|EDN02973.1	An01|OWW33832.1	Afu1|EAL85276.1	Afl1|EED49186.1	At01|EAU37067.1	Afu1|EAL91447.1	Cp01|KMM71792.1	Pb02|EEH49469.2	Pb01|EEH22690.2	Tm01|XP_002144785.1	Bd01|EGE81689.1	Bp01|OJD27542.1	Ec01|KKZ63972.1	Ci01|KMP08769.1	Ep01|KLJ06959.1	Hc04|EDN02974.1	Hc02|EGC47397.1	Hc01|EEH06595.1
cluster00221:	An01|OWW32924.1	An01|OWW34287.1	Bd01|EGE80464.1	Bd01|KMW67289.1	Fo01|KNB02516.1	Fo01|KNB04941.1	Fo01|KNB15952.1	Fo01|KNB18584.1	Fo01|KNB18886.1	Fo02|PCD22208.1	Fo02|PCD35303.1	Afl1|EED47105.1	Ci01|KMP09095.1	Fp01|CZR33775.1	Fo02|PCD46125.1	Fo01|KNA95428.1	Sc01|EFJ01619.1	Cnn1|AAW42461.1	Cnn2|EAL22095.1	Cng1|AFR93821.1	Cg02|KIS01537.1	Cg01|ADV21211.1	Afl1|EED53796.1	An01|OWW30474.1	At01|EAU34467.1	Afu1|EAL89982.1	Tm01|XP_002149021.1	Bd01|EGE79562.2	Hc03|EER45159.1	Hc02|EGC41117.1	Hc04|EDN10457.1	Bp01|OJD11733.1	Ci01|KMP07005.1	Cp01|KMM68551.1	Pb02|KGM92338.1	Pb01|EEH18046.2	Ep01|KLJ12248.1	Pl01|XP_015703093.1	Ec01|KKZ63130.1	Hc01|EEH05082.1	Pj01|KTW26594.1	Ca02|EEQ45857.1	Ct01|EER34730.1	Ca01|AOW27464.1	Cpa1|CCE43630.1	Afl1|EED53944.1	At01|EAU34625.1	An01|OWW30347.1	Afu1|EAL90114.1
cluster00222:	An01|OWW36959.1	An01|OWW37501.1	Fo01|KNA97291.1	Fo01|KNA97292.1	Fo01|KNA97293.1	Fo01|KNA97294.1	Fo01|KNA97295.1	Fo01|KNA97296.1	Fo01|KNA97297.1	Fo01|KNA97298.1	Fo01|KNA97299.1	Fo01|KNA97300.1	Fo01|KNA97301.1	Fo01|KNA97302.1	Fo01|KNA97303.1	Fo01|KNA97304.1	Fo01|KNA97305.1	Fo01|KNA97306.1	Fo01|KNA97307.1	Fo01|KNA97308.1	Fo01|KNA97309.1	Fo01|KNA97310.1	Fo01|KNA97311.1	Fo01|KNA97312.1	Fo01|KNB14634.1	Fo01|KNB16616.1	Fo01|KNB16956.1	Fo01|KNB17538.1	Fo02|PCD24979.1	Fo02|PCD25520.1	Fo02|PCD25842.1	Fo02|PCD38034.1	Fo02|PCD38035.1	Fo02|PCD41462.1	Fo02|PCD41463.1	Afl1|EED50731.1	At01|EAU37903.1	Afu1|EAL93504.1	An01|OWW29917.1	Pl01|XP_002797581.2	Pb01|EEH22935.1	Pb02|EEH42320.1	Tm01|XP_002148761.1	Ci01|KMP05513.1	Afl1|EED53308.1	At01|EAU37457.1	Afu1|EAL88875.1	Cp01|KMM66357.1	Ci01|KMP00040.1
cluster00223:	Bd01|EGE82643.2	Bd01|KMW67855.1	Bd01|EGE86596.1	Bd01|KMW69130.1	Fo01|KNA97561.1	Fo01|KNA97562.1	Sc01|EFJ01442.1	Sc01|EFJ02101.1	Afl1|EED50281.1	Afu1|EAL84707.1	At01|EAU38573.1	An01|OWW38363.1	Tm01|XP_002146471.1	Bd01|EGE84220.1	Hc04|EDN07963.1	Hc02|EGC45909.1	Hc03|EER42974.1	Hc01|EEH10942.1	Ec01|KKZ61260.1	Bp01|OJD23391.1	Pb01|EEH18775.1	Pb02|EEH48293.1	Pl01|XP_002791263.1	Cp01|KMM69961.1	Ci01|KMP04617.1	Fo01|KNA93522.1	Fo02|PCD45133.1	Fp01|CZR35294.1	Afl1|EED55493.1	Afu1|EAL89625.2	At01|EAU35710.1	An01|OWW30652.1	Tm01|XP_002151321.1	Pb01|KGY15407.1	Pb02|EEH45613.2	Bp01|OJD22590.1	Pl01|XP_015701810.1	Hc03|EER39823.1	Hc01|EEH08094.1	Hc04|EDN03669.1	Ci01|KMP01576.1	Cp01|KMM64888.1	Ec01|KKZ61882.1	Ep01|KLJ09188.1	Hc02|EGC43139.1	Fo01|KNA95014.1	Fp01|CZR34320.1	Ca01|AOW27999.1	Cpa1|CCE44933.1
cluster00224:	Bd01|EGE86994.2	Bd01|KMW69418.1	Bd01|KMW69419.1	Afl1|EED56710.1	An01|OWW34586.1	Afu1|EAL87003.1	At01|EAU34803.1	Ci01|KMP02838.1	Cp01|KMM66796.1	Pb01|EEH16438.2	Pb02|EEH43164.2	Pl01|XP_002791867.2	Bd01|EGE84136.2	Hc02|EGC49114.1	Hc01|EEH06364.1	Bp01|OJD23492.1	Hc04|EDN06703.1	Ep01|KLJ11901.1	Ec01|KKZ63549.1	Fo02|PCD30734.1	Cpa1|CCE45247.1	Fp01|CZR41025.1	Sc01|EFI95837.1	Cnn2|EAL20756.1	Cnn1|AAW43403.1	Cng1|AFR95401.1	Ct01|EER31346.1	Cg03|KIR60162.1	Ca01|AOW30538.1	Cg01|ADV22377.1	Ca02|EEQ46969.1	Cg02|KIR99365.1	Hc03|EER36840.1	Afl1|EED56711.1	At01|EAU34804.1	Afu1|EAL87002.1	An01|OWW34587.1	Tm01|XP_002148543.1	Ci01|KMP02841.1	Cp01|KMM66799.1	Pb01|EEH16442.2	Pl01|XP_002791863.1	Pb02|EEH43168.2	Ec01|KKZ65649.1	Hc02|EGC49118.1	Bp01|OJD20753.1	Hc04|EDN06706.1	Hc01|EEH06369.1	Fp01|CZR39637.1
cluster00225:	Cng1|AFR94204.2	Cng1|AGV14212.1	Fo02|PCD26481.1	Fo02|PCD26482.1	Afl1|EED45788.1	An01|OWW33495.1	At01|EAU31838.1	Afu1|EAL91587.1	Tm01|XP_002146921.1	Fp01|CZR37064.1	Fo02|PCD44071.1	Fo01|KNB07095.1	Cng1|AFR98295.2	Cnn1|AAW46977.2	Cnn2|EAL17498.1	Afl1|EED47920.1	At01|EAU30404.1	An01|OWW32955.1	Afu1|EAL86013.1	Tm01|XP_002147574.1	Bd01|EGE85899.1	Cp01|KMM67522.1	Bp01|OJD28508.1	Ci01|KMP03609.1	Pb02|EEH49657.1	Pl01|XP_002789228.1	Hc01|EEH05309.1	Hc04|EDN02584.1	Fo02|PCD37547.1	Fo01|KNA96367.1	Fp01|CZR39490.1	Hc02|EGC46960.1	Ec01|KKZ67324.1	Pb01|EEH23213.2	Ep01|KLJ09664.1	Afl1|EED50450.1	Fp01|CZR42656.1	Fo02|PCD32652.1	Fo01|KNA98519.1	An01|OWW34302.1	Bp01|OJD27830.1	Bd01|EGE77690.1	Tm01|XP_002149611.1	Afl1|EED50779.1	At01|EAU37652.1	An01|OWW37188.1	Tm01|XP_002148466.1	Afu1|EAL84432.1	Cp01|KMM71167.1
cluster00226:	Cng1|AFR96496.2	Cng1|AGV14541.1	Fo01|KNB09696.1	Fo01|KNB13092.1	Fo02|PCD27154.1	Fo02|PCD31115.1	Fp01|CZR41410.1	Fp01|CZR44981.1	Tm01|XP_002152577.1	Tm01|XP_002152578.1	Tm01|XP_002152579.1	Tm01|XP_002152580.1	Tm01|XP_002152581.1	Afl1|EED46668.1	An01|OWW38232.1	Afu1|EAL92964.1	At01|EAU30998.1	Cp01|KMM66048.1	Ci01|KMP00370.1	Ep01|KLJ10096.1	Bp01|OJD18553.1	Pl01|XP_002792196.1	Ec01|KKZ62160.1	Pb01|EEH23471.2	Pb02|KGM91884.1	Hc03|EER40132.1	Hc02|EGC48644.1	Bd01|KMW67065.1	Hc04|EDN04240.1	Hc01|EEH04694.1	Cg01|ADV23407.1	Cnn2|EAL19545.1	Cnn1|AAW44689.1	Cg03|KIR68158.1	Cg02|KIR98947.1	Sc01|EFI95290.1	Pj01|KTW31041.1	Ct01|EER30465.1	Ca01|AOW31652.1	Ca02|EEQ44002.1	Cpa1|CCE42435.1	Mt01|CCP43131.1	Mt02|AAK44634.1	Afl1|EED54832.1	At01|EAU35910.1	An01|OWW29551.1	Afu1|EAL92298.1	Pb01|EEH20074.2	Pb02|EEH44520.2
cluster00227:	Fo01|KNB02173.1	Fo01|KNB02174.1	Afl1|EED50108.1	Afu1|EAL90369.1	At01|EAU38876.1	An01|OWW28222.1	Tm01|XP_002151564.1	Pb01|EEH21108.1	Pb02|EEH45754.1	Ec01|KKZ65622.1	Pl01|XP_002795403.1	Hc01|EEH07944.1	Hc02|EGC42981.1	Ep01|KLJ12639.1	Bd01|EGE80717.1	Bp01|OJD26769.1	Ci01|KMP08532.1	Cp01|KMM71558.1	Fo02|PCD45347.1	Fo01|KNA93984.1	Fp01|CZR35081.1	Pj01|KTW27571.1	Hc04|EDN06873.1	Ca01|AOW30970.1	Ca02|EEQ43332.1	Ct01|EER36151.1	Cpa1|CCE41590.1	Cnn1|AAW41197.2	Cng1|AFR92850.1	Sc01|EFJ03627.1	Cg03|KIR69039.1	Cg01|ADV19893.1	Cnn2|EAL22911.1	Cg02|KIS00356.1	Afl1|EED50315.1	Pl01|XP_015702597.1	Bd01|EGE82688.2	Pb01|EEH18840.1	Pb02|KGM92206.1	Ep01|KLJ07783.1	Afu1|EAL84674.1	Ci01|KMP06140.1	Cp01|KMM69441.1	An01|OWW38333.1	Hc04|EDN07904.1	Tm01|XP_002153177.1	Bp01|OJD11994.1	Ec01|KKZ66109.1	Hc01|EEH10869.1
cluster00228:	Afl1|EED53798.1	Afu1|EAL89984.1	Tm01|XP_002149019.1	Ep01|KLJ12250.1	Hc03|EER45157.1	Hc01|EEH05080.1	Hc02|EGC41115.1	Bp01|OJD25656.1	Bd01|EGE79560.1	Ec01|KKZ63128.1	Ci01|KMP07003.1	Cp01|KMM68553.1	At01|EAU34469.1	Pb01|EEH18044.2	Pb02|EEH46942.1	Pl01|XP_002794616.2	Fo02|PCD46128.1	Fp01|CZR33772.1	Fo01|KNA95431.1	Hc04|EDN10459.1	Pj01|KTW26581.1	Sc01|EFJ02153.1	Cg01|ADV24365.1	Cg03|KIR60464.1	Cng1|AFR97446.2	Ct01|EER33260.1	Ca01|AOW27010.1	Ca02|EEQ41857.1	Cnn2|EAL18505.1	Cpa1|CCE45063.1	Afl1|EED53799.1	At01|EAU34470.1	An01|OWW30472.1	Afu1|EAL89985.1	Ep01|KLJ12251.1	Bd01|EGE79559.1	Hc01|EEH05079.1	Ec01|KKZ63127.1	Hc03|EER45156.1	Hc02|EGC41114.1	Ci01|KMP07001.1	Cp01|KMM68555.1	Hc04|EDN10460.1	Bp01|OJD25655.1	Tm01|XP_002149018.1	Pb01|EEH18043.2	Pb02|EEH46941.2	Pl01|XP_002794615.1	Fo02|PCD46127.1
cluster00229:	Cnn1|AAW45238.1	Cnn1|AAW46429.1	Afl1|EED44951.1	At01|EAU39573.1	Hc04|EDN04968.1	Ep01|KLJ08807.1	Ec01|KKZ61844.1	Bd01|EGE78074.2	Bp01|OJD17106.1	Tm01|XP_002143201.1	Pb02|EEH50302.2	Pl01|XP_015701946.1	Pb01|EEH17028.2	Ci01|KMP02342.1	Hc02|EGC42602.1	Hc03|EER44404.1	Afu1|EAL89253.1	Hc01|EEH03857.1	Cp01|KMM63690.1	An01|OWW28927.1	Fp01|CZR36733.1	Fo01|KNB04093.1	Pj01|KTW30456.1	Ca02|EEQ44857.1	Ca01|AOW29398.1	Cpa1|CCE43908.1	Cnn2|EAL17934.1	Cnn1|AAW44947.2	Cg01|ADV25115.1	Cg03|KIR57930.1	Cng1|AFR98821.2	Afl1|EED46161.1	An01|OWW36248.1	Afu1|EAL91618.1	At01|EAU33016.1	Tm01|XP_002150008.1	Cp01|KMM70214.1	Bd01|EGE86928.1	Bp01|OJD21813.1	Ec01|KKZ63471.1	Hc03|EER43177.1	Ci01|KMP04878.1	Hc04|EDN08167.1	Hc01|EEH11139.1	Hc02|EGC46116.1	Pl01|XP_015702768.1	Fo02|PCD30863.1	Fo01|KNB08561.1	Fp01|CZR41155.1
cluster00230:	Fo01|KNB11458.1	Fo01|KNB11459.1	Afl1|EED47640.1	Afu1|EAL93965.2	At01|EAU37226.1	An01|OWW30942.1	Ci01|KMP09088.1	Cp01|KMM72091.1	Hc03|EER42070.1	Hc02|EGC43826.1	Bd01|EGE81284.1	Tm01|XP_002145571.1	Bp01|OJD26003.1	Ep01|KLJ09111.1	Ec01|KKZ67627.1	Hc04|EDN09341.1	Pl01|XP_002791421.1	Pb02|KGM92741.1	Pb01|KGY15579.1	Hc01|EEH04235.1	Fp01|CZR47429.1	Fo01|KNB11457.1	Pj01|KTW32304.1	Cpa1|CCE44199.1	Ca01|AOW28879.1	Ca02|EEQ45371.1	Ct01|EER35321.1	Cg02|KIR96892.1	Cng1|AFR93299.1	Cg03|KIR58757.1	Cg01|ADV20434.1	Cnn1|AAW41567.2	Cnn2|EAL22403.1	Sc01|EFJ04045.1	Afl1|EED47646.1	Afu1|EAL93964.1	At01|EAU37227.1	Ep01|KLJ09112.1	Tm01|XP_002145572.1	Ec01|KKZ67626.1	Bd01|EGE81285.2	Bp01|OJD26002.1	Ci01|KMP09089.1	Pl01|XP_002791422.2	Cp01|KMM72092.1	Hc02|EGC43827.1	Hc04|EDN09340.1	Hc03|EER42069.1	Fo02|PCD29068.1
cluster00231:	Afl1|EED51204.1	Afu1|EAL85505.1	At01|EAU33390.1	Tm01|XP_002153234.1	Pb01|EEH22922.2	Pl01|XP_015700243.1	Pb02|EEH42335.2	Ec01|KKZ66453.1	Cp01|KMM63986.1	Ci01|KMP10158.1	Ep01|KLJ10453.1	Hc01|EEH02979.1	Hc04|EDN09740.1	Bd01|EGE86052.1	Hc03|EER40541.1	Bp01|OJD24464.1	Fp01|CZR47144.1	Fo02|PCD35841.1	Fo01|KNB10331.1	Pj01|KTW27175.1	Ca01|AOW29702.1	Ca02|EEQ46314.1	Ct01|EER30197.1	Sc01|EFI95004.1	Cpa1|CCE43964.1	Mt02|AAK47784.1	Mt01|CCP46157.1	Cg01|ADV23935.1	Cng1|AFR97131.1	Cg03|KIR59267.1	Cnn1|AAW45511.1	Cnn2|EAL19037.1	Cg02|KIR98607.1	An01|OWW36772.1	Afl1|EED52613.1	An01|OWW36497.1	Afu1|EAL87312.1	Hc03|EER37780.1	Hc01|EEH03180.1	Hc02|EGC44972.1	Hc04|EDN05171.1	Pl01|XP_002794777.1	Pb01|EEH16932.1	Pb02|EEH50423.1	Ci01|KMP05646.1	Cp01|KMM70942.1	Tm01|XP_002152984.1	Bp01|OJD23917.1	Bd01|EGE80289.1
cluster00232:	Bd01|EGE78258.1	Bd01|EGE86597.1	Bd01|KMW69132.1	Bd01|KMW69133.1	Bd01|KMW69134.1	Bd01|EGE79379.2	Bd01|EGE80157.1	Bd01|EGE82244.1	Bd01|KMW67196.1	Bd01|KMW67197.1	Bd01|EGE82149.2	Bd01|EGE86655.1	Bp01|OJD13679.1	Bp01|OJD20322.1	Bp01|OJD20595.1	Bp01|OJD27249.1	Bp01|OJD20176.1	Bp01|OJD20229.1	Bp01|OJD22116.1	Bp01|OJD26014.1	Bp01|OJD20610.1	Bp01|OJD21628.1	Bp01|OJD25764.1	Bp01|OJD26982.1	Bp01|OJD28259.1	Ci01|KMP04116.1	Ci01|KMP05843.1	Cp01|KMM67991.1	Cp01|KMM69725.1	Hc02|EGC44278.1	Hc02|EGC45491.1	Hc03|EER36444.1	Hc03|EER43771.1	Hc04|EDN02438.1	Hc04|EDN03756.1	Hc04|EDN05361.1	Hc04|EDN05704.1	Hc04|EDN05771.1	Hc04|EDN09620.1	Hc04|EDN02462.1	Hc04|EDN04477.1	Hc04|EDN05941.1	Hc04|EDN06247.1	Hc04|EDN07555.1	Hc04|EDN11140.1	Hc04|EDN03642.1	Hc04|EDN08099.1	Hc04|EDN04474.1	Hc04|EDN04880.1
cluster00233:	Bd01|EGE85816.1	Bd01|KMW68738.1	Cng1|AFR93891.1	Cng1|AGV14174.1	Tm01|XP_002144976.1	Tm01|XP_002144977.1	Afl1|EED46252.1	An01|OWW27773.1	Fo02|PCD30586.1	Fo01|KNB08114.1	Fp01|CZR40870.1	Cg01|ADV21144.1	Cg03|KIR67697.1	Cg02|KIS01471.1	Cnn1|AAW42360.1	Cnn2|EAL22161.1	Afl1|EED48914.1	An01|OWW35785.1	At01|EAU32190.1	Afu1|EAL88880.1	Tm01|XP_002144666.1	Afl1|EED49696.1	Ct01|EER30420.1	Afl1|EED50492.1	At01|EAU31988.1	Afu1|EAL91479.1	An01|OWW32048.1	Cp01|KMM71744.1	Ci01|KMP08721.1	Ec01|KKZ62712.1	Hc03|EER38295.1	Hc04|EDN03014.1	Pb02|EEH49425.1	Hc02|EGC47442.1	Pl01|XP_002795658.1	Bd01|EGE82341.1	Pb01|EEH22651.2	Hc01|EEH06635.1	Bp01|OJD26905.1	Ca01|AOW31685.1	Ca02|EEQ44035.1	Cpa1|CCE42406.1	Afl1|EED53690.1	Afu1|EAL89878.1	An01|OWW30599.1	Tm01|XP_002150460.1	At01|EAU34374.1	Ci01|KMP06613.1	Cp01|KMM68969.1
cluster00234:	Mt01|CCP43563.1	Mt01|CCP45927.1	Mt02|AAK45079.1	Mt02|AAK47539.1	Afl1|EED45557.1	At01|EAU30814.1	Afu1|EAL84759.1	An01|OWW38421.1	Ec01|KKZ63035.1	Hc02|EGC48686.1	Bd01|EGE86589.1	Hc01|EEH04659.1	Bp01|OJD23341.1	Pb02|EEH47404.1	Pb01|EEH21337.2	Tm01|XP_002143243.1	Pl01|XP_002788979.1	Hc04|EDN04304.1	Cp01|KMM69096.1	Ci01|KMP06485.1	Hc03|EER40090.1	Ca01|AOW27249.1	Ca02|EEQ45646.1	Afl1|EED45558.1	At01|EAU30813.1	Afu1|EAL84757.1	Tm01|XP_002143242.1	Cp01|KMM69095.1	Ci01|KMP06486.1	Ep01|KLJ09241.1	Bp01|OJD23340.1	Hc01|EEH04660.1	Hc04|EDN04303.1	Hc02|EGC48685.1	Pb01|EEH18663.1	Ec01|KKZ63036.1	Pb02|EEH44927.1	Fp01|CZR35448.1	Fo02|PCD44983.1	Fo01|KNB11254.1	Pl01|XP_015701220.1	Bd01|EGE86590.2	Ca01|AOW27974.1	Ca02|EEQ47490.1	Ct01|EER35234.1	Cpa1|CCE44713.1	Sc01|EFJ03557.1	Cng1|AFR94894.1	Cg03|KIR68619.1
cluster00235:	Sc01|EFI92255.1	Sc01|EFI92441.1	Sc01|EFI99961.1	Sc01|EFI92616.1	Sc01|EFI92576.1	Sc01|EFI92841.1	Sc01|EFI95753.1	Sc01|EFI94399.1	Sc01|EFI96992.1	Sc01|EFI95741.1	Sc01|EFI99333.1	Tm01|XP_002149281.1	Tm01|XP_002149282.1	Afl1|EED46148.1	Afu1|EAL92163.1	An01|OWW32915.1	At01|EAU36756.1	Tm01|XP_002143755.1	Pb01|EEH23591.1	Pb02|EEH50060.1	Pl01|XP_002792065.1	Cp01|KMM66446.1	Ci01|KMO99948.1	Fo02|PCD35897.1	Fo01|KNB10430.1	Fp01|CZR47196.1	Ec01|KKZ64501.1	Bp01|OJD26733.1	Hc01|EEH07022.1	Hc03|EER38647.1	Hc04|EDN03284.1	Hc02|EGC47799.1	Ca01|AOW29522.1	Ca02|EEQ46129.1	Ct01|EER30379.1	Cpa1|CCE39966.1	Bd01|EGE78786.2	Cg02|KIS01535.1	Cg03|KIR67634.1	Cg01|ADV21269.1	Cng1|AFR93823.1	Cnn1|AAW42459.1	Cnn2|EAL22097.1	Afl1|EED50296.1	At01|EAU38586.1	Afu1|EAL84693.1	An01|OWW38352.1	Cp01|KMM69415.1	Ci01|KMP06166.1
cluster00236:	Afl1|EED46010.1	Afl1|EED56223.1	Afu1|EAL86343.2	Afu1|EAL87168.1	At01|EAU33741.1	At01|EAU34822.1	Fo01|KNB05885.1	Fo01|KNB14793.1	Fo01|KNB14516.1	Fo01|KNB14517.1	Fo01|KNB14518.1	Fo01|KNB14519.1	Fo02|PCD25117.1	Fo02|PCD41790.1	Fp01|CZR38595.1	Fp01|CZR46799.1	Sc01|EFI94540.1	Sc01|EFI95497.1	Sc01|EFI97542.1	Sc01|EFJ02369.1	Sc01|EFI94791.1	Sc01|EFJ00063.1	Sc01|EFJ02370.1	Sc01|EFI97521.1	Sc01|EFI94617.1	Sc01|EFI95688.1	Sc01|EFJ01364.1	Tm01|XP_002149243.1	Tm01|XP_002149256.1	An01|OWW34890.1	Ec01|KKZ66126.1	Cp01|KMM64937.1	Hc01|EEH08141.1	Ep01|KLJ06931.1	Ci01|KMP01526.1	Bp01|OJD26724.1	Pl01|XP_015701799.1	Pb01|EEH20937.2	Pb02|EEH45565.2	Hc03|EER39778.1	Hc02|EGC43183.1	Hc04|EDN03716.1	Cnn2|EAL20904.1	Cng1|AFR95544.2	Cnn1|AAW43660.1	Cpa1|CCE40153.1	Cg01|ADV22493.1	Ca02|EEQ44202.1	Cg03|KIR60016.1
cluster00237:	Afl1|EED51443.1	Afl1|EED51583.1	An01|OWW28778.1	An01|OWW32446.1	An01|OWW37858.1	At01|EAU35500.1	At01|EAU37634.1	At01|EAU37635.1	Bd01|EGE80969.2	Bd01|KMW67417.1	Cng1|AFR95528.2	Cng1|AFR98148.2	Cnn1|AAW43642.1	Cnn1|AAW46370.2	Cnn2|EAL18036.1	Cnn2|EAL20886.1	Ec01|KKZ60038.1	Ec01|KKZ61142.1	Ec01|KKZ63055.1	Fo01|KNB08672.1	Fo01|KNB08673.1	Fo01|KNB08674.1	Afl1|EED51579.1	Afl1|EED45855.1	Afl1|EED47704.1	An01|OWW37294.1	Tm01|XP_002145175.1	Ec01|KKZ67253.1	Bd01|EGE80744.2	Ep01|KLJ08705.1	Pb01|EEH21090.2	Pb02|EEH45734.2	Hc03|EER42931.1	Pl01|XP_015701854.1	Hc04|EDN06842.1	Fp01|CZR41221.1	Fo02|PCD30931.1	Bp01|OJD11274.1	Hc02|EGC43002.1	Hc01|EEH07965.1	Sc01|EFJ02726.1	Cg03|KIR60032.1	Cg01|ADV22483.1	Afl1|EED49815.1	Ep01|KLJ10696.1	Bd01|EGE85983.1	Hc01|EEH03835.1	Afl1|EED51466.1	Bp01|OJD24128.1
cluster00238:	Bd01|EGE78539.2	Bd01|KMW66760.1	Ci01|KMP01656.1	Ci01|KMP04461.1	Cp01|KMM64810.1	Cp01|KMM69810.1	Ep01|KLJ05409.1	Ep01|KLJ11293.1	Pb01|EEH18613.1	Pb01|EEH22220.2	Pb02|EEH45056.1	Pb02|EEH48747.1	Pl01|XP_002791567.1	Pl01|XP_015699655.1	Afl1|EED52178.1	Afu1|EAL92077.2	At01|EAU31077.1	Bp01|OJD27553.1	Ec01|KKZ63276.1	Hc03|EER40219.1	Hc04|EDN04390.1	Hc01|EEH04501.1	Hc02|EGC48569.1	Fp01|CZR43285.1	Fo02|PCD35136.1	Fo01|KNB02220.1	Sc01|EFJ01202.1	Afl1|EED52882.1	Afu1|EAL93211.1	An01|OWW35326.1	Tm01|XP_002144608.1	At01|EAU30054.1	Fp01|CZR46176.1	Fo02|PCD44905.1	Fo01|KNB11124.1	Cpa1|CCE44871.1	Ca02|EEQ47232.1	Ct01|EER34899.1	Ca01|AOW27697.1	Mt01|CCP46133.1	Afl1|EED56102.1	Afu1|EAL89157.1	At01|EAU36627.1	Tm01|XP_002147266.1	An01|OWW28821.1	Hc04|EDN08703.1	Hc01|EEH09211.1	Hc03|EER44018.1	Hc02|EGC49724.1
cluster00239:	Ca01|AOW28370.1	Ca01|AOW30278.1	Ca02|EEQ44387.1	Ca02|EEQ46660.1	Cpa1|CCE40240.1	Cpa1|CCE41714.1	Ct01|EER33787.1	Ct01|EER35250.1	Fo01|KNA97472.1	Fo01|KNB17804.1	Fo01|KNB18317.1	Fo01|KNB20127.1	Mt01|CCP43122.1	Mt01|CCP44620.1	Mt02|AAK44625.1	Mt02|AAK46173.1	Afl1|EED48738.1	An01|OWW38127.1	At01|EAU33278.1	Afu1|EAL87637.1	Pb01|EEH22566.1	Pb02|EEH49328.1	Ci01|KMP00635.1	Tm01|XP_002146630.1	Bp01|OJD27629.1	Cp01|KMM65790.1	Ec01|KKZ62038.1	Bd01|EGE84816.2	Pl01|XP_015703237.1	Ep01|KLJ07125.1	Hc01|EEH06739.1	Hc04|EDN03104.1	Hc02|EGC47547.1	Hc03|EER38400.1	Fp01|CZR47014.1	Fo02|PCD35710.1	Fo01|KNB10061.1	Cg01|ADV23606.1	Cg02|KIR99176.1	Cg03|KIR67916.1	Sc01|EFJ03346.1	Cnn2|EAL19455.1	Cnn1|AAW44492.1	Cng1|AFR96742.1	Afl1|EED49942.1	Afu1|EAL90524.1	At01|EAU39040.1	An01|OWW28369.1	Ci01|KMP08633.1
cluster00240:	Cnn1|AAW44284.2	Cnn1|ALO68992.1	Tm01|XP_002148877.1	Tm01|XP_002148879.1	Tm01|XP_002148878.1	Tm01|XP_002153559.1	Tm01|XP_002153560.1	Tm01|XP_002153561.1	Afl1|EED48181.1	Hc01|EEH05113.1	Hc03|EER39597.1	Ec01|KKZ64442.1	Ep01|KLJ06197.1	At01|EAU36003.1	Tm01|XP_002149932.1	Cp01|KMM71681.1	Bd01|KMW67464.1	Bp01|OJD27840.1	Pb02|EEH45841.1	Pb01|EEH21190.1	Pl01|XP_015701115.1	Afl1|EED49082.1	An01|OWW35551.1	Afu1|EAL85761.1	Cp01|KMM71244.1	Ci01|KMP09381.1	Pb01|KGY15138.1	Pl01|XP_002793579.1	Bd01|EGE86969.2	Pb02|KGM92017.1	Hc02|EGC49908.1	Hc03|EER43836.1	Hc01|EEH09389.1	Hc04|EDN08543.1	At01|EAU32558.1	Fp01|CZR36876.1	Fo02|PCD43888.1	Ec01|KKZ59911.1	Ep01|KLJ06742.1	Bp01|OJD20741.1	Fo01|KNB06747.1	Pj01|KTW32078.1	Cg01|ADV22959.1	Sc01|EFJ01702.1	Cg03|KIR64114.1	Cg02|KIR99999.1	Cnn2|EAL20149.1	Cng1|AFR96048.1	Cpa1|CCE44022.1
cluster00241:	Cp01|KMM65507.1	Cp01|KMM65508.1	Fo01|KNA94583.1	Fo01|KNA94584.1	Fo01|KNA94585.1	Fo01|KNA94586.1	Fo01|KNA94587.1	Fo01|KNA94588.1	Fo01|KNA94589.1	Afl1|EED52893.1	Afu1|EAL93201.1	At01|EAU30064.1	An01|OWW35318.1	Tm01|XP_002144600.1	Hc04|EDN07146.1	Hc01|EEH11418.1	Bd01|EGE77718.1	Ep01|KLJ11041.1	Bp01|OJD15683.1	Hc03|EER39235.1	Hc02|EGC46405.1	Ec01|KKZ68052.1	Pb01|KGY15729.1	Pl01|XP_015701004.1	Pb02|KGM92128.1	Fo01|KNA94580.1	Fo02|PCD45662.1	Fp01|CZR34760.1	Pj01|KTW32532.1	Ca01|AOW26870.1	Ca02|EEQ41993.1	Ct01|EER33116.1	Cpa1|CCE42545.1	Ci01|KMP00932.1	Sc01|EFI96062.1	Cnn1|AAW46787.1	Cnn2|EAL17478.1	Cng1|AFR98409.1	Cg03|KIR59114.1	Cg01|ADV25533.1	Cg02|KIR97299.1	Afl1|EED52895.1	At01|EAU30065.1	Afu1|EAL93200.1	An01|OWW35317.1	Tm01|XP_002144599.1	Cp01|KMM65509.1	Hc01|EEH11419.1	Bp01|OJD23328.1
cluster00242:	Ct01|EER34442.1	Ct01|EER34450.1	Fo01|KNB02946.1	Fo01|KNB02947.1	Fo01|KNB02948.1	Fo01|KNB02949.1	Fo01|KNB02950.1	Fo02|PCD35161.1	Fo02|PCD35163.1	Tm01|XP_002145397.1	Tm01|XP_002145398.1	Afl1|EED53037.1	At01|EAU32238.1	An01|OWW35151.1	Pl01|XP_002790642.1	Hc03|EER43449.1	Hc02|EGC41971.1	Ec01|KKZ60384.1	Fo01|KNB02269.1	Afu1|EAL93043.1	Hc04|EDN05282.1	Ep01|KLJ12662.1	Bd01|EGE85161.1	Bp01|OJD26813.1	Ci01|KMP08512.1	Pj01|KTW30056.1	Afl1|EED53038.1	At01|EAU32236.1	Afu1|EAL93041.1	Pl01|XP_015702420.1	Pb01|KGY15061.1	Pb02|EEH49263.2	Hc02|EGC41912.1	Hc03|EER36465.1	Ec01|KKZ67092.1	Ep01|KLJ06574.1	Bp01|OJD21262.1	Bd01|EGE85165.1	Hc01|EEH07802.1	Tm01|XP_002146431.1	An01|OWW35148.1	Fp01|CZR42902.1	Fo02|PCD35513.1	Hc04|EDN10999.1	Ca02|EEQ45746.1	Ca01|AOW27351.1	Cpa1|CCE43523.1	Afl1|EED54033.1	Afu1|EAL90196.2
cluster00243:	Afl1|EED50338.1	At01|EAU38633.1	An01|OWW38312.1	Afu1|EAL84647.2	Ci01|KMP06106.1	Cp01|KMM69476.1	Ec01|KKZ65878.1	Bp01|OJD23868.1	Hc01|EEH10838.1	Hc03|EER44512.1	Hc04|EDN07877.1	Hc02|EGC45805.1	Bd01|EGE77415.1	Tm01|XP_002153206.1	Pb02|KGM92197.1	Pb01|KGY15646.1	Pl01|XP_015702360.1	Fo02|PCD38145.1	Fp01|CZR40091.1	Fo01|KNA97501.1	Sc01|EFJ00102.1	Cpa1|CCE42430.1	Pj01|KTW31722.1	Ct01|EER30457.1	Ca01|AOW31656.1	Ca02|EEQ44006.1	Cng1|AFR98685.2	Cnn1|AAW47180.1	Cnn2|EAL17340.1	Cg01|ADV25766.1	Cg03|KIR58529.1	Cg02|KIR97060.1	Afl1|EED50339.1	Afu1|EAL84646.1	Bp01|OJD23869.1	Hc04|EDN07876.1	Hc01|EEH10837.1	Hc03|EER44513.1	Hc02|EGC45804.1	Ec01|KKZ65877.1	Ep01|KLJ06730.1	Ci01|KMP06105.1	Cp01|KMM69477.1	Bd01|EGE77414.2	Tm01|XP_002153205.1	An01|OWW38311.1	Fp01|CZR42090.1	Fo02|PCD33202.1	Pj01|KTW29126.1
cluster00244:	Bd01|EGE78663.1	Bd01|KMW66784.1	Afl1|EED45389.1	At01|EAU36037.1	An01|OWW29246.1	Afl1|EED57623.1	At01|EAU34237.1	An01|OWW31415.1	Afu1|EAL90959.1	Tm01|XP_002146083.1	Hc02|EGC44090.1	Hc01|EEH09616.1	Ec01|KKZ61560.1	Pl01|XP_002789551.1	Bp01|OJD20698.1	Pb01|EEH16023.2	Pb02|EEH50513.2	Hc04|EDN05570.1	Cp01|KMM72363.1	Ci01|KMP07221.1	Bd01|KMW68717.1	Hc03|EER37955.1	Fp01|CZR34109.1	Fo01|KNA95165.1	Fo02|PCD45974.1	Ct01|EER34508.1	Ca01|AOW27333.1	Ca02|EEQ45729.1	Cpa1|CCE43428.1	Sc01|EFJ03754.1	Cng1|AFR98588.1	Afl1|EED57624.1	Afu1|EAL90958.1	An01|OWW31413.1	Bp01|OJD22808.1	Ec01|KKZ61559.1	Pb02|EEH50512.1	Pb01|EEH16024.1	Pl01|XP_002789552.1	Fp01|CZR35660.1	Fo02|PCD44779.1	Fo01|KNB10938.1	Cp01|KMM68801.1	Cg01|ADV22683.1	Cg03|KIR58812.1	Cg02|KIR99706.1	Ci01|KMP06757.1	Cng1|AFR95750.1	Cnn1|AAW43853.1
cluster00245:	Fo01|KNB05331.1	Fo01|KNB13302.1	Fo01|KNB13303.1	Fo02|PCD31242.1	Fo02|PCD41408.1	Fp01|CZR38975.1	Fp01|CZR41530.1	Afl1|EED46262.1	An01|OWW36331.1	At01|EAU33120.1	Afu1|EAL91708.1	Ci01|KMP03866.1	Tm01|XP_002147363.1	Cp01|KMM67762.1	Hc04|EDN02814.1	Ec01|KKZ67714.1	Bp01|OJD22902.1	Hc01|EEH02796.1	Bd01|EGE81603.2	Hc02|EGC47198.1	Pb02|EEH42546.2	Pb01|EEH21699.2	Ep01|KLJ11713.1	Pl01|XP_015699395.1	Hc03|EER41313.1	Fo01|KNA98922.1	Fo02|PCD32918.1	Fp01|CZR42383.1	Sc01|EFJ03493.1	Cng1|AFR97884.2	Cg01|ADV20893.1	Cg03|KIR69475.1	Cnn2|EAL21833.1	Cnn1|AAW42257.1	Mt02|AAK46880.1	Mt01|CCP45295.1	Cg02|KIR97998.1	Afl1|EED52934.1	Afu1|EAL93163.1	At01|EAU29893.1	An01|OWW35259.1	Hc01|EEH07675.1	Hc03|EER45832.1	Pb01|EEH22491.1	Pb02|EEH49248.2	Pl01|XP_015701399.1	Ec01|KKZ64001.1	Ep01|KLJ10545.1	Bd01|EGE81934.2
cluster00246:	Afl1|EED47144.1	An01|OWW31564.1	Afu1|EAL89476.1	Tm01|XP_002147691.1	Pl01|XP_002791085.1	Ec01|KKZ62910.1	Pb01|EEH20774.1	Pb02|EEH45380.2	Ep01|KLJ13185.1	Bp01|OJD26930.1	Bd01|EGE77604.1	Hc04|EDN10570.1	Hc02|EGC41401.1	Hc01|EEH07310.1	Fp01|CZR42912.1	Fo02|PCD35504.1	Fo01|KNB02916.1	Ci01|KMP08703.1	Cp01|KMM71728.1	At01|EAU36474.1	Cnn1|AAW45010.1	Cng1|AFR98895.1	Cnn2|EAL17859.1	Cg01|ADV25216.1	Cg02|KIR96251.1	Cg03|KIR57997.1	Pj01|KTW29473.1	Sc01|EFI94979.1	Ca01|AOW30494.1	Ca02|EEQ46925.1	Ct01|EER31126.1	Cpa1|CCE41054.1	Hc03|EER45452.1	Afl1|EED47145.1	An01|OWW31563.1	At01|EAU36475.1	Afu1|EAL89475.1	Bd01|EGE77603.2	Tm01|XP_002147692.1	Pl01|XP_015700522.1	Ep01|KLJ13186.1	Pb02|EEH45379.2	Pb01|KGY15359.1	Ec01|KKZ62911.1	Hc04|EDN10571.1	Ci01|KMP08704.1	Cp01|KMM71729.1	Fo01|KNB02352.1	Fo02|PCD35212.1
cluster00247:	Afl1|EED46512.1	Afl1|EED54294.1	Bd01|EGE82005.1	Bd01|KMW67660.1	Cng1|AFR97403.2	Cng1|AGV14646.1	Afl1|EED46163.1	Afu1|EAL91635.1	An01|OWW36253.1	Ci01|KMP03751.1	Cp01|KMM67653.1	Hc02|EGC47112.1	Pb01|EEH21798.2	Pb02|EEH42648.2	Fo02|PCD30514.1	Fp01|CZR40794.1	Fo01|KNB08023.1	Tm01|XP_002147830.1	Hc03|EER41226.1	Hc01|EEH05458.1	At01|EAU33026.1	Hc04|EDN02734.1	Bp01|OJD27658.1	Ep01|KLJ08244.1	Ec01|KKZ68903.1	Pl01|XP_015699443.1	Pj01|KTW32620.1	Sc01|EFI91869.1	Cng1|AFR96538.2	Cnn1|AAW44707.1	Cg02|KIR98985.1	Cg01|ADV23436.1	Cg03|KIR68113.1	Cnn2|EAL19588.1	Ca01|AOW29944.1	Ca02|EEQ46551.1	Ct01|EER30362.1	Cpa1|CCE39974.1	At01|EAU37383.1	Afu1|EAL93852.1	An01|OWW37209.1	Bd01|EGE82217.1	Bp01|OJD26976.1	Tm01|XP_002145396.1	Ec01|KKZ67160.1	Ep01|KLJ05342.1	Hc01|EEH06836.1	Hc02|EGC47646.1	Pb01|EEH18355.2
cluster00248:	Bd01|EGE82131.1	Bd01|KMW67692.1	Fo01|KNA97236.1	Fo01|KNA97237.1	Afl1|EED46750.1	Pb01|EEH23367.1	Hc03|EER40847.1	Hc02|EGC45053.1	Pl01|XP_015701392.1	Pb02|EEH49816.1	Hc01|EEH10537.1	Ec01|KKZ63180.1	At01|EAU30614.1	Bd01|EGE86348.1	Bp01|OJD27263.1	Ci01|KMP03463.1	Afu1|EAL92041.1	Tm01|XP_002148161.1	Ep01|KLJ10448.1	Fp01|CZR39372.1	Fo01|KNA96189.1	Fo02|PCD37443.1	Pj01|KTW31740.1	Ca02|EEQ45906.1	Ca01|AOW27512.1	Ct01|EER34773.1	Sc01|EFI93946.1	Cpa1|CCE43364.1	Hc04|EDN06506.1	Cp01|KMM67381.1	Cg02|KIR96464.1	Afl1|EED47948.1	Afu1|EAL85989.1	An01|OWW32993.1	At01|EAU31272.1	Tm01|XP_002147733.1	Bp01|OJD28146.1	Hc01|EEH05342.1	Hc04|EDN02626.1	Ec01|KKZ66344.1	Pb02|EEH42751.2	Pb01|EEH21897.2	Pl01|XP_015699472.1	Ci01|KMP03641.1	Cp01|KMM67556.1	Fo02|PCD38002.1	Fp01|CZR39950.1	Pj01|KTW32389.1	Sc01|EFJ03044.1
cluster00249:	Bd01|EGE82676.1	Bd01|KMW67862.1	Fo01|KNA97787.1	Fo01|KNA97788.1	Fo01|KNA97789.1	Fo01|KNA97790.1	Afl1|EED51039.1	At01|EAU38159.1	An01|OWW29868.1	Afu1|EAL93706.1	Tm01|XP_002143853.1	Pl01|XP_002797618.1	Pb02|EEH42279.1	Bp01|OJD20630.1	Pb01|EEH22968.1	Ec01|KKZ61348.1	Ep01|KLJ11545.1	Bd01|EGE77912.2	Hc03|EER39429.1	Hc02|EGC46587.1	Hc01|EEH11602.1	Ci01|KMP05447.1	Cp01|KMM70755.1	Hc04|EDN07329.1	Fo02|PCD38348.1	Fp01|CZR40302.1	Fo01|KNA97865.1	Cpa1|CCE40946.1	Ca01|AOW25808.1	Ct01|EER31630.1	Sc01|EFJ00193.1	Cg02|KIR99957.1	Cg01|ADV23081.1	Cg03|KIR64071.1	Cnn1|AAW44020.2	Cng1|AFR96093.1	Cnn2|EAL19939.1	Afl1|EED55470.1	Afu1|EAL89648.1	At01|EAU35739.1	Ep01|KLJ11066.1	Hc01|EEH08122.1	Hc03|EER39797.1	Hc02|EGC43165.1	Bp01|OJD27422.1	Pl01|XP_015701804.1	Pb01|EEH20955.2	Pb02|EEH45584.1	Ec01|KKZ60812.1
cluster00250:	Fo01|KNA94157.1	Fo01|KNA94158.1	Fo01|KNA94159.1	Afl1|EED50567.1	Afu1|EAL87375.1	An01|OWW36519.1	At01|EAU29803.1	Ec01|KKZ58447.1	Bd01|EGE86908.1	Bp01|OJD28431.1	Ep01|KLJ13172.1	Hc01|EEH05050.1	Hc04|EDN10492.1	Pl01|XP_002791006.1	Pb01|EEH20709.1	Pb02|EEH45305.2	Ci01|KMP01966.1	Cp01|KMM64491.1	Tm01|XP_002151644.1	Hc02|EGC41080.1	Fp01|CZR39744.1	Fo02|PCD37795.1	Hc03|EER45123.1	Pj01|KTW32791.1	Cng1|AFR94962.1	Cg02|KIS02087.1	Cnn1|AAW42883.1	Cnn2|EAL21274.1	Sc01|EFJ03769.1	Cg03|KIR68552.1	Cg01|ADV21865.1	Cpa1|CCE39674.1	Ca02|EEQ46669.1	Ca01|AOW30268.1	Afl1|EED53967.1	Afu1|EAL90138.2	Tm01|XP_002145652.1	At01|EAU34643.1	Ep01|KLJ11311.1	Fo02|PCD23615.1	Fo01|KNB12795.1	Fp01|CZR45446.1	Pb01|EEH19356.2	Pl01|XP_015701024.1	Bd01|EGE77785.1	Ec01|KKZ64869.1	Hc03|EER39290.1	Hc01|EEH11476.1	Hc02|EGC46456.1
cluster00251:	Afl1|EED49038.1	At01|EAU32597.1	Afu1|EAL85801.1	An01|OWW35591.1	Ec01|KKZ65252.1	Tm01|XP_002143454.1	Bp01|OJD24431.1	Hc01|EEH06294.1	Hc02|EGC49046.1	Bd01|EGE84198.2	Ep01|KLJ12843.1	Hc04|EDN06643.1	Cp01|KMM66868.1	Ci01|KMP02924.1	Pb01|EEH16388.2	Pb02|EEH43109.2	Pl01|XP_015700275.1	Fp01|CZR41829.1	Fo01|KNA99919.1	Fo02|PCD33468.1	Hc03|EER36778.1	Pj01|KTW32608.1	Ca01|AOW25742.1	Cpa1|CCE40548.1	Ca02|EEQ43092.1	Cg02|KIR98788.1	Ct01|EER31533.1	Cg03|KIR68320.1	Cng1|AFR96333.1	Cg01|ADV23236.1	Cnn1|AAW44827.1	Cnn2|EAL19876.1	Sc01|EFI93523.1	Afl1|EED49039.1	Afu1|EAL85800.1	An01|OWW35590.1	Ec01|KKZ65251.1	Ep01|KLJ12842.1	Bd01|EGE84199.1	Bp01|OJD11201.1	Tm01|XP_002143453.1	Pb01|EEH16387.2	Ci01|KMP02926.1	Hc04|EDN06642.1	Hc01|EEH06293.1	Pb02|KGM91517.1	Hc03|EER36777.1	Hc02|EGC49045.1	Cp01|KMM66870.1
cluster00252:	Afl1|EED50721.1	At01|EAU37892.1	Afu1|EAL93492.2	Tm01|XP_002148750.1	An01|OWW29926.1	Cp01|KMM70818.1	Ci01|KMP05524.1	Ep01|KLJ09793.1	Bd01|EGE77964.2	Bp01|OJD22919.1	Pl01|XP_002797561.1	Ec01|KKZ66297.1	Hc02|EGC46643.1	Hc01|EEH11653.1	Hc04|EDN07379.1	Pb02|KGM91675.1	Fo01|KNB08168.1	Fp01|CZR40920.1	Fo02|PCD30631.1	Afl1|EED50723.1	Afu1|EAL93495.1	An01|OWW29925.1	At01|EAU37893.1	Ec01|KKZ66296.1	Ci01|KMP05526.1	Ep01|KLJ09794.1	Cp01|KMM70820.1	Bd01|KMW66625.1	Bp01|OJD22918.1	Hc02|EGC46644.1	Hc01|EEH11654.1	Hc04|EDN07380.1	Tm01|XP_002148751.1	Pl01|XP_002797560.2	Pb01|EEH22915.1	Hc03|EER39486.1	Fo02|PCD43801.1	Fo01|KNB04175.1	Fp01|CZR36788.1	Sc01|EFI95136.1	Cg02|KIR97071.1	Cnn1|AAW47167.1	Cnn2|EAL17351.1	Cg03|KIR58539.1	Cg01|ADV25771.1	Afl1|EED50724.1	Pl01|XP_002797562.1	Hc01|EEH11652.1	Hc04|EDN07378.1
cluster00253:	Bd01|EGE86702.1	Bd01|KMW67175.1	Bd01|KMW69212.1	Bd01|KMW69001.1	Bd01|KMW68002.1	Bd01|KMW69442.1	Bd01|KMW67377.1	Bd01|KMW69069.1	Bd01|KMW69271.1	Bd01|KMW68793.1	Bd01|KMW69315.1	Bd01|KMW69364.1	Bd01|KMW69567.1	Bd01|KMW68771.1	Bd01|KMW69415.1	Bd01|KMW69220.1	Bd01|KMW69354.1	Bd01|EGE86750.2	Bd01|KMW69219.1	Bd01|KMW69446.1	Bd01|KMW69343.1	Bd01|KMW67699.1	Bd01|KMW69265.1	Bd01|KMW69381.1	Bd01|KMW69410.1	Bd01|KMW69452.1	Bd01|KMW69438.1	Bd01|KMW67843.1	Bd01|KMW69081.1	Bd01|KMW67348.1	Bd01|KMW68520.1	Bd01|KMW67922.1	Bd01|KMW66859.1	Bd01|KMW69235.1	Bd01|KMW67060.1	Bd01|KMW68627.1	Bd01|KMW69390.1	Bd01|KMW69510.1	Bd01|KMW66858.1	Bd01|KMW69649.1	Bd01|KMW69233.1	Bd01|KMW69748.1	Bd01|KMW69268.1	Bd01|KMW69570.1	Bd01|KMW69216.1	Bd01|KMW69788.1	Bd01|KMW69503.1	Bd01|KMW68511.1	Bd01|KMW69305.1
cluster00254:	Bp01|OJD10243.1	Bp01|OJD27461.1	Bp01|OJD24343.1	Bp01|OJD28254.1	Cnn1|AAW41059.2	Cnn1|AAW41060.2	Cnn1|AAW43368.1	Cnn2|EAL17593.1	Cnn2|EAL19021.1	Cnn2|EAL21958.1	Cnn2|EAL23192.1	Fo01|KNB04603.1	Fo01|KNB13731.1	Fo01|KNB15605.1	Fo01|KNB15995.1	Fo01|KNB16496.1	Fo01|KNB17661.1	Fo01|KNB19388.1	Fo01|KNB19473.1	Fo01|KNB06144.1	Fo01|KNB17897.1	Fo01|KNB18409.1	Fo02|PCD21110.1	Fo02|PCD21165.1	Fo02|PCD25079.1	Fo02|PCD33749.1	Fo02|PCD41175.1	Fo02|PCD43034.1	Fo02|PCD23755.1	Fo02|PCD25924.1	Fo02|PCD32713.1	Fo02|PCD37008.1	Tm01|XP_002146659.1	Tm01|XP_002148622.1	Bp01|OJD09455.1	Bp01|OJD09456.1	Afl1|EED46951.1	Afu1|EAL88314.1	An01|OWW27811.1	At01|EAU36299.1	Ec01|KKZ67811.1	Bd01|EGE87100.1	Cp01|KMM73177.1	Ep01|KLJ11385.1	Bp01|OJD26473.1	Ci01|KMP08087.1	Tm01|XP_002144060.1	Hc01|EEH04951.1	Hc03|EER45029.1
cluster00255:	Fo01|KNB10431.1	Fo01|KNB10432.1	Afl1|EED51810.1	At01|EAU36775.1	An01|OWW32910.1	Afu1|EAL92150.1	Pj01|KTW29979.1	Afl1|EED55645.1	At01|EAU35558.1	Tm01|XP_002150258.1	Afu1|EAL88183.1	Fp01|CZR39484.1	Fo02|PCD37544.1	Fo01|KNA96361.1	Sc01|EFJ02051.1	Cnn1|AAW41251.1	Cnn2|EAL23045.1	Cg02|KIS00229.1	Cng1|AFR92985.1	Cpa1|CCE42506.1	Cg01|ADV19986.1	Ca01|AOW25777.1	Ca02|EEQ43057.1	Ct01|EER33228.1	Cg03|KIR68909.1	Pj01|KTW28594.1	Bp01|OJD22899.1	Ep01|KLJ08086.1	Bd01|EGE78790.1	Ec01|KKZ64504.1	Hc03|EER38649.1	Hc02|EGC47801.1	Pb02|EEH50056.2	Pb01|KGY14942.1	Hc01|EEH07024.1	Hc04|EDN03286.1	Afl1|EED55646.1	Afu1|EAL88182.1	Tm01|XP_002150257.1	Ec01|KKZ63561.1	Ep01|KLJ11809.1	Bd01|EGE86842.2	Bp01|OJD24430.1	Pb02|EEH43028.1	Pb01|EEH16313.1	Ci01|KMP05129.1	Cp01|KMM70462.1	Hc02|EGC49699.1	Pl01|XP_002797742.1
cluster00256:	Fo01|KNB16475.1	Fo01|KNB17683.1	Fo01|KNB16479.1	Fo01|KNB17678.1	Sc01|EFJ00327.1	Sc01|EFJ01138.1	Tm01|XP_002148505.1	Tm01|XP_002148941.1	Afl1|EED45122.1	Tm01|XP_002147685.1	Fp01|CZR43981.1	Fo02|PCD25238.1	Afl1|EED45123.1	Fo01|KNB19746.1	Fp01|CZR48927.1	Afl1|EED45581.1	An01|OWW32377.1	Afl1|EED46209.1	At01|EAU33057.1	Afu1|EAL91663.1	Tm01|XP_002147447.1	Ci01|KMP03801.1	Cp01|KMM67703.1	Hc01|EEH05492.1	Hc03|EER41263.1	Ep01|KLJ12738.1	Hc04|EDN02764.1	Ec01|KKZ58997.1	Hc02|EGC47147.1	Bp01|OJD10045.1	Pb01|EEH21752.2	Pl01|XP_015699423.1	Pb02|EEH42612.2	Bd01|KMW67538.1	An01|OWW36283.1	Fo01|KNB05378.1	Fo02|PCD41447.1	Fp01|CZR38936.1	Pj01|KTW32343.1	Afl1|EED47810.1	An01|OWW29431.1	Afu1|EAL86074.1	Fp01|CZR41840.1	Fo02|PCD33457.1	Fo01|KNA99897.1	Afl1|EED50440.1	Afu1|EAL84426.1	Afl1|EED51114.1	Fo01|KNB19212.1
cluster00257:	Afu1|EAL85475.1	Afu1|EAL90941.1	Fo01|KNB19420.1	Fo01|KNB19509.1	Afl1|EED51950.1	Afu1|EAL91768.1	An01|OWW35051.1	At01|EAU31445.1	Ci01|KMP03976.1	Cp01|KMM67856.1	Bd01|EGE81772.1	Ep01|KLJ06812.1	Hc01|EEH06491.1	Ec01|KKZ67950.1	Pb01|EEH21626.1	Pb02|EEH42463.1	Tm01|XP_002147875.1	Bp01|OJD27101.1	Hc03|EER40671.1	Hc02|EGC47295.1	Pl01|XP_015702305.1	Hc04|EDN02877.1	Fo01|KNA97428.1	Fo02|PCD38100.1	Fp01|CZR40049.1	Pj01|KTW31712.1	Sc01|EFI99212.1	Cnn1|AAW42672.1	Cnn2|EAL21978.1	Cg01|ADV21320.1	Cg02|KIS01656.1	Cg03|KIR67513.1	Cng1|AFR93700.1	Afl1|EED51951.1	Ci01|KMP03975.1	An01|OWW35050.1	Afu1|EAL91767.1	Bp01|OJD27102.1	At01|EAU31444.1	Bd01|EGE81771.2	Ec01|KKZ67951.1	Ep01|KLJ06811.1	Hc04|EDN02876.1	Hc01|EEH06490.1	Pl01|XP_015701383.1	Cp01|KMM67855.1	Pb01|EEH21628.2	Pb02|EEH42465.2	Tm01|XP_002147874.1
cluster00258:	Afl1|EED44992.1	Afl1|EED49898.1	Afl1|EED50110.1	Afl1|EED51745.1	Afl1|EED45799.1	Afl1|EED52040.1	Afl1|EED54109.1	Afl1|EED52433.1	Afl1|EED54325.1	Afl1|EED54654.1	Afu1|EAL86268.1	Afu1|EAL90367.2	An01|OWW27614.1	An01|OWW28220.1	An01|OWW28424.1	An01|OWW29466.1	An01|OWW31724.1	An01|OWW32594.1	An01|OWW32717.1	An01|OWW33898.1	An01|OWW34377.1	An01|OWW35023.1	An01|OWW38005.1	An01|OWW38623.1	Ci01|KMP00326.1	Ci01|KMP02660.1	Cp01|KMM66089.1	Cp01|KMM66621.1	Fo01|KNB00627.1	Fo01|KNB01207.1	Fo01|KNB01208.1	Fo01|KNB05648.1	Fo01|KNB07048.1	Fo01|KNB07049.1	Fo01|KNB07467.1	Fo01|KNB07468.1	Fo01|KNB07469.1	Fo01|KNB07470.1	Fo01|KNB07471.1	Fo01|KNB07472.1	Fo01|KNB10727.1	Fo01|KNB13552.1	Fo01|KNB13553.1	Fo01|KNB01209.1	Fo01|KNB01622.1	Fo01|KNB12331.1	Fo01|KNB12332.1	Fo01|KNB05649.1	Fo02|PCD23239.1
cluster00259:	Afl1|EED45515.1	Afl1|EED46127.1	Afl1|EED54055.1	Afl1|EED54453.1	Afl1|EED54845.1	Afu1|EAL86406.1	Afu1|EAL90432.1	An01|OWW27541.1	An01|OWW38647.1	Cg01|ADV22255.1	Cg01|ADV25162.1	Cg01|ADV24397.1	Cg01|ADV24398.1	Cg02|KIR97839.1	Cg02|KIR97840.1	Cng1|AFR97432.2	Cng1|AFR97433.2	Cnn1|AAW45864.2	Cnn1|AAW45865.2	Cnn2|EAL18494.1	Cnn2|EAL18495.1	Tm01|XP_002144100.1	Tm01|XP_002147068.1	Tm01|XP_002147275.1	Tm01|XP_002147276.1	At01|EAU33486.1	Fo01|KNB00511.1	At01|EAU31983.1	Sc01|EFI98174.1	Fo02|PCD42327.1	Pl01|XP_015701461.1	Tm01|XP_002144075.1	Fp01|CZR41772.1	Afl1|EED49699.1	At01|EAU34030.1	An01|OWW31120.1	Fo01|KNA98314.1	Fp01|CZR36124.1	Fo02|PCD43178.1	At01|EAU35402.1	An01|OWW29378.1	Afu1|EAL91923.1	At01|EAU32054.1	Afu1|EAL92311.1	An01|OWW29565.1	At01|EAU35926.1	Afu1|EAL92310.1	Bd01|EGE85108.1	Ec01|KKZ67779.1
cluster00260:	Afl1|EED48143.1	Afl1|EED52271.1	Fo01|KNA97571.1	Fo01|KNA97572.1	Fo01|KNB04340.1	Fo01|KNB04747.1	Fo01|KNB06354.1	Fo01|KNB06673.1	Fo01|KNB18972.1	Fo01|KNB08858.1	Fo01|KNB08859.1	Sc01|EFI91675.1	Sc01|EFI91679.1	Sc01|EFI91705.1	Sc01|EFI94855.1	Sc01|EFI96032.1	Sc01|EFI96033.1	Sc01|EFJ00495.1	Sc01|EFJ00496.1	Sc01|EFI96034.1	Sc01|EFI96428.1	Sc01|EFJ01272.1	Sc01|EFI96887.1	Sc01|EFI98244.1	Sc01|EFI97631.1	Afl1|EED47543.1	At01|EAU36616.1	Fp01|CZR44269.1	Fo02|PCD26461.1	Bd01|EGE77591.1	Afl1|EED49439.1	At01|EAU35138.1	An01|OWW34706.1	Tm01|XP_002152181.1	Afu1|EAL86418.1	Afl1|EED50573.1	Ci01|KMP01990.1	Cp01|KMM64464.1	Pb01|EEH20728.1	Pb02|EEH45327.1	Pl01|XP_002791034.1	Afu1|EAL87368.1	Hc03|EER45276.1	Hc01|EEH07133.1	Hc02|EGC41228.1	Bp01|OJD23843.1	Bd01|EGE83848.1	Ep01|KLJ08296.1	Ec01|KKZ66267.1
cluster00261:	An01|OWW32013.1	An01|OWW33242.1	Cg01|ADV20201.1	Cg01|ADV23890.1	Cg01|ADV23898.1	Cg01|ADV23899.1	Cg01|ADV23920.1	Cg01|ADV23930.1	Cg01|ADV23932.1	Cg02|KIR98576.1	Cg02|KIR98601.1	Cg02|KIS01059.1	Cg03|KIR59230.1	Cg03|KIR59247.1	Cg03|KIR59249.1	Cg03|KIR59251.1	Cg03|KIR59258.1	Cg03|KIR59261.1	Cng1|AFR97105.1	Cng1|AFR97125.2	Cnn1|AAW45659.2	Cnn1|AAW45661.1	Cnn1|ALO60770.1	Cnn2|EAL19043.1	Cnn2|EAL19064.1	Fo01|KNB01629.1	Fo01|KNB12281.1	Fo01|KNB04473.1	Fo01|KNB04633.1	Fo01|KNB06568.1	Fo01|KNB09614.1	Fo01|KNB10702.1	Fo01|KNB18185.1	Fo02|PCD23197.1	Fo02|PCD34756.1	Fo02|PCD27084.1	Fo02|PCD33698.1	Fo02|PCD33699.1	Fo02|PCD36012.1	Fo02|PCD36013.1	Fo02|PCD44582.1	Fp01|CZR43709.1	Fp01|CZR45034.1	Fp01|CZR44901.1	Fp01|CZR49803.1	Afl1|EED44885.1	At01|EAU35601.1	Tm01|XP_002150286.1	Cg03|KIR57609.1
cluster00262:	Bd01|EGE82541.2	Bd01|KMW67830.1	Bd01|KMW67831.1	Bd01|EGE82987.2	Bd01|KMW67960.1	Fo01|KNB16476.1	Fo01|KNB17681.1	Fo01|KNB17682.1	Fo02|PCD21127.1	Fo02|PCD26219.1	Tm01|XP_002143919.1	Tm01|XP_002152205.1	Tm01|XP_002145367.1	Tm01|XP_002145368.1	Tm01|XP_002145369.1	Tm01|XP_002149752.1	Afl1|EED45675.1	At01|EAU29638.1	Tm01|XP_002147860.1	An01|OWW37391.1	Bp01|OJD24911.1	Cg02|KIR96489.1	Afl1|EED47219.1	Cp01|KMM70262.1	Ci01|KMP04928.1	At01|EAU32457.1	Ep01|KLJ12564.1	Ec01|KKZ59917.1	Fo01|KNB19741.1	Tm01|XP_002153538.1	Afu1|EAL85908.1	Afl1|EED55558.1	At01|EAU32677.1	Fo02|PCD29566.1	An01|OWW36848.1	Tm01|XP_002146118.1	Fp01|CZR36119.1	Afu1|EAL84194.2	Ec01|KKZ67762.1	Bd01|EGE84272.2	Ep01|KLJ12711.1	Fo02|PCD24494.1	Fo01|KNB07608.1	Afu1|EAL90872.2	Afu1|EAL91910.1	At01|EAU29608.1	Afu1|EBA27360.1	Pb02|EEH49073.2	Afu1|EBA27363.1
cluster00263:	Cg01|ADV20872.1	Cg01|ADV24043.1	Cg02|KIR97462.1	Cg02|KIR98422.1	Cg03|KIR62449.1	Cg03|KIR69519.1	Cng1|AFR96957.2	Cng1|AFR97840.1	Tm01|XP_002148374.1	Tm01|XP_002148375.1	Afl1|EED46230.1	An01|OWW36293.1	Afu1|EAL91673.1	At01|EAU33080.1	Ec01|KKZ59019.1	Pb02|EEH42592.1	Pb01|EEH21732.2	Ep01|KLJ06221.1	Bp01|OJD21529.1	Bd01|EGE81559.1	Hc04|EDN02787.1	Cp01|KMM67722.1	Ci01|KMP03820.1	Pl01|XP_015702987.1	Hc02|EGC47166.1	Hc01|EEH05510.1	Hc03|EER41283.1	Sc01|EFI93669.1	Ca01|AOW26558.1	Ca02|EEQ42301.1	Ct01|EER32464.1	Afl1|EED46231.1	Afu1|EAL91674.1	An01|OWW36294.1	At01|EAU33081.1	Tm01|XP_002147426.1	Bd01|EGE81558.1	Ec01|KKZ59018.1	Bp01|OJD21530.1	Ep01|KLJ06220.1	Hc04|EDN02786.1	Pb01|EEH21733.1	Pb02|EEH42593.1	Ci01|KMP03817.1	Cp01|KMM67720.1	Hc03|EER41282.1	Fo01|KNA95769.1	Fp01|CZR33349.1	Fo02|PCD46322.1
cluster00264:	Cng1|AFR98259.2	Cng1|AGV14758.1	Fo01|KNA94195.1	Fo01|KNA94196.1	Fo01|KNA94197.1	Fo01|KNB04401.1	Fo01|KNB04699.1	Fo01|KNB06626.1	Fo01|KNB18923.1	Fo01|KNB05204.1	Fo01|KNB05205.1	Afl1|EED52649.1	Afu1|EAL93759.1	Fp01|CZR49602.1	Fo02|PCD34842.1	Fo01|KNB03336.1	Tm01|XP_002148903.1	Afl1|EED53078.1	At01|EAU37276.1	Tm01|XP_002152098.1	Afl1|EED53437.1	At01|EAU34055.1	Tm01|XP_002152123.1	An01|OWW37516.1	Afl1|EED56701.1	An01|OWW34580.1	At01|EAU34796.1	Afu1|EAL87012.1	Tm01|XP_002148490.1	Hc02|EGC44017.1	Hc01|EEH04417.1	Ec01|KKZ65829.1	Bd01|EGE85401.1	Bp01|OJD24893.1	Hc04|EDN09185.1	Cp01|KMM69676.1	Ci01|KMP05897.1	Pl01|XP_015700207.1	Pb02|KGM85837.1	Pb01|EEH21347.2	Hc03|EER41882.1	Pb01|EEH21227.2	Pb02|EEH45876.2	Pl01|XP_002789819.2	Pj01|KTW32036.1	Ep01|KLJ05616.1	Afl1|EED56792.1	At01|EAU32728.1	Fo02|PCD44661.1
cluster00265:	Fo01|KNB12935.1	Fo01|KNB12936.1	Afl1|EED53151.1	Hc04|EDN07768.1	Pb01|EEH19220.1	Pb02|EEH48065.1	Ec01|KKZ64331.1	Hc01|EEH10718.1	Hc02|EGC45667.1	Ep01|KLJ06714.1	Pl01|XP_015700891.1	Bd01|EGE77282.1	Fo01|KNB03078.1	Afl1|EED54521.1	An01|OWW28562.1	Afu1|EAL90701.1	At01|EAU39223.1	Tm01|XP_002146142.1	Pb02|EEH44592.2	Pb01|EEH20194.2	Ep01|KLJ10060.1	Bd01|EGE80058.1	Cp01|KMM72728.1	Ci01|KMP07606.1	Pl01|XP_015700564.1	Ec01|KKZ65487.1	Bp01|OJD27749.1	Hc02|EGC43655.1	Hc01|EEH08610.1	Hc03|EER42251.1	Fo02|PCD31018.1	Fp01|CZR41310.1	Hc04|EDN09524.1	Pj01|KTW30445.1	Sc01|EFJ03879.1	Cng1|AFR98071.1	Cg01|ADV24853.1	Cpa1|CCE44159.1	Ca02|EEQ44137.1	Ca01|AOW28113.1	Ct01|EER33367.1	Afl1|EED54526.1	Afu1|EAL90694.1	At01|EAU39219.1	An01|OWW28557.1	Ec01|KKZ65486.1	Tm01|XP_002146156.1	Bp01|OJD27748.1	Bd01|EGE80059.1
cluster00266:	Fo01|KNB13377.1	Fo01|KNB13487.1	Fo02|PCD31286.1	Fo02|PCD31400.1	Fo02|PCD37057.1	Fo02|PCD41647.1	Tm01|XP_002146709.1	Tm01|XP_002146710.1	Afl1|EED46849.1	Afu1|EAL91945.1	At01|EAU30514.1	Bd01|EGE86093.1	Tm01|XP_002147954.1	Bp01|OJD22631.1	An01|OWW32494.1	Pl01|XP_002797896.1	Hc03|EER37565.1	Hc02|EGC48875.1	Pb01|EEH16623.2	Cp01|KMM67030.1	Pb02|EEH46094.2	Hc01|EEH06122.1	Ci01|KMP03096.1	Hc04|EDN04848.1	Fp01|CZR38735.1	Fo01|KNB17041.1	Sc01|EFJ01951.1	Mt01|CCP42879.1	Mt02|AAK44387.1	Ca02|EEQ43914.1	Ca01|AOW31562.1	Ct01|EER30559.1	Cg03|KIR68777.1	Cpa1|CCE42481.1	Cg01|ADV22132.1	Cng1|AFR97530.2	Cg02|KIS01868.1	Cnn1|AAW45980.1	Cnn2|EAL18304.1	Ec01|KKZ65237.1	Ep01|KLJ08653.1	Afl1|EED53053.1	At01|EAU30744.1	Ec01|KKZ65124.1	Pb01|EEH17964.1	Pb02|EEH46847.2	Pl01|XP_002794522.1	Bp01|OJD20612.1	Bd01|EGE79244.1
cluster00267:	Afu1|EAL87729.1	Afu1|EAL88789.1	Bd01|EGE82833.1	Bd01|KMW67916.1	Fo01|KNA93733.1	Fo01|KNA93734.1	Fo01|KNA99027.1	Fo01|KNA99028.1	Fo01|KNB07473.1	Fo01|KNB07474.1	Fo01|KNB07475.1	Fo01|KNB13534.1	Fo01|KNB17085.1	Fo02|PCD31364.1	Fo02|PCD37097.1	Fp01|CZR41729.1	Fp01|CZR48790.1	Sc01|EFI93329.1	Sc01|EFI93330.1	Tm01|XP_002153745.1	Tm01|XP_002153746.1	Afl1|EED44803.1	An01|OWW33162.1	Afu1|EAL84589.1	Pb01|EEH20505.2	Pb02|EEH45076.1	Pl01|XP_002791588.1	Cp01|KMM68683.1	Ci01|KMP06861.1	Ep01|KLJ06542.1	Bd01|EGE84906.1	Bp01|OJD28500.1	Ec01|KKZ63062.1	Hc04|EDN11312.1	Hc03|EER42760.1	Hc02|EGC42836.1	Hc01|EEH03332.1	Afl1|EED48269.1	Hc04|EDN11190.1	Hc02|EGC45484.1	Hc01|EEH03416.1	Afl1|EED49345.1	Cp01|KMM68472.1	Ci01|KMP07083.1	Pl01|XP_015699436.1	Fp01|CZR48791.1	Sc01|EFI93043.1	Fo02|PCD43262.1	At01|EAU33192.1
cluster00268:	Fo01|KNA97916.1	Fo01|KNA97917.1	Fo01|KNA97918.1	Fo01|KNA97919.1	Fo01|KNA97920.1	Fo01|KNB01937.1	Fo01|KNB01938.1	Afl1|EED49145.1	Fp01|CZR40329.1	Tm01|XP_002147257.1	Fo02|PCD38375.1	Afu1|EAL87272.1	An01|OWW31375.1	Hc03|EER39994.1	Hc01|EEH03952.1	Hc02|EGC45286.1	Ec01|KKZ64754.1	Hc04|EDN05040.1	Afl1|EED53924.1	An01|OWW30365.1	Afu1|EAL90094.1	Tm01|XP_002144413.1	At01|EAU34608.1	Bp01|OJD13913.1	Ep01|KLJ06025.1	Ec01|KKZ60248.1	Pl01|XP_002790268.1	Hc02|EGC42083.1	Hc01|EEH08775.1	Bd01|EGE85663.1	Ci01|KMP08395.1	Pb01|EEH18473.1	Pb02|EEH43341.1	Hc03|EER43556.1	Cp01|KMM73464.1	Fp01|CZR43457.1	Fo02|PCD34966.1	Pj01|KTW31736.1	Ca02|EEQ46557.1	Ca01|AOW29951.1	Cpa1|CCE39968.1	Sc01|EFI98363.1	Cg03|KIR69116.1	Cg01|ADV19889.1	Cg02|KIS00434.1	Cnn1|AAW41154.1	Cnn2|EAL23080.1	Ct01|EER30369.1	Cng1|AFR92772.1
cluster00269:	Fo01|KNA99299.1	Fo01|KNA99300.1	Fo01|KNA99301.1	Fo01|KNA99302.1	Fo01|KNB08421.1	Fo01|KNB08422.1	Afl1|EED48044.1	Afu1|EAL85896.1	At01|EAU31176.1	An01|OWW33085.1	Cp01|KMM67683.1	Ci01|KMP03782.1	Pl01|XP_015699430.1	Bp01|OJD10160.1	Ec01|KKZ68920.1	Ep01|KLJ11980.1	Tm01|XP_002147845.1	Fo02|PCD30794.1	Fp01|CZR41086.1	Pb01|EEH21770.2	Pb02|KGM91618.1	Ct01|EER33454.1	Afl1|EED48564.1	At01|EAU36208.1	Afu1|EAL88395.1	An01|OWW27961.1	Tm01|XP_002144323.1	Cp01|KMM73351.1	Ci01|KMP08271.1	Bd01|EGE86438.1	Bp01|OJD26528.1	Hc01|EEH08873.1	Hc04|EDN09035.1	Pl01|XP_015700782.1	Fo02|PCD33106.1	Fp01|CZR42189.1	Pb01|EEH18692.1	Pb02|EEH43320.2	Hc03|EER43663.1	Hc02|EGC42191.1	Ca01|AOW27965.1	Ca02|EEQ47482.1	Ec01|KKZ64687.1	Cpa1|CCE44913.1	Ct01|EER35124.1	Ep01|KLJ13296.1	Sc01|EFI99043.1	Pj01|KTW31191.1	Cg02|KIS01388.1
cluster00270:	Fo01|KNB05737.1	Fo01|KNB05738.1	Fo01|KNB05739.1	Fo01|KNB05740.1	Tm01|XP_002143598.1	Tm01|XP_002143599.1	Tm01|XP_002143600.1	Tm01|XP_002143601.1	Afl1|EED48497.1	Tm01|XP_002144049.1	Afu1|EAL88347.1	An01|OWW27894.1	Pl01|XP_002796139.2	Bp01|OJD18384.1	Pb01|EEH20025.2	Pb02|EEH44406.1	Hc03|EER37102.1	Ec01|KKZ60522.1	Bd01|EGE83350.1	Ep01|KLJ10863.1	Hc01|EEH04764.1	Cp01|KMM73046.1	Hc04|EDN05140.1	Hc02|EGC40793.1	Ci01|KMP07936.1	Fp01|CZR41974.1	Fo02|PCD33325.1	Fo01|KNA99672.1	Pj01|KTW32779.1	Cng1|AFR96203.2	Cnn1|AAW43943.2	Afl1|EED48498.1	Afu1|EAL88346.1	An01|OWW27898.1	At01|EAU36282.1	Ec01|KKZ67676.1	Bd01|EGE81228.1	Bp01|OJD23337.1	Ep01|KLJ13627.1	Hc02|EGC43778.1	Pb02|EEH44710.1	Hc01|EEH04184.1	Pl01|XP_002791368.1	Pb01|EEH20309.2	Hc03|EER42119.1	Cp01|KMM72843.1	Ci01|KMP07732.1	Fp01|CZR38705.1	Fo02|PCD41677.1
cluster00271:	Fo01|KNB11576.1	Fo01|KNB11577.1	Afl1|EED46748.1	An01|OWW32585.1	Afu1|EAL92043.1	At01|EAU30616.1	Cp01|KMM67379.1	Ci01|KMP03461.1	Tm01|XP_002148163.1	Bd01|EGE86346.1	Fo02|PCD29158.1	Bp01|OJD27261.1	Fp01|CZR47520.1	Hc01|EEH10539.1	Pb01|EEH23369.2	Pb02|EEH49818.1	Pl01|XP_002789383.1	Hc02|EGC45051.1	Ec01|KKZ63178.1	Hc03|EER40849.1	Cpa1|CCE40178.1	Pj01|KTW28242.1	Ca02|EEQ44333.1	Ct01|EER33738.1	Ca01|AOW28309.1	Hc04|EDN06509.1	Sc01|EFI96057.1	Cg03|KIR60362.1	Cg02|KIR97723.1	Cnn1|AAW42837.1	Cnn2|EAL21391.1	Cng1|AFR94708.1	Cg01|ADV24271.1	Mt02|AAK48309.1	Mt01|CCP46663.1	Afl1|EED57262.1	Afu1|EAL92319.1	An01|OWW29574.1	Cp01|KMM72759.1	Ci01|KMP07639.1	Tm01|XP_002143911.1	Pl01|XP_002790909.1	Bp01|OJD22882.1	Pb02|EEH44619.2	Ec01|KKZ67772.1	Pb01|EEH20227.2	Bd01|EGE85118.1	At01|EAU35935.1	Hc03|EER42210.1
cluster00272:	Tm01|XP_002147471.1	Tm01|XP_002147472.1	Afl1|EED47889.1	An01|OWW32353.1	Afl1|EED49109.1	An01|OWW36385.1	Bd01|EGE81655.2	Ec01|KKZ63696.1	Afu1|EAL91743.1	Ci01|KMP03927.1	Cp01|KMM67812.1	Fo01|KNA99455.1	Fp01|CZR42103.1	Hc02|EGC47262.1	Fo02|PCD33189.1	Pb02|EEH42505.2	Cg03|KIR67320.1	Cg02|KIS01229.1	Cg01|ADV20375.1	Cng1|AFR92415.1	Pl01|XP_015699371.1	Cnn1|AAW40846.1	Ca01|AOW30547.1	Ca02|EEQ46979.1	Ct01|EER31387.1	Cpa1|CCE41998.1	Cnn2|EAL23608.1	Pj01|KTW28708.1	Hc01|EEH02846.1	Sc01|EFI98904.1	At01|EAU33538.1	Afl1|EED57286.1	Afu1|EAL92346.2	An01|OWW29603.1	At01|EAU35953.1	Tm01|XP_002152865.1	Ec01|KKZ62763.1	Pl01|XP_002793524.1	Ep01|KLJ12705.1	Ci01|KMP02813.1	Cp01|KMM66769.1	Bd01|EGE81059.1	Pb01|EEH22016.2	Pb02|EEH48517.2	Bp01|OJD22176.1	Fp01|CZR43117.1	Fo02|PCD35298.1	Fo01|KNB02506.1	Hc04|EDN08493.1
cluster00273:	Afl1|EED46182.1	Afu1|EAL91647.1	An01|OWW36270.1	At01|EAU33041.1	Tm01|XP_002147821.1	Ec01|KKZ68889.1	Hc02|EGC47098.1	Hc03|EER41212.1	Ep01|KLJ08258.1	Hc01|EEH05443.1	Hc04|EDN02721.1	Bp01|OJD18106.1	Bd01|EGE82024.1	Pb02|EEH42663.2	Pl01|XP_002793974.2	Pb01|EEH21812.2	Cp01|KMM67642.1	Ci01|KMP03740.1	Fo01|KNB08067.1	Fo02|PCD30544.1	Fp01|CZR40826.1	Pj01|KTW32640.1	Sc01|EFI98982.1	Cnn2|EAL17828.1	Cnn1|AAW44982.2	Afl1|EED46183.1	Afu1|EAL91648.1	Hc04|EDN02717.1	Bd01|EGE82026.1	Hc02|EGC47092.1	Ec01|KKZ68887.1	Ep01|KLJ08261.1	Bp01|OJD25688.1	Pb01|EEH21814.2	Pl01|XP_002793977.2	Cp01|KMM67640.1	Pb02|EEH42665.2	Ci01|KMP03738.1	Hc01|EEH05439.1	An01|OWW36271.1	Cnn2|EAL18810.1	Cnn1|AAW46624.1	Cng1|AFR94268.1	Cg01|ADV21489.1	Cg02|KIS02497.1	Afl1|EED54222.1	At01|EAU37300.1	Afu1|EAL93903.1	An01|OWW37265.1
cluster00274:	An01|OWW28408.1	An01|OWW29000.1	Bd01|EGE77371.1	Bd01|EGE86539.1	Bd01|KMW66469.1	Ci01|KMO99994.1	Ci01|KMP08133.1	Ci01|KMP09739.1	Cp01|KMM64320.1	Cp01|KMM66402.1	Cp01|KMM73222.1	Ec01|KKZ67059.1	Ec01|KKZ68713.1	Ep01|KLJ05472.1	Ep01|KLJ12419.1	Sc01|EFI97803.1	Sc01|EFJ03094.1	Sc01|EFJ03155.1	Afl1|EED47445.1	Afu1|EAL89394.1	Tm01|XP_002150928.1	Fp01|CZR45692.1	Fo02|PCD23898.1	Fo01|KNB20214.1	Afl1|EED57918.1	Afu1|EAL92685.2	An01|OWW34301.1	Tm01|XP_002153378.1	At01|EAU38343.1	Bp01|OJD22927.1	Hc01|EEH10792.1	Hc02|EGC45758.1	Pb02|EEH47192.1	Hc03|EER44558.1	Pb01|EEH18271.1	Pl01|XP_002794194.1	Hc04|EDN07838.1	Fp01|CZR43424.1	Fo01|KNB10036.1	Afl1|EED57919.1	Afu1|EAL92684.1	An01|OWW34306.1	Pb01|EEH18906.1	Pb02|EEH48150.1	Pl01|XP_002789769.1	Cp01|KMM69520.1	Tm01|XP_002153381.1	Ci01|KMP06066.1	Fo02|PCD41975.1
cluster00275:	Bd01|EGE79608.1	Bd01|KMW67062.1	Bd01|KMW67063.1	Sc01|EFI91106.1	Sc01|EFJ01856.1	Sc01|EFJ03215.1	Sc01|EFJ01855.1	Tm01|XP_002143889.1	Tm01|XP_002149795.1	Afl1|EED45939.1	An01|OWW34651.1	Pb01|EEH16445.2	Pb02|EEH43171.2	Pl01|XP_015700022.1	Ep01|KLJ11904.1	Bp01|OJD24340.1	Cp01|KMM71126.1	Ci01|KMP09257.1	Fp01|CZR39159.1	Ec01|KKZ66222.1	Afl1|EED48442.1	At01|EAU35870.1	An01|OWW33927.1	Afl1|EED48987.1	Tm01|XP_002145200.1	Ci01|KMP08678.1	Cp01|KMM71704.1	Afl1|EED49754.1	Afl1|EED50780.1	Ci01|KMP03220.1	Cp01|KMM67155.1	At01|EAU36099.1	Afl1|EED50781.1	At01|EAU34864.1	Ci01|KMP06476.1	Afl1|EED51674.1	At01|EAU36805.1	An01|OWW33452.1	Tm01|XP_002148354.1	Fo01|KNB16130.1	Fo02|PCD25247.1	Afl1|EED56205.1	An01|OWW37682.1	Fp01|CZR37824.1	Fo01|KNB06154.1	Afl1|EED56620.1	Ci01|KMO99899.1	Cp01|KMM66498.1	Afu1|EAL86168.1
cluster00276:	Fo01|KNB04127.1	Fo01|KNB04128.1	Fo01|KNB17983.1	Fo01|KNB17984.1	Sc01|EFI92225.1	Sc01|EFJ01849.1	Afl1|EED46314.1	An01|OWW36353.1	At01|EAU33132.1	Afu1|EAL91721.1	Pl01|XP_002793810.1	Ec01|KKZ67702.1	Pb02|EEH42531.2	Pb01|EEH21685.2	Hc02|EGC47216.1	Hc01|EEH02812.1	Tm01|XP_002147378.1	Hc04|EDN02825.1	Ci01|KMP03887.1	Cp01|KMM67780.1	Bp01|OJD21388.1	Bd01|EGE81617.1	Fo02|PCD33552.1	Fp01|CZR49211.1	Ep01|KLJ08416.1	Hc03|EER41328.1	Cng1|AFR98574.2	Cnn1|AAW47222.2	Cpa1|CCE44582.1	Ct01|EER35292.1	Cg02|KIR96950.1	Ca01|AOW28906.1	Ca02|EEQ45341.1	Cnn2|EAL17237.1	Cg03|KIR58417.1	Cg01|ADV25740.1	Afl1|EED47284.1	Afu1|EAL86311.1	An01|OWW34985.1	At01|EAU29285.1	Tm01|XP_002150679.1	Fp01|CZR36756.1	Fo02|PCD43771.1	Afl1|EED50008.1	At01|EAU38982.1	Afu1|EAL90473.1	Ci01|KMP04138.1	Cp01|KMM68015.1	Pb01|EEH17887.1
cluster00277:	Afl1|EED48951.1	Afu1|EAL86524.1	An01|OWW32199.1	Tm01|XP_002152748.1	Ep01|KLJ07247.1	Hc01|EEH03457.1	Cp01|KMM68832.1	Hc03|EER44884.1	Hc02|EGC45440.1	Ec01|KKZ64374.1	Bd01|EGE84886.1	Pl01|XP_002796547.2	Bp01|OJD23319.1	Pb01|EEH21398.1	Hc04|EDN11127.1	Pb02|EEH43934.2	Ci01|KMP06724.1	Fo02|PCD43675.1	Fo01|KNB03968.1	Fp01|CZR36653.1	Pj01|KTW31206.1	Sc01|EFJ00311.1	Cg02|KIR98751.1	Cg01|ADV23776.1	Cng1|AFR98786.1	Cg03|KIR59412.1	Cnn1|AAW44913.1	Cnn2|EAL17898.1	Ca02|EEQ46490.1	Ca01|AOW29884.1	Cpa1|CCE40071.1	Afl1|EED48962.1	At01|EAU31731.1	Afu1|EAL86522.2	An01|OWW32197.1	Hc01|EEH03456.1	Hc02|EGC45441.1	Bp01|OJD23320.1	Tm01|XP_002152747.1	Bd01|EGE84885.1	Ci01|KMP06723.1	Cp01|KMM68833.1	Pl01|XP_002796548.1	Pb01|EEH21399.1	Pb02|EEH43933.2	Hc03|EER44883.1	Fo01|KNB03578.1	Fo02|PCD43452.1	Fp01|CZR36424.1
cluster00278:	Bd01|EGE78821.1	Bd01|EGE81288.1	Bd01|EGE84979.1	Bp01|OJD27568.1	Bp01|OJD28187.1	Ci01|KMP08944.1	Ci01|KMP09091.1	Cp01|KMM71953.1	Cp01|KMM72095.1	Ec01|KKZ61725.1	Ec01|KKZ64535.1	Ec01|KKZ67621.1	Fo01|KNB02764.1	Fo01|KNB10918.1	Fo02|PCD35444.1	Fo02|PCD44769.1	Fp01|CZR35669.1	Fp01|CZR42973.1	Hc01|EEH04238.1	Hc01|EEH07054.1	Hc02|EGC43831.1	Hc02|EGC47833.1	Pb01|EEH20358.2	Pb01|EEH22359.2	Pl01|XP_002791424.1	Pl01|XP_002792988.1	Sc01|EFI91573.1	Sc01|EFI97865.1	Sc01|EFI98214.1	Tm01|XP_002149262.1	Tm01|XP_002150132.1	Afl1|EED55332.1	At01|EAU39380.1	Afu1|EAL89781.1	An01|OWW30810.1	Hc03|EER42066.1	Hc04|EDN09338.1	Ep01|KLJ09114.1	Pb02|EEH44762.2	Fo01|KNB00818.1	Fo02|PCD42514.1	Fp01|CZR46410.1	Cng1|AFR96466.2	Cg01|ADV23425.1	Cg02|KIR98917.1	Cnn1|AAW44752.1	Cnn2|EAL19850.1	Cg03|KIR68193.1	Afl1|EED56068.1
cluster00279:	Cng1|AFR97262.2	Cng1|AGV14622.1	Fo01|KNA97313.1	Fo01|KNA97314.1	Fo01|KNA97315.1	Fo01|KNA97316.1	Fo01|KNA97317.1	Fo01|KNA97318.1	Fo01|KNA97319.1	Fo01|KNA97483.1	Fo01|KNA97484.1	Fo02|PCD38132.1	Fo02|PCD38133.1	Afl1|EED50732.1	At01|EAU37904.1	An01|OWW29916.1	Afu1|EAL93505.1	Tm01|XP_002148762.1	Ep01|KLJ07647.1	Ec01|KKZ66305.1	Bp01|OJD20804.1	Pl01|XP_002797580.1	Bd01|EGE77955.1	Pb01|EEH22934.2	Pb02|EEH42321.1	Hc04|EDN07372.1	Hc02|EGC46636.1	Hc03|EER39477.1	Ci01|KMP05512.1	Cp01|KMM70807.1	Hc01|EEH11646.1	Fo02|PCD38036.1	Fp01|CZR39986.1	Cpa1|CCE40157.1	Ca02|EEQ44191.1	Ca01|AOW28165.1	Ct01|EER33377.1	Cg01|ADV25523.1	Sc01|EFI93998.1	Cg03|KIR59111.1	Cng1|AFR98406.2	Cnn1|AAW46791.1	Cnn2|EAL17476.1	Cg02|KIR97296.1	Afl1|EED50733.1	Afu1|EAL93506.1	An01|OWW29915.1	At01|EAU37905.1	Bp01|OJD13878.1
cluster00280:	Fo01|KNA97231.1	Fo01|KNA97232.1	Fo01|KNA97233.1	Afl1|EED45732.1	Afu1|EAL91547.1	An01|OWW33469.1	At01|EAU31875.1	Ec01|KKZ60115.1	Tm01|XP_002145054.1	Bp01|OJD13601.1	Bd01|EGE84848.1	Ci01|KMP00594.1	Ep01|KLJ12277.1	Pl01|XP_002795593.1	Pb01|EEH22592.1	Pb02|KGM91951.1	Hc02|EGC47521.1	Hc03|EER38374.1	Hc01|EEH06710.1	Cp01|KMM65830.1	Fo01|KNB08194.1	Fo02|PCD30649.1	Fp01|CZR40935.1	Afl1|EED47953.1	Afu1|EAL85982.1	Cp01|KMM67575.1	Pb01|KGY15295.1	Pb02|EEH42731.2	Pl01|XP_002794048.1	Hc03|EER41135.1	Hc02|EGC47024.1	Hc01|EEH05368.1	Fo02|PCD38000.1	Fp01|CZR39948.1	Tm01|XP_002147743.1	Ep01|KLJ12163.1	An01|OWW32997.1	Afl1|EED57288.1	Afu1|EAL92348.1	At01|EAU35956.1	An01|OWW29604.1	Hc03|EER43751.1	Hc01|EEH09450.1	Hc02|EGC49969.1	Hc04|EDN08491.1	Ci01|KMP02794.1	Cp01|KMM66752.1	Tm01|XP_002152869.1	Ec01|KKZ62758.1
cluster00281:	Hc04|EDN03884.1	Hc04|EDN09492.1	Hc04|EDN06089.1	Hc04|EDN11279.1	Hc04|EDN04891.1	Hc04|EDN06624.1	Hc04|EDN06235.1	Hc04|EDN11283.1	Afl1|EED53607.1	At01|EAU30388.1	An01|OWW36154.1	Ec01|KKZ68517.1	Fo01|KNB12184.1	Afl1|EED54792.1	An01|OWW29512.1	Ci01|KMP02506.1	Cp01|KMM69774.1	Hc01|EEH03886.1	Ec01|KKZ61004.1	Bp01|OJD10819.1	Hc03|EER40133.1	Hc02|EGC45169.1	Afl1|EED55905.1	Ec01|KKZ63670.1	Pl01|XP_002795624.1	Hc01|EEH06669.1	Pb02|EEH49390.1	Pb01|EEH22620.1	Hc03|EER38332.1	Hc02|EGC47480.1	Ep01|KLJ12429.1	Bd01|EGE83248.2	Bp01|OJD20093.1	Ci01|KMP02905.1	Cp01|KMM64966.1	Fo02|PCD29557.1	Fp01|CZR47892.1	Bp01|OJD12941.1	Hc04|EDN05679.1	Ci01|KMP01494.1	Bd01|EGE77115.1	Ec01|KKZ65540.1	Bd01|EGE80906.2	Ec01|KKZ60277.1	Hc03|EER36765.1	Cp01|KMM65434.1	Bp01|OJD12784.1	Hc01|EEH03995.1	Bd01|EGE82729.1
cluster00282:	Afl1|EED54298.1	Afu1|EAL93848.2	An01|OWW37205.1	Bd01|EGE86866.2	Tm01|XP_002145401.1	Hc01|EEH06853.1	Ep01|KLJ05336.1	Pb01|KGY15975.1	Fo01|KNB11279.1	Fp01|CZR35433.1	Fo02|PCD44997.1	Pl01|XP_015702183.1	Ci01|KMP00098.1	Pj01|KTW27503.1	Ca01|AOW27938.1	Ca02|EEQ47456.1	Ct01|EER35206.1	Cpa1|CCE44805.1	At01|EAU37378.1	Bp01|OJD10301.1	Ec01|KKZ67165.1	Sc01|EFJ03644.1	Cng1|AFR96028.1	Pb02|EEH47284.2	Cnn1|AAW44052.2	Cnn2|EAL20396.1	Hc03|EER38521.1	Hc02|EGC47663.1	Cg02|KIS00019.1	Cg01|ADV23005.1	Cg03|KIR64133.1	Afl1|EED54299.1	Afu1|EAL93847.2	Tm01|XP_002145402.1	Ci01|KMP00095.1	Cp01|KMM66308.1	Bd01|EGE86865.1	Hc03|EER38519.1	Hc01|EEH06849.1	Hc02|EGC47659.1	Hc04|EDN03185.1	Pj01|KTW27520.1	Fo02|PCD45100.1	Fp01|CZR35329.1	Fo01|KNB11444.1	Sc01|EFJ03291.1	Cng1|AFR94945.2	Cg02|KIS02071.1	Cnn1|AAW42872.1
cluster00283:	At01|EAU31627.1	At01|EAU34593.1	Bd01|EGE80841.2	Bd01|KMW67388.1	Cpa1|CCE44344.1	Cpa1|CCE44347.1	Ct01|EER35545.1	Ct01|EER35597.1	Fo01|KNB00965.1	Fo01|KNB00966.1	Sc01|EFI92167.1	Sc01|EFI92266.1	Sc01|EFI92451.1	Afl1|EED45195.1	Ec01|KKZ61121.1	Hc04|EDN05752.1	Hc02|EGC44259.1	Ep01|KLJ06706.1	Hc03|EER38131.1	Hc01|EEH09793.1	An01|OWW28626.1	Bp01|OJD26435.1	Afl1|EED53388.1	Afu1|EAL89342.1	Tm01|XP_002148492.1	Fp01|CZR44818.1	Fo01|KNB09507.1	Afl1|EED54388.1	An01|OWW36055.1	Afu1|EAL84190.1	Fo01|KNB16417.1	Fo02|PCD25438.1	Sc01|EFI92274.1	Fp01|CZR45977.1	Ci01|KMO99944.1	At01|EAU37834.1	Cp01|KMM66448.1	Tm01|XP_002147102.1	Afl1|EED55910.1	At01|EAU35058.1	Afu1|EAL92498.1	Tm01|XP_002144011.1	Cp01|KMM73099.1	Ci01|KMP08006.1	An01|OWW29748.1	Fo02|PCD42603.1	Fp01|CZR46318.1	Cg02|KIR98311.1	Cg01|ADV24144.1
cluster00284:	Bd01|EGE85327.1	Bd01|KMW68594.1	Afl1|EED52954.1	Ec01|KKZ62420.1	Hc01|EEH07700.1	Pb02|EEH49138.2	Afu1|EAL93139.1	An01|OWW35229.1	Bp01|OJD22981.1	Pl01|XP_002790663.1	Ep01|KLJ10958.1	Hc03|EER45857.1	Tm01|XP_002146538.1	Hc02|EGC41798.1	Ci01|KMP00747.1	At01|EAU29871.1	Bd01|EGE81908.1	Cp01|KMM65672.1	Fp01|CZR44501.1	Fo02|PCD26682.1	Fo01|KNB09137.1	Cnn1|AAW43048.1	Cnn2|EAL21014.1	Cng1|AFR97695.1	Cg01|ADV21604.1	Cg03|KIR59529.1	Cg02|KIS02478.1	Afl1|EED54180.1	Bp01|OJD21869.1	An01|OWW29702.1	Pb01|EEH21477.2	Pb02|EEH43842.2	Pl01|XP_015701312.1	At01|EAU29328.1	Afl1|EED54885.1	Afu1|EAL92430.1	An01|OWW31104.1	At01|EAU34053.1	Fo02|PCD44636.1	Fo01|KNB10762.1	Fp01|CZR35793.1	Tm01|XP_002150511.1	Ct01|EER30720.1	Cpa1|CCE44617.1	Ca01|AOW28655.1	Ca02|EEQ44683.1	Afl1|EED58187.1	At01|EAU30624.1	An01|OWW28040.1
cluster00285:	Ca01|AOW28703.1	Ca01|AOW31018.1	Ca02|EEQ43378.1	Ca02|EEQ44724.1	Cg01|ADV20987.1	Cg01|ADV24474.1	Cg02|KIR96092.1	Cg02|KIR97980.1	Cg03|KIR62599.1	Cg03|KIR69456.1	Cng1|AFR94535.2	Cng1|AFR97903.2	Cnn1|AAW42664.1	Cnn1|AAW45210.1	Cnn2|EAL18739.1	Cnn2|EAL21815.1	Cpa1|CCE41570.1	Cpa1|CCE42334.1	Ct01|EER30639.1	Ct01|EER36084.1	Pj01|KTW31225.1	Pj01|KTW32356.1	Sc01|EFI95399.1	Sc01|EFJ02840.1	Afl1|EED49155.1	An01|OWW36574.1	Afu1|EAL87436.1	At01|EAU29745.1	Tm01|XP_002151873.1	Pb01|KGY15608.1	Pb02|EEH48366.2	Hc02|EGC45961.1	Pl01|XP_015700426.1	Bd01|EGE86484.1	Hc01|EEH10994.1	Ci01|KMP04670.1	Ep01|KLJ08676.1	Bp01|OJD28410.1	Ec01|KKZ66062.1	Hc03|EER43029.1	Cp01|KMM70012.1	Fp01|CZR33538.1	Fo02|PCD46231.1	Sc01|EFJ02232.1	Cg01|ADV22916.1	Cg03|KIR64155.1	Cg02|KIS00037.1	Cng1|AFR96008.1	Cnn1|AAW44291.1
cluster00286:	Fo01|KNB11412.1	Fo01|KNB11413.1	Tm01|XP_002145627.1	Tm01|XP_002145628.1	Tm01|XP_002145629.1	Afl1|EED45884.1	Afu1|EAL86645.1	Ec01|KKZ66346.1	Fp01|CZR37313.1	Hc03|EER45497.1	Bd01|EGE85849.2	Afl1|EED53709.1	At01|EAU34357.1	An01|OWW30568.1	Afu1|EAL89908.1	Bp01|OJD21376.1	Ep01|KLJ13694.1	Bd01|EGE85850.2	Ec01|KKZ66377.1	Pb01|EEH18126.1	Pl01|XP_002794706.2	Pb02|KGM92347.1	Ci01|KMP06647.1	Cp01|KMM68887.1	Hc03|EER45496.1	Hc02|EGC41441.1	Hc01|EEH07354.1	Tm01|XP_002150476.1	Hc04|EDN10608.1	Fp01|CZR35355.1	Fo02|PCD45073.1	Afl1|EED58061.1	Afu1|EAL87493.1	An01|OWW36626.1	At01|EAU35459.1	Tm01|XP_002149033.1	Bd01|EGE77160.1	Hc03|EER42701.1	Hc02|EGC42790.1	Hc01|EEH10572.1	Hc04|EDN07639.1	Fo02|PCD23934.1	Fp01|CZR45868.1	At01|EAU31560.1	Tm01|XP_002143226.1	Bd01|EGE77520.1	Ep01|KLJ06687.1	Pl01|XP_002794707.1	Ec01|KKZ68238.1
cluster00287:	Afl1|EED46122.1	Afl1|EED53117.1	Afl1|EED48931.1	Afl1|EED51100.1	An01|OWW30188.1	An01|OWW36240.1	Fo01|KNA96159.1	Fo01|KNA96160.1	Fo01|KNB02679.1	Fo01|KNB02680.1	At01|EAU37790.1	Afu1|EAL93746.1	At01|EAU29960.1	Fo02|PCD41558.1	Fp01|CZR38828.1	Fo01|KNB05550.1	Tm01|XP_002143565.1	Afl1|EED53977.1	Hc01|EEH09052.1	Hc04|EDN08872.1	Cp01|KMM64616.1	At01|EAU32275.1	Hc02|EGC42371.1	Ci01|KMP01840.1	Ep01|KLJ12712.1	Pb01|EEH17101.1	Pb02|EEH49072.1	Ec01|KKZ67761.1	Pl01|XP_002790600.1	Fp01|CZR43019.1	Sc01|EFJ01876.1	Fo02|PCD35399.1	Tm01|XP_002147465.1	Bp01|OJD24910.1	Bd01|EGE83215.1	Hc03|EER40649.1	Ct01|EER33855.1	Ca02|EEQ46124.1	Ca01|AOW29517.1	Cpa1|CCE43951.1	Mt02|AAK44386.1	Mt01|CCP42878.1	Afl1|EED56487.1	At01|EAU31705.1	An01|OWW28004.1	Bd01|EGE77162.2	Afu1|EAL88519.1	Tm01|XP_002148920.1	Pl01|XP_015700956.1
cluster00288:	An01|OWW37796.1	An01|OWW38605.1	At01|EAU32832.1	At01|EAU32852.1	Bd01|EGE78322.2	Bd01|KMW66709.1	Bp01|OJD11017.1	Bp01|OJD23716.1	Ca01|AOW28231.1	Ca01|AOW28234.1	Ca01|AOW30285.1	Ca02|EEQ44256.1	Ca02|EEQ44259.1	Ca02|EEQ46652.1	Ci01|KMP01881.1	Ci01|KMP04272.1	Cp01|KMM64574.1	Cp01|KMM68135.1	Cpa1|CCE42211.1	Cpa1|CCE42221.1	Cpa1|CCE42222.1	Cpa1|CCE42223.1	Ct01|EER33556.1	Ct01|EER33559.1	Ct01|EER33903.1	Ec01|KKZ60788.1	Ec01|KKZ61749.1	Ep01|KLJ09556.1	Ep01|KLJ12339.1	Fo01|KNB04894.1	Fo01|KNB04895.1	Fo01|KNB04896.1	Fo01|KNB04897.1	Fo01|KNB04898.1	Fo01|KNB04918.1	Fo01|KNB13603.1	Fo01|KNB15701.1	Fo01|KNB16736.1	Fo01|KNB16750.1	Fo01|KNB18623.1	Fo01|KNB18648.1	Fo01|KNB18847.1	Fo01|KNB18862.1	Fo02|PCD21839.1	Fo02|PCD22195.1	Pb01|EEH17069.2	Pb01|EEH18004.2	Pb02|EEH46893.2	Pb02|EEH49041.2
cluster00289:	Ca01|AOW30043.1	Ca01|AOW30049.1	Cng1|AFR98019.2	Cng1|AGV14730.1	Sc01|EFI90959.1	Sc01|EFI96288.1	Sc01|EFI96289.1	Sc01|EFI96290.1	Afl1|EED48667.1	Afu1|EAL88757.1	An01|OWW37938.1	At01|EAU33210.1	Bd01|EGE77432.2	Tm01|XP_002144699.1	Ec01|KKZ68634.1	Bp01|OJD27513.1	Ep01|KLJ07061.1	Hc01|EEH09477.1	Hc02|EGC49328.1	Pb02|EEH43632.1	Pb01|EEH17385.1	Pl01|XP_002789898.1	Ci01|KMP01266.1	Cp01|KMM65176.1	Hc03|EER41463.1	Fo01|KNB03905.1	Fp01|CZR36620.1	Fo02|PCD43642.1	Hc04|EDN09927.1	Ct01|EER34145.1	Cpa1|CCE39899.1	Cg01|ADV20334.1	Cng1|AFR92474.1	Cg03|KIR67380.1	Cnn1|AAW41336.2	Cg02|KIS01287.1	Cnn2|EAL23664.1	Mt01|CCP45948.1	Mt02|AAK47564.1	Afl1|EED48832.1	At01|EAU34701.1	Afu1|EAL86704.1	Ci01|KMP06753.1	Cp01|KMM68805.1	Pl01|XP_002796511.1	Pb02|EEH43973.1	Pb01|EEH21363.1	Ec01|KKZ61087.1	Bd01|EGE85253.1
cluster00290:	Fo01|KNB00349.1	Fo01|KNB00350.1	Fo01|KNB00351.1	Afl1|EED46491.1	Fp01|CZR38174.1	Afl1|EED47123.1	At01|EAU36455.1	An01|OWW31591.1	Afu1|EAL89494.1	Tm01|XP_002151130.1	Pb01|EEH20792.2	Pb02|EEH45401.2	Ci01|KMP00516.1	Cp01|KMM65903.1	Pl01|XP_002791109.1	Hc03|EER45435.1	Hc02|EGC41383.1	Bd01|EGE77623.2	Hc01|EEH07292.1	Ec01|KKZ62884.1	Hc04|EDN10558.1	Bp01|OJD26202.1	Fp01|CZR34052.1	Fo02|PCD45950.1	Fo01|KNA95114.1	Sc01|EFI99407.1	Ct01|EER30203.1	Ca01|AOW29696.1	Ca02|EEQ46308.1	Cng1|AFR96166.1	Cnn1|AAW43963.1	Cnn2|EAL20018.1	Cg02|KIR99878.1	Cpa1|CCE41329.1	Cg03|KIR63994.1	Cg01|ADV23087.1	Pj01|KTW26569.1	Mt02|AAK48397.1	Mt01|CCP46742.1	Afl1|EED47993.1	Afu1|EAL85952.1	An01|OWW33033.1	At01|EAU31231.1	Tm01|XP_002148465.1	Ec01|KKZ66918.1	Bp01|OJD27459.1	Bd01|EGE80453.1	Ep01|KLJ11639.1	Hc02|EGC49487.1
cluster00291:	Sc01|EFI91508.1	Sc01|EFJ02350.1	Afl1|EED47344.1	At01|EAU30234.1	Afu1|EAL86416.1	Cp01|KMM72672.1	Ci01|KMP07542.1	An01|OWW34705.1	Hc01|EEH08562.1	Hc02|EGC43600.1	Ec01|KKZ64298.1	Pl01|XP_002796301.1	Pb01|EEH20167.1	Pb02|EEH44563.1	Ep01|KLJ05448.1	Bp01|OJD24821.1	Bd01|EGE80000.1	Hc04|EDN09573.1	Tm01|XP_002145667.1	Fo02|PCD33750.1	Cng1|AFR95076.1	Mt02|AAK44985.1	Mt01|CCP43472.1	Afl1|EED50953.1	An01|OWW34452.1	Ca01|AOW26564.1	Ca02|EEQ42295.1	Fo01|KNB15203.1	Fo02|PCD28965.1	Afl1|EED51662.1	Pb01|EEH20129.1	Pb02|EEH44454.1	Ec01|KKZ64930.1	Ep01|KLJ06367.1	Bp01|OJD22316.1	Bd01|EGE79972.1	Pl01|XP_015701556.1	Cp01|KMM72464.1	Ci01|KMP07327.1	Ct01|EER33006.1	Cpa1|CCE41300.1	Ca01|AOW29778.1	Ca02|EEQ46390.1	Hc03|EER37093.1	Hc04|EDN05134.1	Fp01|CZR48382.1	Hc02|EGC40786.1	Afl1|EED57804.1	At01|EAU34948.1
cluster00292:	Sc01|EFI94188.1	Sc01|EFI94194.1	Sc01|EFI94193.1	Sc01|EFI94189.1	Tm01|XP_002149412.1	Tm01|XP_002149413.1	Afl1|EED44871.1	Afu1|EAL87157.1	At01|EAU31796.1	An01|OWW36101.1	Fo02|PCD46433.1	Fo01|KNA95925.1	Fp01|CZR32947.1	Afl1|EED54951.1	An01|OWW36702.1	Cp01|KMM64040.1	Hc01|EEH03758.1	Bd01|EGE81431.2	Pl01|XP_002789866.1	Pb02|EEH45921.2	Pb01|EEH21271.1	Hc03|EER37310.1	Hc02|EGC48088.1	Ec01|KKZ64910.1	Ci01|KMP10041.1	Fo01|KNB11564.1	Fo02|PCD29144.1	Ep01|KLJ13194.1	Fp01|CZR47505.1	Hc04|EDN03503.1	Cg01|ADV25599.1	Cg02|KIR97354.1	Cg03|KIR59168.1	Cng1|AFR98466.2	Cnn1|AAW46915.1	Cnn2|EAL17418.1	Afl1|EED55506.1	At01|EAU35698.1	Afu1|EAL89615.2	Cp01|KMM64871.1	Hc03|EER39834.1	Ep01|KLJ09427.1	Ci01|KMP01594.1	Pl01|XP_015701812.1	Pb02|EEH45625.2	Pb01|EEH20990.2	Hc02|EGC43128.1	Hc01|EEH08085.1	An01|OWW31708.1
cluster00293:	Afl1|EED47784.1	An01|OWW28954.1	Afl1|EED48358.1	Fp01|CZR43796.1	Fo02|PCD24513.1	Hc03|EER36609.1	Hc02|EGC44872.1	Hc04|EDN06349.1	Hc01|EEH10396.1	Cng1|AFR92177.2	Cnn1|AAW40643.1	Cnn2|EAL23377.1	Cg03|KIR67077.1	Cg01|ADV20116.1	Cg02|KIS00991.1	Afl1|EED48647.1	An01|OWW33933.1	Sc01|EFI94747.1	Afl1|EED50874.1	At01|EAU38061.1	Afu1|EAL93622.1	An01|OWW30075.1	Tm01|XP_002147079.1	Cp01|KMM70593.1	Ci01|KMP05265.1	Bd01|EGE83970.1	Ec01|KKZ64176.1	Bp01|OJD26753.1	Pb02|KGM91644.1	Pb01|EEH23094.2	Pl01|XP_015700418.1	Hc01|EEH05863.1	Hc04|EDN10156.1	Hc03|EER41767.1	Fo02|PCD44187.1	Fo01|KNB07288.1	Fp01|CZR37184.1	Hc02|EGC49593.1	Sc01|EFI99903.1	Afl1|EED51544.1	At01|EAU31305.1	Afu1|EAL87195.1	An01|OWW32346.1	Fp01|CZR35607.1	Fo01|KNB11014.1	Fo02|PCD44834.1	Sc01|EFI94756.1	Afl1|EED53776.1	At01|EAU34449.1
cluster00294:	Afl1|EED52781.1	Afu1|EAL93273.1	At01|EAU34855.1	Tm01|XP_002148257.1	Cp01|KMM69364.1	Ci01|KMP06215.1	Ec01|KKZ63783.1	An01|OWW33986.1	Pb01|EEH19794.2	Pl01|XP_002791786.1	Hc02|EGC48426.1	Pb02|EEH44163.2	Hc03|EER40356.1	Bp01|OJD25900.1	Hc01|EEH03079.1	Ep01|KLJ05926.1	Hc04|EDN04537.1	Bd01|EGE78686.1	Afl1|EED52783.1	An01|OWW33985.1	Tm01|XP_002148259.1	Afu1|EAL93270.1	Ec01|KKZ63781.1	Hc03|EER40358.1	Hc01|EEH03077.1	Hc02|EGC48424.1	Bd01|EGE78695.1	Cp01|KMM69362.1	Ci01|KMP06217.1	Bp01|OJD14898.1	Pb02|EEH44165.2	Pl01|XP_002791784.1	Pb01|EEH19796.1	Hc04|EDN04539.1	Fp01|CZR40990.1	Fo02|PCD30693.1	Fo01|KNB08255.1	Ep01|KLJ05919.1	Ca01|AOW28850.1	Pj01|KTW29625.1	Cpa1|CCE44451.1	Ct01|EER35348.1	Cg02|KIS00851.1	Cg01|ADV19390.1	Cg03|KIR59814.1	Cnn2|EAL22654.1	Cnn1|ALO60417.1	Cng1|AFR93484.2	Ca02|EEQ45398.1
cluster00295:	An01|OWW32819.1	An01|OWW35102.1	Bp01|OJD24335.1	Bp01|OJD26824.1	Bp01|OJD27030.1	Fo01|KNB04442.1	Fo01|KNB04663.1	Fo01|KNB06596.1	Afl1|EED47885.1	Hc04|EDN08127.1	Cp01|KMM65920.1	Bp01|OJD10420.1	Ec01|KKZ57804.1	Ci01|KMP06698.1	Hc03|EER41728.1	Afu1|EAL86538.1	Afl1|EED55452.1	Afu1|EAL89666.1	At01|EAU35758.1	Ep01|KLJ07210.1	Ec01|KKZ66113.1	Bd01|EGE86724.1	Bp01|OJD13228.1	Pb01|EEH20922.2	Hc03|EER39767.1	Hc02|EGC43193.1	Hc01|EEH08153.1	Ci01|KMP01508.1	Cp01|KMM64953.1	Pl01|XP_015701792.1	Hc04|EDN03724.1	Tm01|XP_002151262.1	Pb02|EEH45547.2	Fo02|PCD28776.1	Fp01|CZR48197.1	Cpa1|CCE40150.1	Ct01|EER33362.1	Ca01|AOW28173.1	Ca02|EEQ44200.1	Cnn1|AAW46503.2	Cng1|AFR93887.2	Sc01|EFJ00380.1	Cnn2|EAL18945.1	Cg03|KIR59648.1	Cg02|KIS01474.1	Cg01|ADV21622.1	Mt02|AAK48052.1	Mt01|CCP46411.1	Hc04|EDN08140.1
cluster00296:	Bd01|EGE80621.1	Bd01|KMW67336.1	Bd01|KMW67337.1	Bd01|EGE84801.1	Bd01|KMW68452.1	Fo01|KNA98959.1	Fo01|KNA98960.1	Fo01|KNA98961.1	Fo01|KNB00861.1	Fo01|KNB00862.1	Afl1|EED45550.1	Tm01|XP_002149532.1	At01|EAU37249.1	Afl1|EED48751.1	At01|EAU33290.1	Afu1|EAL87650.1	Ci01|KMP00650.1	Cp01|KMM65776.1	Tm01|XP_002146616.1	Bp01|OJD21935.1	Hc04|EDN03118.1	Hc01|EEH06752.1	Pb01|EEH22551.1	Pb02|EEH49313.2	Pl01|XP_002795548.1	Hc03|EER38417.1	Hc02|EGC47563.1	Ep01|KLJ12028.1	Ec01|KKZ62023.1	Fo02|PCD30567.1	Fo01|KNB08095.1	Fp01|CZR40850.1	An01|OWW29171.1	Sc01|EFJ03863.1	Ct01|EER32577.1	Cpa1|CCE42988.1	Pj01|KTW32316.1	Ca01|AOW26296.1	Cng1|AFR92316.1	Cnn2|EAL23515.1	Cnn1|AAW40711.2	Cg03|KIR67219.1	Cg01|ADV20213.1	Ca02|EEQ42558.1	Cg02|KIS01130.1	Afl1|EED57647.1	Afu1|EAL90920.1	At01|EAU34263.1	Tm01|XP_002146054.1
cluster00297:	Cpa1|CCE42447.1	Cpa1|CCE42472.1	Fo01|KNA95021.1	Fo01|KNA95022.1	Fo01|KNA95023.1	Afl1|EED47000.1	An01|OWW31673.1	Afu1|EAL89569.1	Tm01|XP_002151375.1	Pb01|EEH18002.1	Cp01|KMM68131.1	Pb02|EEH46891.1	Ci01|KMP04267.1	Bd01|EGE79514.1	Ec01|KKZ61751.1	Ep01|KLJ09558.1	Bp01|OJD21485.1	Pl01|XP_002794569.2	Fp01|CZR34305.1	At01|EAU36383.1	Pj01|KTW28336.1	Fo02|PCD45891.1	Ca02|EEQ43906.1	Ca01|AOW31555.1	Ct01|EER30567.1	Cnn2|EAL22712.1	Cg02|KIS00794.1	Cg03|KIR59871.1	Cnn1|AAW41931.1	Cg01|ADV20027.1	Cng1|AFR93424.2	Mt01|CCP43214.1	Mt02|AAK44721.1	Afl1|EED56098.1	At01|EAU36634.1	Afu1|EAL89162.1	An01|OWW28813.1	Tm01|XP_002147261.1	Hc02|EGC49738.1	Cp01|KMM64817.1	Ci01|KMP01649.1	Bd01|EGE85373.1	Ep01|KLJ11733.1	Bp01|OJD11846.1	Hc01|EEH09224.1	Ec01|KKZ60909.1	Hc03|EER44006.1	Pl01|XP_002792830.1	Pb02|KGM92042.1
cluster00298:	Afl1|EED47026.1	At01|EAU36355.1	Afu1|EAL88260.1	Tm01|XP_002144111.1	Pb01|EEH20682.2	Pb02|EEH45279.2	Ec01|KKZ58470.1	Ep01|KLJ08313.1	Hc02|EGC41059.1	Bp01|OJD26710.1	Hc01|EEH05028.1	Bd01|EGE86622.1	Hc03|EER45101.1	Fo02|PCD38149.1	Afl1|EED47027.1	At01|EAU36354.1	Afu1|EAL88261.1	Hc04|EDN10505.1	Bd01|EGE80065.1	Pl01|XP_002789465.2	Ci01|KMP08173.1	Cp01|KMM73256.1	Pb01|EEH20680.2	Pb02|EEH45277.2	Tm01|XP_002144113.1	An01|OWW27854.1	Fo02|PCD38090.1	Fp01|CZR40039.1	Fo01|KNA97416.1	Ec01|KKZ58471.1	Pj01|KTW32748.1	Sc01|EFJ00814.1	Cg01|ADV21085.1	Cng1|AFR93938.1	Cg03|KIR67742.1	Cg02|KIS01426.1	Cnn1|AAW42305.1	Cnn2|EAL22207.1	Ct01|EER30661.1	Ca01|AOW28718.1	Ca02|EEQ44737.1	Cpa1|CCE42344.1	Hc03|EER45100.1	Ep01|KLJ11548.1	Afl1|EED48995.1	An01|OWW27893.1	Afu1|EAL88348.1	Tm01|XP_002144045.1	Ci01|KMP07935.1
cluster00299:	Afl1|EED44994.1	Afl1|EED49089.1	Fo01|KNB02758.1	Fo01|KNB02759.1	Fo01|KNB02760.1	Fo01|KNB02761.1	At01|EAU34442.1	An01|OWW35541.1	Hc03|EER42853.1	Hc04|EDN06917.1	Hc01|EEH07892.1	Pb01|EEH21154.1	Pb02|EEH45802.2	Ep01|KLJ12401.1	Hc02|EGC42924.1	Pl01|XP_002795448.1	Ec01|KKZ62743.1	Bd01|EGE80668.2	Mt02|AAK46543.1	Mt01|CCP44978.1	Afl1|EED53928.1	At01|EAU34612.1	An01|OWW30368.1	Cp01|KMM73457.1	Tm01|XP_002144417.1	Bd01|EGE86827.1	Hc01|EEH08770.1	Hc02|EGC42078.1	Afu1|EAL90098.1	Pl01|XP_002790264.2	Ec01|KKZ61953.1	Ci01|KMP08388.1	Fo02|PCD35441.1	Bp01|OJD27346.1	Fp01|CZR42975.1	Ep01|KLJ06029.1	Pb02|EEH43337.2	Ca01|AOW27894.1	Ca02|EEQ47413.1	Pb01|EEH18470.2	Cpa1|CCE42039.1	Ct01|EER35057.1	Cg01|ADV25128.1	Cg02|KIR96286.1	Cng1|AFR98853.1	Cg03|KIR57960.1	Cnn1|AAW44980.1	Cnn2|EAL17825.1	Sc01|EFJ01128.1
cluster00300:	Afl1|EED46306.1	Afl1|EED50920.1	Cng1|AFR93329.2	Cng1|AFR95840.1	Cnn1|AAW41587.2	Cnn1|AAW44119.1	Cnn2|EAL20216.1	Cnn2|EAL22619.1	Fo01|KNA93686.1	Fo01|KNA93687.1	Fo01|KNB03030.1	Fo02|PCD43064.1	Fo02|PCD45206.1	Fp01|CZR35220.1	Fp01|CZR48003.1	Sc01|EFI91344.1	Sc01|EFI96777.1	Sc01|EFJ00363.1	Hc02|EGC46061.1	Hc01|EEH11085.1	Hc04|EDN08107.1	Ep01|KLJ11718.1	Bd01|EGE79064.1	Tm01|XP_002145224.1	Ec01|KKZ65085.1	Bp01|OJD22248.1	Ci01|KMP04787.1	Cp01|KMM70122.1	Pb01|EEH16225.1	Pl01|XP_002792461.1	Pb02|EEH42826.1	An01|OWW29818.1	Afu1|EAL93658.1	At01|EAU38106.1	Cg02|KIR99910.1	Afl1|EED47928.1	At01|EAU30412.1	An01|OWW32967.1	Afu1|EAL86006.1	Tm01|XP_002147695.1	Ec01|KKZ64469.1	Bd01|EGE82154.1	Ep01|KLJ07263.1	Bp01|OJD22699.1	Hc02|EGC46974.1	Hc01|EEH05320.1	Hc03|EER41086.1	Hc04|EDN02610.1	Cp01|KMM67533.1
cluster00301:	Bd01|EGE77834.2	Bd01|KMW66601.1	Fo01|KNB02672.1	Fo01|KNB02673.1	Afl1|EED47697.1	Ec01|KKZ62407.1	Ep01|KLJ13656.1	Hc03|EER45865.1	Hc02|EGC41806.1	Hc01|EEH07708.1	Cp01|KMM69850.1	At01|EAU37176.1	Fo02|PCD35393.1	Afl1|EED51640.1	An01|OWW37595.1	Hc01|EEH08779.1	Ec01|KKZ62285.1	Bp01|OJD12209.1	Ep01|KLJ11268.1	Ci01|KMP04500.1	Hc04|EDN09116.1	Bd01|EGE84014.2	Cp01|KMM71455.1	Afl1|EED53922.1	At01|EAU34606.1	An01|OWW30363.1	Tm01|XP_002144411.1	Pb02|EEH43345.1	Pb01|EEH18477.1	Afu1|EAL90092.1	Bp01|OJD28452.1	Cp01|KMM73466.1	Ci01|KMP08398.1	Ec01|KKZ60252.1	Ep01|KLJ06020.1	Bd01|EGE85668.1	Hc04|EDN09115.1	Hc01|EEH08780.1	Hc02|EGC42087.1	Hc03|EER43560.1	Fo02|PCD34969.1	Fo01|KNB01942.1	Fp01|CZR43454.1	Pl01|XP_002790272.1	Cng1|AFR97249.1	Cnn1|AAW45463.1	Cnn2|EAL19331.1	Cg02|KIR98717.1	Cg01|ADV23763.1
cluster00302:	Cnn1|AAW43494.2	Cnn1|ALO60551.1	Fo01|KNA94017.1	Fo01|KNB04515.1	Fo01|KNB04615.1	Fo01|KNB06550.1	Fo01|KNA95723.1	Fo01|KNA95724.1	Afl1|EED47122.1	At01|EAU36454.1	An01|OWW31592.1	Afu1|EAL89495.1	Tm01|XP_002151129.1	Ec01|KKZ62882.1	Pl01|XP_015700532.1	Bd01|EGE77624.1	Ep01|KLJ07411.1	Bp01|OJD26203.1	Cp01|KMM65904.1	Ci01|KMP00515.1	Pb02|EEH45402.2	Pb01|EEH20793.1	Hc02|EGC41380.1	Hc03|EER45432.1	Hc01|EEH07290.1	Fo02|PCD46296.1	Fp01|CZR33405.1	Hc04|EDN10548.1	Sc01|EFJ00245.1	Afl1|EED56503.1	At01|EAU31689.1	Afu1|EAL88506.1	An01|OWW28015.1	Tm01|XP_002151839.1	Ep01|KLJ07577.1	Ec01|KKZ64829.1	Hc01|EEH10547.1	Bp01|OJD27853.1	Pb02|EEH47872.1	Pb01|EEH19044.1	Pl01|XP_002797020.1	Bd01|EGE77132.1	Hc02|EGC42765.1	Fo02|PCD37646.1	Fp01|CZR39594.1	Fo01|KNA96546.1	Ci01|KMP02392.1	Cp01|KMM68310.1	Afl1|EED58140.1
cluster00303:	Cnn1|AAW45279.2	Cnn1|AAW46729.2	Fo01|KNB05611.1	Fo01|KNB05612.1	Fo01|KNB05613.1	Fo01|KNB05614.1	Fo01|KNB09116.1	Fo01|KNB09117.1	Sc01|EFI95075.1	Sc01|EFI96299.1	Sc01|EFJ01018.1	Sc01|EFJ01019.1	Sc01|EFI97210.1	Sc01|EFJ04051.1	Sc01|EFJ02710.1	Sc01|EFJ02709.1	Sc01|EFJ02376.1	Sc01|EFJ02699.1	Sc01|EFJ02700.1	Afl1|EED47807.1	At01|EAU30320.1	An01|OWW29430.1	Afu1|EAL86076.1	Tm01|XP_002147625.1	Fp01|CZR38793.1	Fo02|PCD41591.1	Afl1|EED53146.1	Afu1|EAL93731.1	Afl1|EED55723.1	Afu1|EAL88240.1	Ep01|KLJ09395.1	Ec01|KKZ63649.1	Hc02|EGC44502.1	Bp01|OJD21518.1	At01|EAU37523.1	Bd01|EGE85775.2	Hc01|EEH10028.1	Tm01|XP_002150155.1	Cp01|KMM70344.1	Ci01|KMP05009.1	Fo02|PCD37895.1	Fp01|CZR39844.1	Fo01|KNB20525.1	Pl01|XP_015699848.1	Pb02|EEH42999.2	Pb01|EEH16065.2	Hc03|EER43298.1	Hc04|EDN08296.1	Cnn1|AAW42432.1
cluster00304:	Cpa1|CCE40764.1	Cpa1|CCE43338.1	Cpa1|CCE43337.1	Cpa1|CCE43570.1	Afl1|EED51713.1	At01|EAU36790.1	An01|OWW32711.1	Afu1|EAL92131.1	Cnn1|AAW46778.2	Cg02|KIR97231.1	Cng1|AFR98339.2	Sc01|EFI91102.1	Cp01|KMM63880.1	Ci01|KMP02150.1	Fo01|KNA95806.1	Fo02|PCD46346.1	Fp01|CZR33240.1	Pb02|EEH50126.2	Pb01|EEH16863.1	Pl01|XP_002795077.1	Ec01|KKZ66033.1	Cg01|ADV25465.1	Cnn2|EAL17540.1	Afl1|EED57738.1	An01|OWW31207.1	Afu1|EAL90848.1	At01|EAU39481.1	Pl01|XP_002796262.2	Pb02|EEH44456.1	Hc04|EDN09591.1	Pb01|EEH20128.1	Ep01|KLJ06368.1	Hc01|EEH08540.1	Bd01|EGE79971.1	Ec01|KKZ64929.1	Bp01|OJD15706.1	Hc03|EER42515.1	Hc02|EGC43579.1	Ci01|KMP07392.1	Cp01|KMM72528.1	Tm01|XP_002146829.1	Fo02|PCD33201.1	Fp01|CZR42091.1	Fo01|KNA99471.1	Sc01|EFJ03583.1	Mt02|AAK46996.1	Mt01|CCP45402.1	Afu1|EAL85430.2	At01|EAU30731.1
cluster00305:	Cpa1|CCE41022.1	Cpa1|CCE41023.1	Fo01|KNB05744.1	Fo01|KNB05745.1	Fo01|KNB05746.1	Sc01|EFI96238.1	Sc01|EFI96639.1	Afl1|EED44965.1	Bd01|EGE78065.1	Bp01|OJD28099.1	Afl1|EED53270.1	Pl01|XP_002793022.1	Hc01|EEH05575.1	Pb01|EEH22388.1	Pb02|EEH48921.1	Bd01|EGE81123.1	Hc03|EER43699.1	Hc02|EGC50019.1	Ci01|KMP09204.1	Ep01|KLJ12475.1	Afl1|EED56483.1	An01|OWW28000.1	Afu1|EAL88523.1	Cp01|KMM68340.1	Bp01|OJD20119.1	Pb02|EEH47825.1	Ci01|KMP02423.1	Pb01|EEH19004.2	Bd01|EGE77174.1	Pl01|XP_002797059.1	Fo02|PCD45574.1	Fo01|KNA94397.1	Hc01|EEH10586.1	Fp01|CZR34851.1	Ep01|KLJ12394.1	At01|EAU31711.1	Hc02|EGC42805.1	Tm01|XP_002148928.1	Afu1|EAL88908.1	Ec01|KKZ67186.1	Hc04|EDN08430.1	Afu1|EAL89237.1	At01|EAU37744.1	An01|OWW37475.1	Bp01|OJD22636.1	Ec01|KKZ58604.1	Hc03|EER42714.1	Sc01|EFI96632.1	Ep01|KLJ08800.1
cluster00306:	Ct01|EER35833.1	Ct01|EER35845.1	Ct01|EER35850.1	Sc01|EFI93867.1	Sc01|EFJ01387.1	Sc01|EFJ02423.1	Sc01|EFJ02432.1	Sc01|EFJ01150.1	Sc01|EFJ02441.1	Tm01|XP_002149941.1	Tm01|XP_002149942.1	Afl1|EED57368.1	At01|EAU36908.1	Afu1|EAL87994.1	An01|OWW31846.1	Bp01|OJD21282.1	Bd01|EGE85861.1	Pb02|EEH42929.2	Hc04|EDN08235.1	Ep01|KLJ08936.1	Hc03|EER43232.1	Hc01|EEH11181.1	Hc02|EGC46166.1	Ec01|KKZ62191.1	Cp01|KMM70260.1	Pl01|XP_015702763.1	Pb01|EEH16130.2	Cpa1|CCE42773.1	Fo02|PCD45074.1	Fo01|KNB11415.1	Fp01|CZR35354.1	Ca01|AOW31261.1	Ca02|EEQ43623.1	Ci01|KMP04924.1	Cnn1|AAW41724.1	Cnn2|EAL22691.1	Cng1|AFR93448.2	Cg01|ADV19415.1	Cg02|KIS00806.1	Cg03|KIR59860.1	Afl1|EED57369.1	At01|EAU36907.1	Afu1|EAL87993.1	Tm01|XP_002149943.1	Ci01|KMP04919.1	Cp01|KMM70255.1	Ec01|KKZ62187.1	Bd01|EGE85854.1	Ep01|KLJ08931.1
cluster00307:	Afl1|EED56041.1	Afu1|EAL90808.1	At01|EAU39517.1	Tm01|XP_002146874.1	Cp01|KMM72580.1	Ci01|KMP07447.1	An01|OWW31253.1	Ep01|KLJ08780.1	Bp01|OJD25957.1	Hc03|EER38157.1	Pl01|XP_002792713.1	Hc02|EGC44285.1	Bd01|EGE86845.1	Pb01|EEH15853.2	Pb02|KGM91725.1	Hc04|EDN05780.1	Hc01|EEH09819.1	Ec01|KKZ67213.1	Fp01|CZR33824.1	Fo02|PCD46101.1	Fo01|KNA95402.1	Cpa1|CCE43447.1	Ca01|AOW27282.1	Ca02|EEQ45679.1	Ct01|EER34530.1	Pj01|KTW27488.1	Cnn1|AAW45443.1	Cnn2|EAL19434.1	Sc01|EFI96173.1	Cg01|ADV23738.1	Cng1|AFR97268.2	Cg02|KIR98737.1	Cg03|KIR59398.1	Mt02|AAK45087.1	Mt01|CCP43571.1	Afl1|EED57606.1	At01|EAU34221.1	An01|OWW31428.1	Afu1|EAL90982.1	Tm01|XP_002146117.1	Cp01|KMM72347.1	Ci01|KMP07206.1	Pl01|XP_002789532.1	Pb02|EEH50530.2	Pb01|EEH16010.1	Hc02|EGC44107.1	Hc01|EEH09633.1	Hc04|EDN05592.1	Bp01|OJD21321.1
cluster00308:	An01|OWW32655.1	An01|OWW32656.1	At01|EAU35442.1	At01|EAU37095.1	Sc01|EFI97461.1	Sc01|EFJ03771.1	Afl1|EED52233.1	An01|OWW33309.1	Afu1|EAL84469.1	Fp01|CZR44161.1	Fo02|PCD26373.1	Fo01|KNB19181.1	Afl1|EED53118.1	An01|OWW30183.1	Afu1|EAL93737.1	At01|EAU37794.1	Pb01|EEH18733.1	Pb02|EEH48351.1	Hc02|EGC45979.1	Hc04|EDN08022.1	Ec01|KKZ66074.1	Bd01|EGE84506.1	Hc03|EER43047.1	Hc01|EEH11010.1	Bp01|OJD23558.1	Ep01|KLJ08689.1	Pl01|XP_015702582.1	Mt02|AAK46312.1	Mt01|CCP44754.1	Afl1|EED55068.1	Tm01|XP_002147900.1	Fp01|CZR35537.1	Fo01|KNB11116.1	Fo02|PCD44901.1	At01|EAU35238.1	Fo02|PCD34667.1	Afu1|EAL86324.1	At01|EAU35156.1	Tm01|XP_002150144.1	Fo01|KNB01637.1	Fo02|PCD34764.1	Fp01|CZR43689.1	Bd01|EGE82957.1	Cp01|KMM66019.1	Pl01|XP_015699504.1	Bp01|OJD21911.1	Ep01|KLJ13405.1	Hc04|EDN08517.1	Hc01|EEH09423.1
cluster00309:	Bd01|EGE81610.1	Bd01|KMW67555.1	Bd01|KMW67556.1	Bd01|EGE85035.1	Bd01|KMW68514.1	Fo01|KNA95641.1	Fo01|KNA95642.1	Afl1|EED46312.1	Afu1|EAL91719.2	An01|OWW36351.1	Ci01|KMP03884.1	Cp01|KMM67777.1	Tm01|XP_002147375.1	Ep01|KLJ08419.1	Ec01|KKZ67705.1	Hc01|EEH02808.1	Bp01|OJD26604.1	Hc03|EER41326.1	Hc02|EGC47213.1	Pl01|XP_002793813.1	Pb02|EEH42534.1	Pb01|EEH21689.1	Fo02|PCD33555.1	Fo01|KNB17987.1	Fp01|CZR49214.1	Hc04|EDN07888.1	Afl1|EED49084.1	Afu1|EAL85759.1	An01|OWW35550.1	At01|EAU32556.1	Ci01|KMP09382.1	Cp01|KMM71245.1	Hc03|EER43837.1	Hc02|EGC49907.1	Hc04|EDN08544.1	Pb02|EEH48570.1	Pb01|EEH22065.1	Pl01|XP_015699512.1	Hc01|EEH09388.1	Ec01|KKZ59910.1	Bd01|EGE82991.1	Ep01|KLJ06743.1	Bp01|OJD20742.1	Tm01|XP_002148880.1	Fp01|CZR40324.1	Sc01|EFJ02206.1	Fo01|KNA97912.1	Fo02|PCD38370.1	Cg03|KIR67721.1
cluster00310:	Cg01|ADV22820.1	Cg01|ADV24140.1	Cg01|ADV24807.1	Cg02|KIR98307.1	Cg02|KIS00217.1	Cg03|KIR58356.1	Cg03|KIR62332.1	Cng1|AFR92150.1	Cng1|AFR95814.1	Cng1|AFR94199.1	Cng1|AGV14210.1	Cng1|AGV14211.1	Cng1|AGV14625.1	Cng1|AFR97289.2	Cnn1|AAW42044.1	Cnn1|AAW43964.1	Cnn1|AAW44314.1	Cnn2|EAL17155.1	Cnn2|EAL19934.1	Cnn2|EAL20189.1	Cnn2|EAL21686.1	Fo01|KNA94974.1	Fo01|KNA94975.1	Sc01|EFI93851.1	Sc01|EFI94048.1	Tm01|XP_002148616.1	Tm01|XP_002149169.1	Afl1|EED47645.1	Afu1|EAL85255.1	Cp01|KMM64025.1	Ci01|KMP10057.1	Tm01|XP_002151055.1	Hc01|EEH09002.1	Hc03|EER44237.1	Hc02|EGC42320.1	Hc04|EDN08916.1	An01|OWW35549.1	Fo01|KNA98588.1	Fo02|PCD32704.1	Fp01|CZR42602.1	Ep01|KLJ07904.1	Afl1|EED52836.1	Fo02|PCD43299.1	Fp01|CZR36261.1	Fo01|KNB03345.1	Ca01|AOW27140.1	Ca02|EEQ45539.1	Cpa1|CCE43651.1	Ct01|EER34294.1
cluster00311:	Fo01|KNA97593.1	Fo01|KNA97594.1	Afl1|EED51323.1	At01|EAU32419.1	An01|OWW36888.1	Afu1|EAL85633.1	Ec01|KKZ66610.1	Hc01|EEH09270.1	Tm01|XP_002143420.1	Hc02|EGC49788.1	Bd01|EGE84414.2	Pb01|EEH22171.1	Pl01|XP_002793703.2	Pb02|EEH48693.1	Bp01|OJD21489.1	Ep01|KLJ12871.1	Ci01|KMP09567.1	Cp01|KMM71428.1	Hc04|EDN08634.1	Hc03|EER43956.1	Fo01|KNB08479.1	Fo02|PCD30820.1	Fp01|CZR41111.1	Afl1|EED51324.1	An01|OWW36889.1	Afu1|EAL85632.1	Ec01|KKZ66609.1	Hc04|EDN08636.1	Bd01|EGE84413.1	Hc01|EEH09271.1	Hc02|EGC49789.1	Ep01|KLJ12872.1	Bp01|OJD25079.1	Pl01|XP_002793702.1	Ci01|KMP09566.1	Pb02|EEH48692.1	Pb01|EEH22170.1	Tm01|XP_002143417.1	Fp01|CZR40149.1	Fo02|PCD38199.1	Cp01|KMM71427.1	Cg03|KIR60057.1	Cg01|ADV22431.1	Cng1|AFR95503.1	Cnn1|AAW43590.1	Cnn2|EAL20860.1	Ct01|EER34596.1	Cpa1|CCE43606.1	Cg02|KIR99467.1
cluster00312:	Fo01|KNB03727.1	Fo01|KNB03728.1	Afl1|EED48678.1	At01|EAU33219.1	Afu1|EAL88767.1	Ci01|KMP01127.1	Cp01|KMM65316.1	An01|OWW37947.1	Pl01|XP_002797368.1	Pb01|EEH19476.1	Pb02|EEH47514.1	Ec01|KKZ61438.1	Bp01|OJD28081.1	Ep01|KLJ05492.1	Bd01|EGE77559.1	Hc02|EGC49448.1	Hc01|EEH05725.1	Hc03|EER41583.1	Fo02|PCD43356.1	Hc04|EDN10030.1	Fp01|CZR36321.1	Fo01|KNB03438.1	Tm01|XP_002144712.1	Ct01|EER31527.1	Sc01|EFI95805.1	Cpa1|CCE40541.1	Mt02|AAK46569.1	Mt01|CCP45003.1	Cnn1|AAW45778.1	Cnn2|EAL18389.1	Cg02|KIS01784.1	Cg01|ADV22207.1	Cg03|KIR68867.1	Afl1|EED52633.1	At01|EAU32338.1	Afu1|EAL87326.1	An01|OWW36482.1	Tm01|XP_002151697.1	Bd01|EGE84286.1	Ep01|KLJ11475.1	Bp01|OJD20926.1	Ec01|KKZ61546.1	Hc01|EEH09043.1	Hc03|EER44200.1	Hc02|EGC42360.1	Hc04|EDN08884.1	Pl01|XP_002790588.1	Pb02|KGM91910.1	Pb01|EEH17091.1
cluster00313:	Fo01|KNB07211.1	Fo01|KNB07212.1	Tm01|XP_002143251.1	Tm01|XP_002143687.1	Tm01|XP_002153128.1	Afl1|EED45503.1	Tm01|XP_002146841.1	At01|EAU35969.1	Afu1|EAL91190.1	An01|OWW29015.1	Fo02|PCD44145.1	Fp01|CZR37139.1	Afl1|EED46069.1	Fo02|PCD32722.1	Fp01|CZR42585.1	Fo01|KNA98606.1	Ci01|KMP02642.1	Cp01|KMM66609.1	An01|OWW30636.1	Afl1|EED48858.1	An01|OWW34986.1	Afu1|EAL92088.2	At01|EAU38426.1	Afl1|EED51970.1	An01|OWW35035.1	Afu1|EAL85499.2	At01|EAU31392.1	Fo02|PCD29530.1	Fo01|KNB12156.1	Fp01|CZR47940.1	Afl1|EED51971.1	Afu1|EAL85498.1	An01|OWW35034.1	Fo02|PCD29527.1	Fo01|KNB12153.1	Fp01|CZR47943.1	Afl1|EED53906.1	Afu1|EAL87822.1	Bd01|EGE84125.2	Bp01|OJD24614.1	Hc04|EDN06714.1	Ec01|KKZ63931.1	Ep01|KLJ11800.1	Hc02|EGC49127.1	Hc01|EEH06377.1	Pl01|XP_015700020.1	Pb02|EEH43176.1	Pb01|EEH16449.2	Tm01|XP_002147946.1
cluster00314:	Afl1|EED52277.1	Afl1|EED54198.1	Afu1|EAL84445.1	Afu1|EAL84482.1	An01|OWW33290.1	An01|OWW33383.1	At01|EAU35262.1	At01|EAU37100.1	Fo01|KNB06771.1	Fo01|KNB06772.1	Fo01|KNB06773.1	Fo01|KNB06774.1	Fo01|KNB06775.1	Fo01|KNB06776.1	Fo01|KNB06781.1	Fo01|KNB06782.1	Fo01|KNB06783.1	Fo01|KNB06784.1	Fo01|KNB06929.1	Fo01|KNB06930.1	Fo01|KNB06931.1	Fo01|KNB06932.1	Fo01|KNB06933.1	Fo01|KNB06934.1	Fo01|KNB06935.1	Fo01|KNB06936.1	Fo01|KNB06937.1	Afl1|EED49778.1	An01|OWW33382.1	At01|EAU32163.1	Afu1|EAL84442.1	Tm01|XP_002152782.1	Bd01|EGE84746.2	Ec01|KKZ64972.1	Hc02|EGC45380.1	Ci01|KMP07095.1	Cp01|KMM68460.1	Bp01|OJD24560.1	Pl01|XP_015701298.1	Hc04|EDN11057.1	Hc03|EER44940.1	Pb01|EEH21438.2	Pb02|KGM92612.1	Fo02|PCD43909.1	Ci01|KMP07094.1	Cp01|KMM68461.1	Hc04|EDN11058.1	Hc02|EGC45379.1	Ec01|KKZ64973.1
cluster00315:	Afu1|EAL84963.1	Afu1|EAL87662.1	At01|EAU36874.1	At01|EAU39017.1	Bd01|EGE80280.1	Bd01|KMW67236.1	Fo01|KNA94358.1	Fo01|KNA94359.1	Fo01|KNA94360.1	Fo01|KNA94361.1	Fo01|KNA99763.1	Fo01|KNB11843.1	Fo02|PCD22052.1	Fo02|PCD22087.1	Fo02|PCD24533.1	Fp01|CZR41911.1	Fp01|CZR47680.1	Afl1|EED48762.1	At01|EAU33304.1	An01|OWW29154.1	Ec01|KKZ62010.1	Hc01|EEH06769.1	Hc03|EER38435.1	Hc02|EGC47584.1	Bd01|EGE81987.1	Pb02|EEH49296.1	Bp01|OJD27768.1	Cp01|KMM65757.1	Pl01|XP_002795530.1	Ci01|KMP00671.1	An01|OWW38673.1	Pb01|EEH22537.1	Ep01|KLJ12013.1	Hc04|EDN03131.1	Afl1|EED52241.1	Ec01|KKZ63102.1	An01|OWW30641.1	Fo01|KNB20383.1	Cnn1|AAW44851.1	Cnn2|EAL19770.1	Cng1|AFR96384.1	Cg03|KIR57432.1	Cg03|KIR68272.1	Cg02|KIR97157.1	Cg01|ADV23259.1	Cg01|ADV25434.1	Sc01|EFI96637.1	Afl1|EED54353.1	Afu1|EAL86970.2
cluster00316:	Afu1|EAL90936.1	Afu1|EAL91120.1	Bd01|EGE86478.2	Bd01|KMW69022.1	Fo01|KNB04085.1	Fo01|KNB04086.1	Fo01|KNB04456.1	Fo01|KNB04649.1	Fo01|KNB06584.1	Fo01|KNB06337.1	Afl1|EED52367.1	Hc04|EDN08179.1	An01|OWW32189.1	Ec01|KKZ61069.1	Bp01|OJD24008.1	Fo02|PCD43744.1	Afl1|EED53357.1	An01|OWW33784.1	Afu1|EAL85230.1	Hc03|EER39009.1	Hc01|EEH10166.1	Hc02|EGC44642.1	Pl01|XP_015699580.1	Bp01|OJD23983.1	Ci01|KMP09745.1	Cp01|KMM64314.1	Hc04|EDN06131.1	Ep01|KLJ12304.1	Pb02|EEH46378.2	Afl1|EED53360.1	Afu1|EAL85229.1	At01|EAU38730.1	Tm01|XP_002150791.1	Ci01|KMP09747.1	Bd01|EGE84611.1	Pb01|EEH17559.1	Hc01|EEH10167.1	Pb02|EEH46415.2	Pl01|XP_002793243.1	Hc02|EGC44643.1	Ep01|KLJ12303.1	Bp01|OJD22257.1	Hc04|EDN06132.1	Hc03|EER39010.1	Ec01|KKZ65032.1	Cp01|KMM64312.1	Fp01|CZR34947.1	Fo01|KNA94226.1	Fo02|PCD45479.1
cluster00317:	An01|OWW31926.1	An01|OWW37123.1	Ci01|KMP01213.1	Ci01|KMP05060.1	Cnn1|AAW42540.2	Cnn1|AAW42541.2	Cnn2|EAL21870.1	Cnn2|EAL21871.1	Cp01|KMM65229.1	Cp01|KMM70396.1	Fo01|KNA94141.1	Fo01|KNA94142.1	Fo01|KNB00629.1	Fo01|KNB14595.1	Fo02|PCD24941.1	Fo02|PCD42416.1	Fo02|PCD45438.1	Fp01|CZR34995.1	Fp01|CZR38068.1	Fp01|CZR46516.1	Sc01|EFI96651.1	Sc01|EFJ01029.1	Afl1|EED54782.1	At01|EAU35854.1	An01|OWW29505.1	Afu1|EAL92237.1	Hc03|EER38631.1	Ec01|KKZ61169.1	Hc02|EGC47782.1	Ci01|KMO99928.1	Cp01|KMM66466.1	Tm01|XP_002143778.1	Ep01|KLJ13746.1	Pl01|XP_002792045.1	Pb02|EEH50080.1	Pb01|EEH23607.2	Hc01|EEH07003.1	Bd01|EGE78768.1	Bp01|OJD26145.1	Hc04|EDN03273.1	Fo01|KNB11517.1	Fo02|PCD29113.1	Fp01|CZR47471.1	Cg03|KIR57536.1	Cg02|KIR97614.1	Cg01|ADV20775.1	Cng1|AFR97679.2	Ca01|AOW30371.1	Ca02|EEQ46570.1
cluster00318:	Bd01|EGE79388.1	Bd01|KMW66992.1	Bd01|KMW66993.1	Afl1|EED48128.1	At01|EAU31785.1	An01|OWW31033.1	Pb01|EEH22144.2	Pb02|EEH48665.2	Pl01|XP_015699533.1	Mt02|AAK47589.1	Mt01|CCP45972.1	Afl1|EED50959.1	Fo01|KNB12160.1	Fo02|PCD29535.1	Fp01|CZR47937.1	Afu1|EAL86399.1	Hc02|EGC46811.1	Bp01|OJD25592.1	Ec01|KKZ68501.1	Hc01|EEH05171.1	Hc04|EDN02419.1	Ca01|AOW28822.1	Ct01|EER35272.1	Cpa1|CCE44471.1	Ca02|EEQ45428.1	Hc03|EER40929.1	Ep01|KLJ05534.1	Afl1|EED51350.1	An01|OWW36914.1	Afu1|EAL85646.2	At01|EAU32444.1	Hc03|EER43927.1	Hc01|EEH09299.1	Ec01|KKZ66576.1	Ep01|KLJ05533.1	Pl01|XP_015699534.1	Pb02|EEH48666.2	Pb01|EEH22145.2	Hc02|EGC49817.1	Afl1|EED52093.1	An01|OWW36072.1	Afl1|EED52369.1	Hc03|EER43926.1	Afl1|EED56903.1	At01|EAU30079.1	Fo02|PCD23668.1	Fo01|KNB12858.1	Fp01|CZR45500.1	Afl1|EED57102.1
cluster00319:	Bd01|EGE82751.1	Bd01|KMW67900.1	Sc01|EFI97923.1	Sc01|EFI97924.1	Sc01|EFJ00140.1	Sc01|EFJ00148.1	Afl1|EED46455.1	An01|OWW29184.1	Pl01|XP_002794240.2	Pb01|EEH18305.2	Pb02|EEH47233.1	Tm01|XP_002152414.1	Afu1|EAL92868.1	Hc03|EER45724.1	Afl1|EED48790.1	An01|OWW29146.1	Afu1|EAL87689.2	At01|EAU33332.1	Tm01|XP_002144571.1	Bp01|OJD27827.1	Pb01|EEH18924.2	Hc03|EER39209.1	Ec01|KKZ68024.1	Pb02|EEH47735.2	Pl01|XP_002797151.1	Hc01|EEH11392.1	Ep01|KLJ09781.1	Bd01|EGE77693.2	Hc04|EDN07123.1	Hc02|EGC46380.1	Ci01|KMP00887.1	Cp01|KMM65549.1	Fp01|CZR43134.1	Fo01|KNB02471.1	Fo02|PCD35281.1	Cpa1|CCE43870.1	Ct01|EER32195.1	Ca01|AOW29282.1	Ca02|EEQ44972.1	Cnn1|AAW43883.2	An01|OWW29183.1	At01|EAU30854.1	Ec01|KKZ60418.1	Bp01|OJD11023.1	Hc04|EDN10790.1	Hc02|EGC41669.1	Fp01|CZR41670.1	Hc01|EEH07570.1	Fo01|KNB13461.1
cluster00320:	Ca01|AOW26100.1	Ca01|AOW31378.1	Ca02|EEQ42746.1	Ca02|EEQ43732.1	Cpa1|CCE40666.1	Cpa1|CCE42679.1	Ct01|EER31949.1	Ct01|EER35937.1	Sc01|EFI94360.1	Sc01|EFJ02241.1	Sc01|EFI97799.1	Sc01|EFI97812.1	Afl1|EED51271.1	Afu1|EAL85574.1	At01|EAU32366.1	An01|OWW36834.1	Tm01|XP_002153334.1	Pb01|EEH22188.2	Pb02|EEH48712.2	Cp01|KMM71449.1	Ci01|KMP09585.1	Bd01|EGE85651.1	Ep01|KLJ05388.1	Ec01|KKZ63251.1	Bp01|OJD17716.1	Hc03|EER43980.1	Hc01|EEH09249.1	Hc02|EGC49764.1	Hc04|EDN08670.1	Pl01|XP_002793721.1	Fo02|PCD35783.1	Fp01|CZR47086.1	Fo01|KNB10184.1	Sc01|EFJ03003.1	Cg01|ADV20079.1	Cg03|KIR67105.1	Cg02|KIS01015.1	Ca01|AOW28135.1	Ca02|EEQ44161.1	Ct01|EER33821.1	Cpa1|CCE40190.1	Afl1|EED54509.1	An01|OWW28572.1	Tm01|XP_002146151.1	Afu1|EAL90711.1	At01|EAU39232.1	Bd01|EGE80048.1	Pl01|XP_002790863.1	Hc01|EEH08601.1
cluster00321:	Cng1|AFR94679.2	Cng1|AGV14298.1	Fo01|KNB03830.1	Fo01|KNB03831.1	Fo01|KNB03832.1	Fo01|KNB03833.1	Fo01|KNB03834.1	Fo01|KNB03835.1	Fo01|KNB03836.1	Fo01|KNB03837.1	Fo01|KNB03838.1	Fo01|KNB03839.1	Fo01|KNB03840.1	Fo01|KNB03841.1	Fo01|KNB03842.1	Fo01|KNB03843.1	Fo01|KNB03844.1	Afl1|EED46782.1	Afu1|EAL92004.1	At01|EAU30581.1	An01|OWW32551.1	Tm01|XP_002148202.1	Cp01|KMM67253.1	Ci01|KMP03325.1	Pb02|EEH49771.2	Pb01|EEH23323.1	Pl01|XP_015700641.1	Hc02|EGC45108.1	Hc04|EDN06416.1	Hc01|EEH10478.1	Ec01|KKZ58523.1	Ep01|KLJ07485.1	Bd01|EGE82886.2	Bp01|OJD24600.1	Fo02|PCD37819.1	Fp01|CZR39770.1	Fo01|KNA96864.1	Hc03|EER40794.1	Afl1|EED56281.1	Afu1|EAL87562.2	At01|EAU33796.1	Ci01|KMP01172.1	An01|OWW37753.1	Cp01|KMM65271.1	Bd01|EGE86805.1	Ep01|KLJ07615.1	Bp01|OJD20083.1	Ec01|KKZ60232.1	Hc04|EDN05380.1
cluster00322:	Cnn1|AAW45293.1	Cnn1|AAW46640.2	Cnn2|EAL18790.1	Cnn2|EAL19303.1	Cpa1|CCE42536.1	Cpa1|CCE42547.1	Afl1|EED45783.1	At01|EAU31847.1	Afl1|EED50542.1	At01|EAU29785.1	Afu1|EAL87397.1	An01|OWW36538.1	Tm01|XP_002150376.1	Fo02|PCD26394.1	Fp01|CZR44190.1	Fo01|KNB19208.1	Ct01|EER32868.1	Ca01|AOW31598.1	Ca02|EEQ43950.1	Afl1|EED52770.1	Afu1|EAL93281.1	An01|OWW33999.1	Tm01|XP_002148242.1	At01|EAU34861.1	Ec01|KKZ61136.1	Hc03|EER42999.1	Hc02|EGC45933.1	Hc01|EEH10966.1	Pl01|XP_002792517.1	Hc04|EDN07983.1	Pb02|EEH42767.2	Pb01|EEH16278.2	Ca01|AOW27973.1	Cpa1|CCE42109.1	Ct01|EER35197.1	Sc01|EFI95622.1	Cg01|ADV20890.1	Ca02|EEQ44393.1	Cg02|KIR97997.1	Cg03|KIR69474.1	Cng1|AFR97885.1	Cnn1|AAW42133.1	Cnn2|EAL21832.1	Ci01|KMP05304.1	Cp01|KMM70630.1	Ep01|KLJ05711.1	Afl1|EED56280.1	Afu1|EAL87563.1	An01|OWW37754.1
cluster00323:	Ct01|EER33609.1	Ct01|EER33617.1	Fo01|KNB12728.1	Fo01|KNB15903.1	Fo01|KNB19949.1	Fo01|KNB19974.1	Fo01|KNB20204.1	Fo01|KNB20205.1	Fo02|PCD21974.1	Fo02|PCD23577.1	Fo02|PCD23906.1	Fp01|CZR45406.1	Fp01|CZR45682.1	Afl1|EED45018.1	At01|EAU36680.1	An01|OWW28708.1	Afu1|EAL89195.1	Ci01|KMP02299.1	Cp01|KMM63734.1	Tm01|XP_002145711.1	Hc04|EDN05004.1	Hc01|EEH03903.1	Ec01|KKZ68218.1	Hc03|EER39944.1	Hc02|EGC45240.1	Pb02|EEH50243.2	Bd01|EGE78117.1	Bp01|OJD21703.1	Pl01|XP_002794957.1	Pb01|EEH16754.2	Fo01|KNB14633.1	Fo02|PCD24978.1	Fp01|CZR38104.1	Cng1|AFR95673.2	Cg02|KIR99627.1	Cnn1|AAW43705.2	Cnn2|EAL20467.1	Cg01|ADV22613.1	Cg03|KIR58890.1	Ca02|EEQ46130.1	Ca01|AOW29523.1	Afl1|EED45982.1	At01|EAU31595.1	An01|OWW32104.1	Tm01|XP_002149757.1	Afu1|EAL85001.1	Mt02|AAK46231.1	Mt01|CCP44675.1	Afl1|EED53692.1
cluster00324:	Fo01|KNA94649.1	Fo01|KNA94650.1	Fo01|KNA94651.1	Fo01|KNB02276.1	Fo01|KNB02277.1	Fo01|KNB04357.1	Fo01|KNB04733.1	Fo01|KNB06415.1	Fo01|KNB06659.1	Fo01|KNB18420.1	Fo01|KNB16408.1	Afl1|EED46022.1	At01|EAU29367.1	Afl1|EED50949.1	At01|EAU36270.1	Afu1|EAL92221.1	Ci01|KMP04481.1	Tm01|XP_002149599.1	Cp01|KMM69829.1	Pb01|KGY15471.1	Pb02|EEH44049.2	Ec01|KKZ63299.1	Pl01|XP_002796422.1	Bd01|EGE78562.1	Hc02|EGC48547.1	Hc01|EEH04480.1	Hc04|EDN04412.1	Bp01|OJD26926.1	Fo02|PCD45695.1	Fp01|CZR34725.1	Ep01|KLJ08563.1	Afl1|EED52713.1	An01|OWW29778.1	At01|EAU38283.1	Hc03|EER40240.1	Afl1|EED53154.1	Ep01|KLJ07389.1	Pb01|EEH19228.1	Pl01|XP_002796816.1	Pb02|EEH48073.1	Bp01|OJD21499.1	Hc01|EEH10710.1	Ec01|KKZ64323.1	Hc02|EGC45675.1	Bd01|EGE77290.1	Hc03|EER44640.1	Hc04|EDN07775.1	Cp01|KMM63750.1	Tm01|XP_002151763.1
cluster00325:	Fo01|KNA99655.1	Fo01|KNA99656.1	Fo01|KNA99657.1	Fo01|KNB04299.1	Fo01|KNB04774.1	Fo01|KNB06693.1	Fo01|KNB18994.1	Fo01|KNB19373.1	Fo01|KNB19456.1	Fo01|KNB04300.1	Fo01|KNB04773.1	Fo01|KNB06692.1	Fo01|KNB18993.1	Fo01|KNB07154.1	Fo01|KNB07155.1	Fo01|KNB16638.1	Fo01|KNB20122.1	Fo01|KNB09368.1	Fo01|KNB09369.1	Fo01|KNB16489.1	Fo01|KNB17665.1	Fo01|KNB17505.1	Fo01|KNB17506.1	Afl1|EED51672.1	Hc03|EER44368.1	Hc02|EGC43033.1	Ep01|KLJ12107.1	Afl1|EED51673.1	Cp01|KMM64759.1	Ci01|KMP01709.1	At01|EAU36806.1	Afu1|EAL86331.1	Afl1|EED54852.1	Afu1|EAL92317.1	An01|OWW29572.1	Tm01|XP_002143916.1	Bd01|EGE82562.2	At01|EAU35933.1	Ec01|KKZ60875.1	Bp01|OJD21814.1	Pb02|EEH47153.1	Pb01|EEH18233.1	Pl01|XP_002794154.1	Ep01|KLJ11191.1	Hc01|EEH07471.1	Fp01|CZR37102.1	Hc04|EDN10723.1	Fo02|PCD34724.1	Hc03|EER45623.1
cluster00326:	Fo01|KNB00016.1	Fo01|KNB00017.1	Fo01|KNB00018.1	Fo01|KNB00019.1	Afl1|EED56157.1	At01|EAU36582.1	An01|OWW28862.1	Afu1|EAL89111.2	Ec01|KKZ66176.1	Ep01|KLJ13264.1	Bp01|OJD25529.1	Pl01|XP_002792886.1	Bd01|EGE78172.1	Pb02|EEH48793.2	Pb01|EEH22268.2	Hc02|EGC42485.1	Hc03|EER44062.1	Hc04|EDN08743.1	Cp01|KMM64767.1	Ci01|KMP01700.1	Tm01|XP_002147315.1	Hc01|EEH09172.1	Fo02|PCD41952.1	Fp01|CZR38424.1	Pj01|KTW27954.1	Sc01|EFI97188.1	Cng1|AFR95922.2	Cnn1|AAW44367.1	Cnn2|EAL20291.1	Cg03|KIR58254.1	Cg01|ADV22865.1	Cpa1|CCE44945.1	Ct01|EER35227.1	Ca02|EEQ47506.1	Cg02|KIS00120.1	Ca01|AOW27991.1	Afl1|EED56277.1	At01|EAU33793.1	An01|OWW37757.1	Afu1|EAL87566.1	Tm01|XP_002144734.1	Hc04|EDN10004.1	Hc02|EGC49413.1	Hc01|EEH05685.1	Bd01|EGE77521.1	Pl01|XP_015701069.1	Ec01|KKZ68239.1	Bp01|OJD18312.1	Pb01|EEH19510.1
cluster00327:	Afl1|EED44843.1	Hc02|EGC45511.1	Hc03|EER44805.1	Pb02|EEH43998.2	Bd01|EGE85279.2	Ec01|KKZ64565.1	Ep01|KLJ09181.1	Bp01|OJD24427.1	Tm01|XP_002148137.1	Cp01|KMM68777.1	Ci01|KMP06785.1	Pj01|KTW31850.1	Hc01|EEH03391.1	Cpa1|CCE43768.1	Sc01|EFJ03424.1	Ca01|AOW27197.1	Cnn1|AAW43930.2	Ct01|EER34381.1	Cng1|AFR96240.2	Ca02|EEQ45594.1	Cg01|ADV23215.1	Cg03|KIR63927.1	Cnn2|EAL20088.1	Pb01|EEH19642.2	Hc04|EDN11212.1	Fp01|CZR41787.1	Fo01|KNA99995.1	Fo02|PCD33507.1	Pl01|XP_002796487.2	Mt02|AAK48223.1	Mt01|CCP46579.1	Afl1|EED53129.1	Tm01|XP_002144629.1	At01|EAU33824.1	Fp01|CZR41442.1	Fo02|PCD31153.1	Fo01|KNB13143.1	Afl1|EED55745.1	Afu1|EAL88216.1	An01|OWW31922.1	At01|EAU37535.1	Tm01|XP_002150180.1	Ec01|KKZ60210.1	Bp01|OJD12564.1	Bd01|EGE83301.2	Ep01|KLJ13307.1	Cpa1|CCE39863.1	Ca01|AOW30008.1	Sc01|EFI94539.1
cluster00328:	Afl1|EED44894.1	At01|EAU39584.1	Afu1|EAL89265.1	An01|OWW28651.1	Pl01|XP_002794926.1	Pb01|EEH16728.1	Pb02|EEH50275.1	Ec01|KKZ61859.1	Cp01|KMM63681.1	Ep01|KLJ10823.1	Hc01|EEH03865.1	Bd01|EGE78088.1	Bp01|OJD27818.1	Hc02|EGC42608.1	Hc03|EER44396.1	Tm01|XP_002145697.1	Fo01|KNB07434.1	Fo02|PCD44278.1	Ci01|KMP02351.1	Fp01|CZR37277.1	Pj01|KTW30467.1	Cpa1|CCE43031.1	Afl1|EED44942.1	At01|EAU39580.1	Afu1|EAL89261.1	An01|OWW28916.1	Tm01|XP_002153120.1	Hc04|EDN04977.1	Ec01|KKZ61860.1	Hc01|EEH03866.1	Ep01|KLJ10824.1	Bp01|OJD27817.1	Pb01|EEH16729.2	Pl01|XP_002794927.1	Bd01|EGE78089.1	Pb02|EEH50274.1	Cp01|KMM63699.1	Ci01|KMP02332.1	Fp01|CZR37077.1	Fo01|KNB07117.1	Fo02|PCD44083.1	Ca01|AOW29024.1	Ca02|EEQ45225.1	Cpa1|CCE44219.1	Cg02|KIR99330.1	Cg03|KIR60196.1	Cg01|ADV22390.1	Cnn1|AAW43514.1	Cnn2|EAL20717.1
cluster00329:	An01|OWW34793.1	An01|OWW36637.1	Bd01|EGE85704.2	Bd01|KMW68715.1	Fo01|KNB09019.1	Fo01|KNB09020.1	Afl1|EED44826.1	Afu1|EBA27198.1	At01|EAU37715.1	Cp01|KMM68754.1	Bp01|OJD20362.1	Bd01|EGE85304.1	Ec01|KKZ65135.1	Hc01|EEH03361.1	Hc04|EDN11237.1	Ci01|KMP06809.1	Hc02|EGC45540.1	Hc03|EER44779.1	Pb02|EEH44022.2	Pl01|XP_015701265.1	Pb01|KGY15466.1	Afl1|EED46566.1	Fo01|KNB01720.1	Fp01|CZR43607.1	Afl1|EED46567.1	Tm01|XP_002144948.1	An01|OWW34804.1	Fo01|KNB07511.1	Fo02|PCD44319.1	Bd01|EGE77497.1	Afl1|EED53319.1	Fo01|KNB14971.1	Fp01|CZR48232.1	Tm01|XP_002153083.1	Fo02|PCD28813.1	At01|EAU34526.1	An01|OWW34959.1	Afl1|EED53993.1	An01|OWW30306.1	At01|EAU34664.1	Afu1|EAL90159.1	Pl01|XP_015699488.1	Pb01|EEH21980.2	Pb02|EEH48477.2	Bp01|OJD27993.1	Ec01|KKZ63526.1	Ep01|KLJ13582.1	Hc03|EER43481.1	Hc02|EGC42004.1
cluster00330:	Bd01|EGE86190.1	Bd01|KMW68880.1	Tm01|XP_002149492.1	Tm01|XP_002149493.1	Afl1|EED45371.1	Afu1|EAL85119.2	Afl1|EED45919.1	An01|OWW29080.1	Fp01|CZR47363.1	Fo02|PCD25036.1	Fo01|KNB14705.1	At01|EAU29533.1	Bp01|OJD23100.1	Bd01|EGE80401.2	Ep01|KLJ08187.1	Afu1|EAL94094.1	Ec01|KKZ63101.1	Cp01|KMM69859.1	Ci01|KMP04511.1	Afl1|EED46704.1	An01|OWW38267.1	At01|EAU31100.1	Afu1|EAL92995.1	Ec01|KKZ66446.1	Ci01|KMP02062.1	Cp01|KMM64416.1	Tm01|XP_002152627.1	Pb01|EEH23419.2	Pl01|XP_015699998.1	Bp01|OJD23439.1	Hc01|EEH07847.1	Cnn1|AAW45954.1	Cnn2|EAL18336.1	Cg03|KIR68812.1	Cg01|ADV22106.1	Cg02|KIS01835.1	Cng1|AFR97563.2	Ca01|AOW27020.1	Ca02|EEQ41847.1	Sc01|EFI93630.1	Cpa1|CCE45058.1	Ct01|EER33271.1	Afl1|EED47498.1	Tm01|XP_002143602.1	Mt02|AAK48096.1	Mt01|CCP46456.1	Afl1|EED48158.1	An01|OWW30221.1	Fp01|CZR46641.1
cluster00331:	Fo01|KNA93793.1	Fo01|KNA93794.1	Fo01|KNA93795.1	Tm01|XP_002153436.1	Tm01|XP_002153437.1	Afl1|EED50730.1	At01|EAU37902.1	An01|OWW29918.1	Afu1|EAL93502.1	Tm01|XP_002148760.1	Ct01|EER35207.1	Ca01|AOW27937.1	Ca02|EEQ47455.1	Cpa1|CCE44807.1	Afl1|EED57735.1	At01|EAU39483.1	Tm01|XP_002145937.1	An01|OWW31198.1	Afu1|EAL90845.1	Fo02|PCD44876.1	Fo01|KNB11079.1	Fp01|CZR35567.1	Hc01|EEH09730.1	Hc02|EGC44201.1	Hc04|EDN05695.1	Cp01|KMM72522.1	Ci01|KMP07386.1	Pb01|EEH15935.1	Pb02|EEH50613.1	Pl01|XP_002792621.2	Bd01|EGE85948.1	Bp01|OJD22444.1	Ep01|KLJ06134.1	Pj01|KTW31084.1	Cg01|ADV25698.1	Cg02|KIR96989.1	Cg03|KIR58457.1	Cnn1|AAW47027.1	Cnn2|EAL17276.1	Cng1|AFR98615.1	Ct01|EER32918.1	Cpa1|CCE41954.1	Ca01|AOW26646.1	Ca02|EEQ42215.1	Ec01|KKZ60302.1	Sc01|EFI99645.1	Hc03|EER38070.1	Afl1|EED57968.1	An01|OWW29320.1
cluster00332:	Tm01|XP_002146259.1	Tm01|XP_002151061.1	Afl1|EED44939.1	An01|OWW28918.1	Afu1|EAL89259.1	Tm01|XP_002153117.1	At01|EAU35966.1	Fp01|CZR45821.1	Afl1|EED45905.1	Afu1|EAL84974.1	Fo01|KNA97548.1	Fo02|PCD38170.1	Fp01|CZR40117.1	Afl1|EED47321.1	Tm01|XP_002144750.1	Afu1|EAL87544.1	Afl1|EED47349.1	At01|EAU30231.1	An01|OWW34724.1	Tm01|XP_002149420.1	Ec01|KKZ63840.1	Bp01|OJD22458.1	Ep01|KLJ05325.1	Bd01|EGE86803.1	Hc03|EER44947.1	Hc02|EGC45373.1	Hc01|EEH03513.1	Pb01|EEH21454.2	Pb02|EEH43868.2	Hc04|EDN11078.1	Pl01|XP_015701304.1	Fp01|CZR37710.1	Afl1|EED47497.1	Afu1|EBA27214.1	Fo01|KNB14218.1	Tm01|XP_002145206.1	Hc01|EEH10664.1	Hc02|EGC45583.1	Bd01|EGE77244.1	Ci01|KMP01726.1	Ep01|KLJ07994.1	Cp01|KMM64742.1	Hc04|EDN07729.1	Fp01|CZR49419.1	Fo02|PCD23693.1	An01|OWW34829.1	Afl1|EED49859.1	At01|EAU37436.1	An01|OWW35862.1
cluster00333:	Afl1|EED45811.1	Afl1|EED46054.1	Afl1|EED55529.1	Cng1|AFR94105.2	Cng1|AFR96797.2	Cpa1|CCE40295.1	Cpa1|CCE40301.1	Ct01|EER30109.1	Ct01|EER31414.1	Fo01|KNB01411.1	Fo01|KNB01584.1	Fo01|KNB01804.1	Fo01|KNB10708.1	Fo01|KNB12292.1	Fo01|KNB14309.1	Fo01|KNB17127.1	Fo01|KNB17720.1	Fo01|KNB17722.1	Fo01|KNB20116.1	Fo02|PCD23207.1	Fo02|PCD24710.1	Fo02|PCD29646.1	Fo02|PCD34711.1	Fo02|PCD34876.1	Fo02|PCD37121.1	Fo02|PCD42947.1	Fo02|PCD44586.1	Fp01|CZR37821.1	Fp01|CZR37896.1	Fp01|CZR43555.1	Fp01|CZR45011.1	Fp01|CZR45927.1	Sc01|EFI95653.1	Sc01|EFI96810.1	At01|EAU36196.1	An01|OWW30974.1	Tm01|XP_002152078.1	Afu1|EAL89297.1	Cnn1|AAW44459.2	Cnn2|EAL19499.1	Afl1|EED49535.1	Afl1|EED49575.1	An01|OWW31015.1	At01|EAU35486.1	Fo01|KNB12291.1	Fp01|CZR45012.1	Afl1|EED52408.1	An01|OWW33267.1	Afu1|EAL84511.1
cluster00334:	Afl1|EED54878.1	Afl1|EED57174.1	Bd01|EGE83126.1	Bd01|EGE85247.2	Bd01|KMW68575.1	Bp01|OJD10960.1	Bp01|OJD25785.1	Cg01|ADV22164.1	Cg01|ADV22220.1	Cnn1|AAW45785.1	Cnn1|AAW45797.1	Cnn2|EAL18365.1	Cnn2|EAL18380.1	Fo01|KNB13742.1	Fo01|KNB15596.1	Fo01|KNB19344.1	Hc04|EDN03752.1	Hc04|EDN10395.1	Sc01|EFI95478.1	Sc01|EFI96927.1	Sc01|EFI99072.1	Sc01|EFJ01662.1	Sc01|EFJ03037.1	Sc01|EFJ00910.1	Sc01|EFJ00079.1	Sc01|EFI96397.1	Sc01|EFI98916.1	Sc01|EFI97146.1	Tm01|XP_002153050.1	Tm01|XP_002153743.1	Fp01|CZR42761.1	At01|EAU35210.1	Pl01|XP_002794686.1	Pb02|EEH47010.2	Pb01|EEH18110.2	Hc03|EER45244.1	Hc02|EGC41197.1	Hc01|EEH07065.1	Afu1|EAL85292.1	Cp01|KMM68910.1	Ec01|KKZ66393.1	Ci01|KMP06624.1	Ep01|KLJ08552.1	Afl1|EED55893.1	Afu1|EAL92480.1	At01|EAU35074.1	An01|OWW29745.1	Hc01|EEH04741.1	Hc04|EDN05121.1
cluster00335:	Afu1|EAL86448.1	Afu1|EAL89038.1	Cg01|ADV19864.1	Cg01|ADV23718.1	Cg02|KIR99183.1	Cg02|KIS00378.1	Cg03|KIR67909.1	Cg03|KIR69060.1	Cng1|AFR92828.2	Cng1|AFR96749.2	Cng1|AFR96098.2	Cng1|AGV14488.1	Cnn1|AAW41090.1	Cnn1|AAW44484.1	Cnn2|EAL19461.1	Cnn2|EAL22890.1	Fo01|KNB05375.1	Fo01|KNB05376.1	Fo01|KNB07795.1	Fo01|KNB07796.1	Sc01|EFI93722.1	Sc01|EFI96629.1	Sc01|EFJ03756.1	Sc01|EFJ01097.1	Sc01|EFJ01121.1	Sc01|EFJ01122.1	Afl1|EED46024.1	An01|OWW34866.1	Afl1|EED47924.1	Afu1|EAL86010.1	At01|EAU30409.1	An01|OWW32962.1	Bd01|EGE85925.1	Hc04|EDN02566.1	Ep01|KLJ09908.1	Cp01|KMM67514.1	Ci01|KMP03602.1	Pl01|XP_015700614.1	Pb01|EEH23233.1	Pb02|EEH49681.2	Bp01|OJD09432.1	Tm01|XP_002147575.1	Fp01|CZR38938.1	Fo02|PCD41445.1	Hc01|EEH05287.1	Ec01|KKZ62485.1	Hc03|EER42753.1	Hc02|EGC40760.1	Sc01|EFJ03981.1
cluster00336:	An01|OWW36645.1	An01|OWW36647.1	Fo01|KNB00115.1	Fo01|KNB00116.1	Fo01|KNB00117.1	Fo01|KNB00314.1	Fo01|KNB19588.1	Fo01|KNB00710.1	Fo01|KNB00711.1	Fo01|KNB00712.1	Fo01|KNB00713.1	Fo01|KNB00714.1	Fo01|KNB19589.1	Fo02|PCD23787.1	Fo02|PCD42174.1	Fp01|CZR38200.1	Fp01|CZR45649.1	Afl1|EED46514.1	An01|OWW28721.1	Tm01|XP_002147834.1	Afl1|EED47752.1	Afu1|EAL86085.2	Tm01|XP_002147635.1	Hc01|EEH05235.1	Hc03|EER41002.1	Hc02|EGC46884.1	Pb02|EEH46630.2	Ec01|KKZ65697.1	Cp01|KMM67459.1	Ci01|KMP03543.1	Bp01|OJD23504.1	Pb01|EEH17755.2	Hc04|EDN02493.1	At01|EAU30313.1	Pl01|XP_015700734.1	Bd01|EGE84109.2	Sc01|EFI97373.1	Mt02|AAK46074.1	Afl1|EED54629.1	An01|OWW28480.1	At01|EAU39120.1	Afu1|EAL90615.1	Tm01|XP_002146262.1	Ep01|KLJ11130.1	Pb01|EEH17834.1	Ec01|KKZ65348.1	Pl01|XP_015702476.1	Pb02|EEH46709.2	Fo02|PCD42450.1
cluster00337:	Fo01|KNA95177.1	Fo01|KNA95178.1	Fo01|KNA95179.1	Fo01|KNB02511.1	Fo01|KNB02512.1	Fo02|PCD45981.1	Fo02|PCD45982.1	Sc01|EFI97306.1	Sc01|EFI97632.1	Sc01|EFJ03375.1	Sc01|EFJ03819.1	Tm01|XP_002149879.1	Tm01|XP_002149880.1	Tm01|XP_002149881.1	Afl1|EED44935.1	Afu1|EAL91141.1	An01|OWW27635.1	Afl1|EED46147.1	At01|EAU36757.1	Afu1|EAL92164.1	An01|OWW32916.1	Tm01|XP_002143754.1	Cp01|KMM66447.1	Ci01|KMO99946.1	Ec01|KKZ64500.1	Bp01|OJD26732.1	Hc01|EEH07021.1	Hc02|EGC47798.1	Ep01|KLJ06728.1	Hc03|EER38646.1	Pl01|XP_002792063.1	Hc04|EDN03283.1	Bd01|EGE78785.1	Pb01|EEH23592.2	Fp01|CZR43114.1	Pb02|KGM91901.1	Fo02|PCD35301.1	Ca01|AOW30418.1	Ct01|EER31193.1	Cpa1|CCE42001.1	Pj01|KTW29505.1	Ca02|EEQ46851.1	Sc01|EFI99958.1	Cnn1|AAW42829.1	Cnn2|EAL21384.1	Cg02|KIR97716.1	Cng1|AFR94701.1	Cg01|ADV24309.1	Cg03|KIR60355.1
cluster00338:	Fo01|KNB02710.1	Fo01|KNB02711.1	Fo01|KNB02712.1	Fo02|PCD32631.1	Fo02|PCD35473.1	Fp01|CZR42677.1	Fp01|CZR42944.1	Afl1|EED48794.1	At01|EAU33343.1	Afu1|EAL87695.1	Hc04|EDN07115.1	Bd01|EGE77682.1	Hc01|EEH11382.1	Ec01|KKZ60057.1	Bp01|OJD27666.1	Ep01|KLJ11671.1	Tm01|XP_002144565.1	Ci01|KMP00894.1	Hc02|EGC46372.1	Hc03|EER39197.1	Cp01|KMM65542.1	An01|OWW29120.1	Fo02|PCD35419.1	Fp01|CZR42999.1	Pj01|KTW32643.1	Sc01|EFI92710.1	Ct01|EER36007.1	Cnn1|AAW42587.1	Cnn2|EAL21944.1	Cng1|AFR97752.1	Cg03|KIR69605.1	Cg01|ADV20793.1	Cg02|KIR97546.1	Ca01|AOW31090.1	Ca02|EEQ43450.1	Afl1|EED48795.1	An01|OWW29119.1	Afu1|EAL87696.1	Tm01|XP_002144564.1	Hc04|EDN07114.1	Ec01|KKZ60056.1	Bd01|EGE77681.2	Hc01|EEH11381.1	Cp01|KMM65540.1	Ep01|KLJ11670.1	Hc02|EGC46371.1	Ci01|KMP00897.1	Bp01|OJD27667.1	Pb02|EEH47746.2
cluster00339:	Fo01|KNB07149.1	Fo01|KNB07150.1	Afl1|EED50499.1	An01|OWW27875.1	At01|EAU31993.1	Afu1|EAL91474.1	Tm01|XP_002144967.1	Pl01|XP_002795670.2	Ec01|KKZ62703.1	Ep01|KLJ12504.1	Pb01|EEH22660.1	Bp01|OJD16278.1	Bd01|EGE82354.1	Hc04|EDN03003.1	Pb02|EEH49437.1	Ci01|KMP08738.1	Cp01|KMM71760.1	Hc03|EER38282.1	Hc02|EGC47429.1	Hc01|EEH06623.1	Fo02|PCD44106.1	Fp01|CZR37100.1	Pj01|KTW27137.1	Cnn1|AAW43899.1	Cng1|AFR95582.2	Cnn2|EAL20639.1	Cg01|ADV22539.1	Cg03|KIR58977.1	Cg02|KIR99540.1	Sc01|EFI94392.1	Cpa1|CCE44502.1	Ct01|EER33390.1	Ca01|AOW29246.1	Ca02|EEQ45004.1	Afl1|EED54184.1	At01|EAU29331.1	Afu1|EAL88933.1	Tm01|XP_002145264.1	Bd01|EGE81093.1	Hc04|EDN08470.1	Ec01|KKZ66972.1	Ep01|KLJ05582.1	Cp01|KMM66714.1	Hc01|EEH05601.1	Hc02|EGC49993.1	Fo01|KNB06815.1	Fo02|PCD43928.1	Fp01|CZR36916.1	Hc03|EER43724.1
cluster00340:	Afl1|EED45154.1	At01|EAU33861.1	Ep01|KLJ05973.1	Fp01|CZR38084.1	Fo02|PCD24957.1	Fo01|KNB14611.1	Ec01|KKZ60537.1	Bd01|EGE80891.2	Bp01|OJD28032.1	Sc01|EFI95022.1	Afl1|EED53888.1	An01|OWW30391.1	At01|EAU34560.1	Ec01|KKZ65172.1	Tm01|XP_002144381.1	Ep01|KLJ13526.1	Afu1|EAL90068.1	Bd01|EGE79196.2	Pb02|EEH43377.1	Pb01|EEH18507.2	Hc01|EEH08813.1	Hc03|EER43597.1	Hc02|EGC42124.1	Bp01|OJD27142.1	Pl01|XP_015700756.1	Cp01|KMM73417.1	Hc04|EDN09087.1	Ci01|KMP08343.1	Fo02|PCD41792.1	Fo01|KNB05888.1	Fp01|CZR38592.1	Pj01|KTW31180.1	Cpa1|CCE41164.1	Afl1|EED54662.1	At01|EAU36738.1	Afu1|EAL92169.1	An01|OWW32921.1	Tm01|XP_002143770.1	Afl1|EED57372.1	At01|EAU36904.1	Afu1|EAL87989.2	Tm01|XP_002149946.1	Pl01|XP_015699868.1	Ec01|KKZ62185.1	Bd01|EGE87125.1	Pb02|EEH42923.2	Pb01|EEH16139.1	Ep01|KLJ05890.1	Bp01|OJD12460.1
cluster00341:	Afl1|EED46997.1	An01|OWW31670.1	Afu1|EAL89566.2	At01|EAU36386.1	Tm01|XP_002151377.1	Hc01|EEH07178.1	Hc02|EGC41265.1	Hc03|EER45318.1	Bd01|EGE79510.1	Pb02|EEH46888.2	Ec01|KKZ61754.1	Pb01|EEH17999.2	Pl01|XP_002794565.2	Ci01|KMP04263.1	Cp01|KMM68127.1	Ep01|KLJ09562.1	Bp01|OJD20762.1	Hc04|EDN10332.1	Afl1|EED52903.1	Afu1|EAL93188.1	An01|OWW35309.1	At01|EAU30072.1	Tm01|XP_002146585.1	Cp01|KMM65734.1	Ci01|KMP00693.1	Pl01|XP_015701620.1	Ec01|KKZ64032.1	Pb02|EEH49274.2	Ep01|KLJ13112.1	Pb01|EEH22518.2	Hc01|EEH07648.1	Hc03|EER45800.1	Hc04|EDN10845.1	Hc02|EGC41745.1	Bd01|EGE81965.2	Cnn2|EAL17639.1	Cnn1|AAW45032.2	Cng1|AFR98929.1	Fo02|PCD42994.1	Fp01|CZR35920.1	Fo01|KNA97476.1	Sc01|EFJ01065.1	Cg02|KIR96508.1	Ct01|EER30389.1	Cpa1|CCE42380.1	Cg01|ADV25200.1	Ca02|EEQ44076.1	Ca01|AOW31726.1	Cg03|KIR59532.1
cluster00342:	Afl1|EED50748.1	Afu1|EAL93525.1	At01|EAU37921.1	An01|OWW29901.1	Pb01|EEH23010.2	Tm01|XP_002148781.1	Pb02|EEH42227.1	Pl01|XP_002791935.1	Cp01|KMM70698.1	Ci01|KMP05393.1	Bd01|EGE77867.1	Ec01|KKZ61308.1	Hc04|EDN07291.1	Hc02|EGC46542.1	Hc03|EER39382.1	Hc01|EEH11559.1	Ep01|KLJ10427.1	Fo02|PCD41775.1	Fo01|KNB05869.1	Fp01|CZR38611.1	Bp01|OJD26403.1	Afl1|EED57689.1	At01|EAU34302.1	Cp01|KMM72440.1	Ci01|KMP07302.1	Pl01|XP_002792684.1	Pb01|EEH15878.1	Bd01|EGE80833.1	Tm01|XP_002146016.1	Bp01|OJD09502.1	Ec01|KKZ61110.1	Ep01|KLJ06713.1	Hc03|EER38124.1	Hc02|EGC44252.1	Hc01|EEH09786.1	Hc04|EDN05743.1	Fp01|CZR33611.1	Fo02|PCD46195.1	Fo01|KNA95562.1	Cpa1|CCE43474.1	Ca01|AOW27413.1	Afl1|EED57690.1	At01|EAU34303.1	Afu1|EAL90887.1	Pb02|EEH50684.1	Pl01|XP_002792685.2	Bd01|EGE80832.1	Hc03|EER38123.1	Hc02|EGC44251.1
cluster00343:	Afl1|EED44907.1	Afl1|EED44932.1	Afl1|EED56562.1	Afl1|EED57513.1	An01|OWW28142.1	An01|OWW28966.1	An01|OWW31707.1	An01|OWW34653.1	An01|OWW35378.1	An01|OWW35998.1	At01|EAU32239.1	At01|EAU39548.1	At01|EAU39587.1	Bd01|EGE84974.1	Bd01|EGE85158.1	Bp01|OJD22429.1	Bp01|OJD24359.1	Cng1|AFR94606.1	Cng1|AFR97967.1	Cng1|AFR94607.2	Cng1|AFR95371.2	Cng1|AFR97968.2	Cnn1|AAW42251.1	Cnn1|AAW43748.1	Cnn1|AAW42254.1	Cnn1|AAW43528.2	Cnn1|AAW43746.1	Cnn2|EAL20409.1	Cnn2|EAL20727.1	Cnn2|EAL21755.1	Cnn2|EAL20410.1	Cnn2|EAL21756.1	Ec01|KKZ60387.1	Ec01|KKZ61732.1	Ep01|KLJ08056.1	Ep01|KLJ12659.1	Fo01|KNB02225.1	Fo01|KNB02226.1	Fo01|KNB03136.1	Fo01|KNB09567.1	Fo02|PCD27047.1	Fo02|PCD35140.1	Fo02|PCD43143.1	Fp01|CZR36082.1	Fp01|CZR43281.1	Fp01|CZR44870.1	Tm01|XP_002146433.1	Tm01|XP_002148328.1	Tm01|XP_002149641.1
cluster00344:	Afl1|EED49909.1	Afl1|EED53379.1	Afl1|EED54539.1	Afu1|EAL86575.1	Afu1|EAL90682.1	An01|OWW33425.1	An01|OWW37396.1	At01|EAU30218.1	At01|EAU30988.1	Cg01|ADV21687.1	Cg01|ADV25100.1	Cg01|ADV25539.1	Cg02|KIR96343.1	Cg02|KIR97289.1	Cg02|KIS02298.1	Cg03|KIR57904.1	Cg03|KIR59104.1	Cg03|KIR68341.1	Cng1|AFR95182.1	Cng1|AFR95281.2	Cng1|AFR98399.1	Cng1|AGV14385.1	Cng1|AGV14386.1	Cnn1|AAW43095.1	Cnn1|AAW43392.1	Cnn1|AAW46963.1	Cnn1|ALO60844.1	Cnn2|EAL17468.1	Cnn2|EAL17469.1	Cnn2|EAL20938.1	Cnn2|EAL21160.1	Fo01|KNB02498.1	Fo01|KNB02499.1	Fo01|KNB02500.1	Fo01|KNB02501.1	Fo01|KNB11828.1	Fo01|KNB11829.1	Fo01|KNB11830.1	Fo01|KNB12314.1	Fo01|KNB11831.1	Fo02|PCD23225.1	Fo02|PCD29309.1	Fo02|PCD35294.1	Fp01|CZR43121.1	Fp01|CZR45057.1	Fp01|CZR47669.1	Sc01|EFI95992.1	Sc01|EFJ00204.1	Tm01|XP_002146173.1
cluster00345:	An01|OWW29462.1	An01|OWW32474.1	Cnn1|AAW43571.1	Cnn1|ALO60566.1	Fo01|KNA96222.1	Fo01|KNA96223.1	Fo01|KNA96224.1	Fo01|KNA96225.1	Fo01|KNB01068.1	Fo01|KNB01069.1	Afl1|EED51406.1	At01|EAU30490.1	Afu1|EAL91925.1	An01|OWW32475.1	Tm01|XP_002147970.1	Ep01|KLJ12348.1	Bd01|EGE79852.1	Ci01|KMP03059.1	Bp01|OJD24552.1	Ec01|KKZ65193.1	Pl01|XP_015700365.1	Hc04|EDN04715.1	Hc03|EER37530.1	Pb01|EEH16650.2	Pb02|EEH46062.2	Hc01|EEH06159.1	Hc02|EGC48915.1	Cp01|KMM66995.1	Fo02|PCD37467.1	Fp01|CZR39398.1	Pj01|KTW31213.1	Cg01|ADV20732.1	Cnn1|AAW42620.1	Cnn2|EAL21894.1	Cg03|KIR57515.1	Cng1|AFR97702.2	Sc01|EFI95162.1	Cg02|KIR97594.1	Cpa1|CCE44086.1	Ca01|AOW28212.1	Ca02|EEQ44237.1	Ct01|EER33324.1	Afl1|EED51407.1	Tm01|XP_002147969.1	Afu1|EAL91924.1	Ec01|KKZ65194.1	Bd01|EGE79851.1	Ep01|KLJ12349.1	Hc02|EGC48916.1
cluster00346:	An01|OWW31495.1	An01|OWW38023.1	An01|OWW38050.1	Cpa1|CCE41517.1	Cpa1|CCE41552.1	Fp01|CZR43948.1	Fp01|CZR45060.1	Sc01|EFI93031.1	Sc01|EFI96110.1	Sc01|EFI95506.1	Sc01|EFJ02888.1	Afl1|EED45412.1	Fp01|CZR36214.1	Fo01|KNB03283.1	Fo02|PCD43254.1	Ci01|KMP04244.1	Bp01|OJD19017.1	Pb02|KGM92332.1	Pb01|KGY15900.1	Ep01|KLJ09568.1	Pl01|XP_015702058.1	Bd01|EGE79504.1	Hc01|EEH07187.1	Hc03|EER45327.1	Hc02|EGC41274.1	Ec01|KKZ61760.1	Cp01|KMM68109.1	Hc04|EDN10323.1	Afl1|EED46992.1	At01|EAU36390.1	Afu1|EAL89561.1	An01|OWW31665.1	Tm01|XP_002151384.1	Afl1|EED48713.1	At01|EAU33264.1	Fo01|KNB19793.1	Fo02|PCD26174.1	Afu1|EAL91597.1	Cp01|KMM65336.1	Ci01|KMP01110.1	Afl1|EED50755.1	At01|EAU29259.1	An01|OWW28761.1	Tm01|XP_002151031.1	Afu1|EAL86668.1	At01|EAU38590.1	Fp01|CZR42497.1	An01|OWW27529.1	At01|EAU37118.1
cluster00347:	An01|OWW31933.1	An01|OWW38537.1	Bd01|EGE83286.1	Bd01|KMW68069.1	Cnn1|AAW41824.1	Cnn1|AAW41826.1	Cnn1|ALO60386.1	Cnn2|EAL22490.1	Cnn2|EAL22491.1	Fo01|KNA95069.1	Fo01|KNA95070.1	Fo01|KNA95071.1	Fo01|KNA97521.1	Fo01|KNA97522.1	Fo01|KNA97523.1	Fo01|KNA97524.1	Tm01|XP_002150194.1	Tm01|XP_002150195.1	Tm01|XP_002150196.1	Afl1|EED51546.1	Pl01|XP_002796924.1	Hc02|EGC46277.1	Ec01|KKZ66496.1	At01|EAU37558.1	Bp01|OJD14646.1	Ep01|KLJ13318.1	Fo02|PCD38156.1	Fp01|CZR40102.1	Afu1|EAL88206.1	Hc01|EEH11297.1	Ci01|KMP05079.1	Cp01|KMM70415.1	Pj01|KTW31072.1	Sc01|EFI92950.1	Cng1|AFR93211.1	Cg03|KIR58669.1	Cg01|ADV20505.1	Ct01|EER33847.1	Cpa1|CCE45169.1	Ca01|AOW31456.1	Ca02|EEQ43810.1	Hc04|EDN08331.1	Hc03|EER43344.1	Afl1|EED58056.1	An01|OWW36621.1	At01|EAU35454.1	Afu1|EAL87489.1	Tm01|XP_002149037.1	Ci01|KMP06433.1
cluster00348:	Bd01|EGE81847.1	Bd01|KMW67618.1	Fo01|KNB02888.1	Fo01|KNB02889.1	Fo01|KNB02890.1	Fo01|KNB02891.1	Afl1|EED44811.1	Ec01|KKZ65132.1	Ep01|KLJ08302.1	Bd01|EGE85307.1	Cp01|KMM68749.1	Ci01|KMP06812.1	Afl1|EED54214.1	At01|EAU37292.1	Afu1|EAL93911.1	An01|OWW37273.1	Tm01|XP_002145533.1	Bd01|EGE81357.1	Hc04|EDN09283.1	Pl01|XP_015700181.1	Ep01|KLJ11659.1	Pb01|EEH20408.2	Bp01|OJD22732.1	Pb02|EEH44819.1	Ec01|KKZ60688.1	Hc02|EGC43889.1	Hc01|EEH04296.1	Ci01|KMP09170.1	Hc03|EER42010.1	Cp01|KMM72163.1	Fp01|CZR39560.1	Fo01|KNA96484.1	Fo02|PCD37614.1	Ct01|EER30684.1	Ca01|AOW28689.1	Cpa1|CCE42312.1	Cnn1|AAW41972.2	Cng1|AFR93551.2	Cg01|ADV19352.1	Cg02|KIS00914.1	Cg03|KIR59750.1	Cnn2|EAL22821.1	Sc01|EFJ02400.1	Pj01|KTW28618.1	Afu1|EAL93092.1	At01|EAU29827.1	An01|OWW35193.1	Tm01|XP_002146489.1	Ec01|KKZ67236.1
cluster00349:	Cng1|AFR97723.2	Cng1|AGV14685.1	Ct01|EER30676.1	Ct01|EER30677.1	Ct01|EER30678.1	Fo01|KNB14906.1	Fo01|KNB14907.1	Afl1|EED50087.1	An01|OWW28239.1	Afu1|EAL90387.1	Tm01|XP_002146562.1	Fp01|CZR48179.1	Fo02|PCD28762.1	Ca01|AOW31672.1	Ca02|EEQ44022.1	Cnn1|AAW42745.2	Cg01|ADV20745.1	Cg03|KIR69632.1	Cg02|KIR97573.1	Cnn2|EAL21915.1	Afl1|EED52570.1	Afu1|EAL87281.1	Bd01|EGE80353.1	Hc02|EGC45182.1	Hc03|EER37841.1	Ec01|KKZ66809.1	Ci01|KMP05760.1	Hc04|EDN05224.1	Cp01|KMM71052.1	Hc01|EEH03241.1	Bp01|OJD28368.1	Tm01|XP_002148911.1	Pl01|XP_015701921.1	Pb01|EEH16972.2	An01|OWW36399.1	Ca02|EEQ43319.1	Cpa1|CCE41515.1	Ca01|AOW30957.1	At01|EAU33520.1	Sc01|EFI93930.1	Pb02|KGM91806.1	Afl1|EED52571.1	At01|EAU33521.1	Afl1|EED53290.1	Fo02|PCD35766.1	Fp01|CZR47069.1	Fo01|KNB10152.1	Ca02|EEQ44719.1	Afu1|EAL87269.1
cluster00350:	Cnn1|AAW46508.1	Cnn1|AAW46509.1	Sc01|EFI91243.1	Sc01|EFI99862.1	Sc01|EFI99694.1	Sc01|EFJ00901.1	Afl1|EED48687.1	At01|EAU33230.1	Afu1|EAL88774.1	An01|OWW37996.1	Tm01|XP_002144721.1	Cp01|KMM65303.1	Ci01|KMP01140.1	Pb01|EEH19487.2	Hc03|EER41569.1	Hc02|EGC49435.1	Pl01|XP_002797378.1	Hc01|EEH05711.1	Bd01|EGE77545.1	Pb02|EEH47504.2	Bp01|OJD25713.1	Ec01|KKZ68256.1	Hc04|EDN10019.1	Fp01|CZR42312.1	Fo02|PCD32987.1	Fo01|KNA99073.1	Cg01|ADV21668.1	Cg03|KIR59643.1	Cg02|KIR99927.1	Afl1|EED54908.1	An01|OWW28120.1	Fo02|PCD25459.1	Fp01|CZR48725.1	Fo01|KNB20799.1	At01|EAU31981.1	Afl1|EED55554.1	An01|OWW27832.1	Afu1|EAL88072.1	At01|EAU35651.1	Pl01|XP_002792488.1	Tm01|XP_002150356.1	Hc02|EGC46035.1	Hc03|EER43103.1	Ep01|KLJ12618.1	Bp01|OJD26740.1	Hc01|EEH11064.1	Ec01|KKZ61035.1	Pb01|EEH16253.1	Bd01|EGE79032.1
cluster00351:	Fo01|KNA96091.1	Fo01|KNA96092.1	Fo01|KNA96093.1	Afl1|EED46097.1	An01|OWW38426.1	At01|EAU37661.1	Fp01|CZR42845.1	Fo01|KNA98326.1	Fo02|PCD32491.1	Cg02|KIS00983.1	Cnn1|AAW40638.2	Cnn2|EAL23370.1	Cng1|AFR92167.1	Cg01|ADV20059.1	Cg03|KIR67069.1	Tm01|XP_002151895.1	Afl1|EED46749.1	At01|EAU30615.1	An01|OWW32584.1	Afu1|EAL92042.1	Tm01|XP_002148162.1	Pl01|XP_002789382.1	Ci01|KMP03462.1	Cp01|KMM67380.1	Bd01|EGE86347.2	Ec01|KKZ63179.1	Hc04|EDN06508.1	Pb02|EEH49817.2	Hc01|EEH10538.1	Hc02|EGC45052.1	Pb01|EEH23368.2	Ep01|KLJ10375.1	Bp01|OJD27262.1	Fo02|PCD37384.1	Fp01|CZR39312.1	Ca01|AOW26822.1	Ca02|EEQ42042.1	Cpa1|CCE41962.1	Ct01|EER33022.1	Hc03|EER40848.1	Cnn1|AAW41283.1	Cnn2|EAL22966.1	Cng1|AFR92905.1	Cg01|ADV19925.1	Cg03|KIR68987.1	Cg02|KIS00303.1	Sc01|EFJ02282.1	Mt02|AAK47403.1	Mt01|CCP45801.1
cluster00352:	Afl1|EED48748.1	At01|EAU33287.1	An01|OWW29174.1	Afu1|EAL87647.1	Pl01|XP_015701632.1	Pb01|EEH22556.1	Pb02|EEH49318.2	Tm01|XP_002146619.1	Ep01|KLJ12033.1	Bd01|EGE84806.1	Ec01|KKZ62028.1	Hc02|EGC47559.1	Hc04|EDN03114.1	Ci01|KMP00646.1	Hc01|EEH06749.1	Cp01|KMM65781.1	Hc03|EER38414.1	Fp01|CZR47457.1	Fo02|PCD29099.1	Fo01|KNB11495.1	Cpa1|CCE45065.1	Pj01|KTW32326.1	Ca01|AOW26861.1	Ca02|EEQ42000.1	Ct01|EER33105.1	Sc01|EFI95876.1	Afl1|EED48749.1	An01|OWW29173.1	Pl01|XP_015701631.1	Pb01|EEH22555.2	Pb02|EEH49317.2	Afu1|EAL87648.1	Ci01|KMP00647.1	Cp01|KMM65780.1	Ep01|KLJ12032.1	Bp01|OJD27887.1	Bd01|EGE84805.2	Hc02|EGC47560.1	Ec01|KKZ62027.1	Hc04|EDN03115.1	Fo01|KNB11496.1	Fo02|PCD29100.1	Fp01|CZR47458.1	Pj01|KTW32325.1	Cpa1|CCE44560.1	Ct01|EER35593.1	Afl1|EED48752.1	Afu1|EAL87651.1	At01|EAU33291.1
cluster00353:	Afu1|EAL84279.2	Afu1|EAL86527.1	Bd01|EGE77799.2	Bd01|KMW66592.1	Bd01|KMW66593.1	Sc01|EFI94484.1	Sc01|EFI94610.1	Sc01|EFI98499.1	Sc01|EFI97939.1	Sc01|EFI95516.1	Sc01|EFI98966.1	Sc01|EFI99548.1	Afl1|EED48338.1	An01|OWW28775.1	Afl1|EED48339.1	Tm01|XP_002146252.1	Fo01|KNB01361.1	Fo02|PCD23524.1	Fp01|CZR46669.1	Ec01|KKZ64853.1	Hc04|EDN07219.1	Hc01|EEH11490.1	Hc02|EGC46470.1	Ep01|KLJ13483.1	Hc03|EER39306.1	Bp01|OJD23787.1	Pl01|XP_002797260.1	At01|EAU32472.1	Pb02|EEH47629.2	Pb01|EEH19374.1	Ci01|KMP01021.1	Cp01|KMM65421.1	Afu1|EAL86037.1	Fp01|CZR41597.1	Tm01|XP_002145334.1	Pb01|EEH21887.1	Pb02|EEH42742.1	Pl01|XP_002794060.1	Fo02|PCD43661.1	Bp01|OJD25824.1	Bd01|EGE82125.1	Hc01|EEH05355.1	Ep01|KLJ12175.1	Fo01|KNB03945.1	Hc04|EDN02648.1	Hc02|EGC47010.1	Hc03|EER41121.1	Ec01|KKZ64422.1	Afu1|EAL91195.1
cluster00354:	Bd01|EGE80421.1	Bd01|KMW67276.1	Bd01|KMW67277.1	Ca01|AOW25739.1	Ca01|AOW30564.1	Ca02|EEQ43095.1	Ca02|EEQ46997.1	Cng1|AFR98249.2	Cng1|AFR98258.2	Cng1|AGV14756.1	Cng1|AGV14757.1	Cnn1|AAW46869.1	Cnn1|AAW46921.1	Cnn2|EAL17607.1	Cnn2|EAL17614.1	Cpa1|CCE40912.1	Cpa1|CCE45285.1	Ct01|EER31280.1	Ct01|EER31688.1	Fo01|KNB02704.1	Fo01|KNB02705.1	Fo01|KNB16568.1	Fo01|KNB16581.1	Fo01|KNB17573.1	Fo01|KNB17586.1	Sc01|EFI91824.1	Sc01|EFI91910.1	Sc01|EFI94797.1	Sc01|EFI91886.1	Sc01|EFI93937.1	Afl1|EED46379.1	Fo01|KNB20105.1	Fp01|CZR42660.1	Fo02|PCD32648.1	Afl1|EED47184.1	At01|EAU36505.1	Afu1|EAL89443.1	An01|OWW31529.1	Cp01|KMM66001.1	Ci01|KMP00416.1	Ec01|KKZ66245.1	Bp01|OJD21599.1	Pl01|XP_015700511.1	Pb02|EEH45345.2	Ep01|KLJ07422.1	Pb01|EEH20744.2	Hc01|EEH07347.1	Hc03|EER45490.1	Hc02|EGC41435.1
cluster00355:	Bd01|EGE81299.2	Bd01|KMW67477.1	Bp01|OJD22155.1	Bp01|OJD26517.1	Fo01|KNB19721.1	Fo01|KNB19722.1	Afl1|EED47669.1	An01|OWW37318.1	Afu1|EAL93953.1	At01|EAU37237.1	Ci01|KMP09106.1	Cp01|KMM72107.1	Hc04|EDN09328.1	Hc01|EEH04247.1	Bp01|OJD28196.1	Ep01|KLJ11852.1	Hc02|EGC43842.1	Ec01|KKZ67608.1	Hc03|EER42056.1	Pb02|KGM92746.1	Pb01|EEH20367.1	Fo01|KNB05290.1	Pl01|XP_015700163.1	Fp01|CZR39009.1	Afl1|EED47834.1	Afu1|EAL86049.1	At01|EAU30359.1	An01|OWW29452.1	Cp01|KMM67497.1	Hc01|EEH05279.1	Pl01|XP_015702508.1	Pb02|EEH49691.1	Hc02|EGC46927.1	Tm01|XP_002147599.1	Bd01|EGE85933.2	Ec01|KKZ66973.1	Hc04|EDN02558.1	Bp01|OJD26837.1	Fp01|CZR39008.1	Fo01|KNB05291.1	Fo02|PCD41378.1	Ci01|KMP03583.1	Pj01|KTW32358.1	Sc01|EFJ01908.1	Ct01|EER35486.1	Ca01|AOW28962.1	Ca02|EEQ45286.1	Cpa1|CCE44247.1	Cnn1|AAW41609.2
cluster00356:	Bd01|EGE81475.1	Bd01|KMW67518.1	Bd01|KMW67519.1	Fo01|KNB00121.1	Fo01|KNB04480.1	Fo01|KNB04481.1	Fo01|KNB04482.1	Fo01|KNB04483.1	Fo01|KNB04627.1	Fo01|KNB06562.1	Fo01|KNB14259.1	Fo01|KNB14260.1	Fo01|KNB14261.1	Fo01|KNB00532.1	Fo01|KNB00533.1	Fo02|PCD24672.1	Fo02|PCD42024.1	Fp01|CZR37814.1	Fp01|CZR38351.1	Afl1|EED47592.1	An01|OWW30987.1	Afu1|EAL94013.1	At01|EAU29478.1	Tm01|XP_002145138.1	Cp01|KMM72032.1	Bp01|OJD25425.1	Bd01|EGE80940.1	Hc01|EEH09887.1	Hc02|EGC44355.1	Hc03|EER38224.1	Ec01|KKZ61417.1	Pb01|EEH22820.1	Pl01|XP_002792803.1	Pb02|EEH49614.1	Hc04|EDN05851.1	Fp01|CZR47634.1	Fo01|KNB11774.1	Fo02|PCD29274.1	Ci01|KMP09026.1	Pj01|KTW29923.1	Ca01|AOW28797.1	Ct01|EER35378.1	Cpa1|CCE44430.1	Cg02|KIR98000.1	Cg03|KIR69477.1	Cg01|ADV20894.1	Cnn2|EAL21835.1	Cnn1|AAW42253.1	Cng1|AFR97882.1
cluster00357:	Ct01|EER32611.1	Ct01|EER32623.1	Afl1|EED54496.1	Afu1|EAL90726.1	At01|EAU39242.1	An01|OWW28582.1	Cp01|KMM72703.1	Ci01|KMP07578.1	Tm01|XP_002146986.1	Fp01|CZR37278.1	Fo02|PCD44279.1	Fo01|KNB07435.1	Cpa1|CCE42055.1	Ct01|EER33483.1	Ca02|EEQ44488.1	Ca01|AOW28463.1	Pj01|KTW31790.1	Afl1|EED54498.1	Afu1|EAL90725.1	Ec01|KKZ62825.1	Ep01|KLJ09360.1	Pb02|KGM92701.1	Pl01|XP_015701569.1	Bd01|EGE80031.2	Ci01|KMP07579.1	Cp01|KMM72704.1	Tm01|XP_002146131.1	Fp01|CZR37272.1	Fo02|PCD44273.1	Fo01|KNB07427.1	Pj01|KTW31090.1	Ca02|EEQ43856.1	Ca01|AOW31501.1	Cpa1|CCE42977.1	Sc01|EFI95313.1	Cnn1|AAW41663.2	Cng1|AFR93494.2	Cg03|KIR59804.1	Cg01|ADV19385.1	Cg02|KIS00861.1	Cnn2|EAL22644.1	Afl1|EED54499.1	An01|OWW28581.1	Afu1|EAL90724.1	At01|EAU39241.1	Tm01|XP_002146132.1	Ec01|KKZ62824.1	Pb02|KGM92702.1	Pl01|XP_015701570.1
cluster00358:	Fo01|KNA96415.1	Fo01|KNA96416.1	Fo01|KNA96417.1	Fo01|KNA96418.1	Fo01|KNA96419.1	Fo01|KNA96420.1	Afl1|EED47685.1	At01|EAU37253.1	An01|OWW37306.1	Afu1|EAL93948.1	Tm01|XP_002145587.1	Ci01|KMP09118.1	Pb02|EEH44781.1	Bd01|EGE81311.1	Pl01|XP_015700167.1	Hc02|EGC43853.1	Hc01|EEH04259.1	Bp01|OJD11491.1	Ec01|KKZ67599.1	Hc04|EDN09319.1	Fp01|CZR39522.1	Fo02|PCD37577.1	Pb01|KGY15586.1	Cp01|KMM72118.1	Cpa1|CCE45096.1	Ca02|EEQ42015.1	Ca01|AOW26848.1	Ct01|EER33089.1	Sc01|EFJ03636.1	Hc03|EER42048.1	Afl1|EED58142.1	At01|EAU30671.1	Afu1|EAL90244.1	Tm01|XP_002151753.1	Pl01|XP_002797817.1	Bd01|EGE79662.1	Pb02|EEH46168.2	Pb01|EEH16555.1	Bp01|OJD11112.1	Ci01|KMP04335.1	Cp01|KMM68197.1	An01|OWW28081.1	Ec01|KKZ65750.1	Hc04|EDN04106.1	Hc02|EGC48800.1	Hc01|EEH06043.1	Hc03|EER37645.1	Ep01|KLJ08535.1	Fo01|KNA94660.1
cluster00359:	Fo01|KNB04325.1	Fo01|KNB04762.1	Fo01|KNB18703.1	Fo01|KNB18704.1	Fo01|KNB16246.1	Fo01|KNB06686.1	Fo01|KNB18987.1	Fo01|KNB04858.1	Fo01|KNB18813.1	Sc01|EFI96669.1	Sc01|EFI96687.1	Sc01|EFJ01141.1	Sc01|EFI97092.1	Sc01|EFJ00345.1	Sc01|EFJ00940.1	Afl1|EED44891.1	Afu1|EAL91576.1	Afl1|EED51763.1	At01|EAU36787.1	An01|OWW27554.1	Afu1|EAL92134.1	Tm01|XP_002153585.1	Hc04|EDN07601.1	Pl01|XP_002797012.2	Hc01|EEH02688.1	Bd01|EGE77122.1	Bp01|OJD11186.1	Pb01|EEH19050.2	Pb02|EEH47879.2	Hc03|EER36699.1	Hc02|EGC42513.1	Ci01|KMP01750.1	Cp01|KMM64715.1	Fp01|CZR35082.1	Fo01|KNB06379.1	Ep01|KLJ11867.1	Pj01|KTW31123.1	Afl1|EED56508.1	Afu1|EAL88501.1	An01|OWW28020.1	At01|EAU31680.1	Cp01|KMM73052.1	Ci01|KMP07943.1	Fo02|PCD45346.1	Fo01|KNA93983.1	Mt02|AAK46369.1	Mt01|CCP44804.1	Fo02|PCD25989.1	Bd01|EGE77121.2
cluster00360:	Bd01|EGE77450.1	Bd01|EGE79045.1	Ci01|KMP01400.1	Ci01|KMP04766.1	Cp01|KMM65054.1	Cp01|KMM70101.1	Ec01|KKZ60097.1	Ec01|KKZ63363.1	Ep01|KLJ12592.1	Ep01|KLJ13444.1	Fo01|KNA95240.1	Fo01|KNA95241.1	Fo01|KNA98480.1	Fo01|KNB12786.1	Fo02|PCD23608.1	Fo02|PCD32617.1	Fp01|CZR42715.1	Fp01|CZR45439.1	Pb01|EEH16240.1	Pb01|EEH17369.1	Afl1|EED53572.1	Afu1|EAL88086.2	Afl1|EED55573.1	At01|EAU35638.1	An01|OWW27822.1	Bp01|OJD26885.1	Pb02|EEH42810.2	Pl01|XP_002792476.1	Hc01|EEH11071.1	Hc02|EGC46043.1	Hc03|EER43110.1	Tm01|XP_002150335.1	Hc04|EDN08084.1	Fo02|PCD46013.1	Fp01|CZR34203.1	Ca02|EEQ46829.1	Ca01|AOW30396.1	Cpa1|CCE41030.1	Cg02|KIS01257.1	Cng1|AFR92443.2	Cg03|KIR67348.1	Cg01|ADV20318.1	Cnn1|AAW40887.2	Cnn2|EAL23634.1	Sc01|EFJ03221.1	Afl1|EED55933.1	An01|OWW29769.1	Afu1|EAL92516.1	At01|EAU35041.1
cluster00361:	Bd01|EGE83544.2	Bd01|KMW68138.1	Bd01|KMW68139.1	Fo01|KNA97073.1	Fo01|KNA97074.1	Fo01|KNA97075.1	Fo01|KNA97076.1	Afl1|EED48589.1	An01|OWW37533.1	At01|EAU33561.1	Afu1|EAL88702.1	Tm01|XP_002146655.1	Pb01|EEH19395.1	Pb02|EEH47607.2	Pl01|XP_002797280.1	Ec01|KKZ67523.1	Hc03|EER41699.1	Hc02|EGC49563.1	Ep01|KLJ11452.1	Ci01|KMP01030.1	Cp01|KMM65416.1	Fp01|CZR39865.1	Fo02|PCD37915.1	Bp01|OJD20585.1	Hc01|EEH05832.1	Hc04|EDN10126.1	Afl1|EED57117.1	At01|EAU39396.1	An01|OWW34688.1	Tm01|XP_002146206.1	Afu1|EAL85716.1	Fo01|KNB12324.1	Fp01|CZR45085.1	Fo02|PCD23233.1	Afl1|EED57639.1	At01|EAU34254.1	Afu1|EAL90947.1	Tm01|XP_002146076.1	Ca01|AOW29056.1	Ca02|EEQ45194.1	Cpa1|CCE44284.1	Afl1|EED57850.1	An01|OWW34174.1	Afu1|EAL92657.2	At01|EAU38310.1	Ec01|KKZ61191.1	Bp01|OJD13632.1	Ep01|KLJ11574.1	Hc03|EER38823.1
cluster00362:	Bd01|EGE84518.2	Bd01|KMW68374.1	Fo01|KNA93999.1	Fo01|KNA94000.1	Fo01|KNA94001.1	Fo01|KNA94002.1	Fo01|KNA94003.1	Fo01|KNA94004.1	Fo01|KNA94005.1	Fo01|KNA94006.1	Fo01|KNA94007.1	Fo01|KNA97359.1	Fo01|KNA97360.1	Fo01|KNA97361.1	Fo01|KNA97362.1	Fo01|KNA97363.1	Afl1|EED47459.1	Fo01|KNB20644.1	Fo02|PCD23144.1	Fp01|CZR40007.1	Afu1|EAL90708.1	At01|EAU39229.1	Pb02|EEH43564.1	Pb01|EEH17316.2	Pl01|XP_002790204.1	Tm01|XP_002144998.1	Ci01|KMP08223.1	Cp01|KMM73304.1	Ec01|KKZ59874.1	Hc04|EDN08995.1	Bd01|EGE80553.2	Hc02|EGC42237.1	Hc01|EEH08919.1	Hc03|EER44314.1	Bp01|OJD26129.1	Ep01|KLJ13019.1	Afl1|EED56932.1	Afu1|EAL89359.2	An01|OWW32708.1	Afu1|EAL84369.1	At01|EAU31571.1	Tm01|XP_002147222.1	Ci01|KMP07146.1	Cp01|KMM72287.1	Hc04|EDN05536.1	Pb02|EEH50475.1	Ec01|KKZ67438.1	Pb01|EEH19592.2	Hc02|EGC44058.1
cluster00363:	Cng1|AFR95514.1	Cng1|AGV14416.1	Fo01|KNA93589.1	Fo01|KNA93590.1	Sc01|EFI94457.1	Sc01|EFJ02197.1	Sc01|EFJ02196.1	Sc01|EFJ03544.1	Afl1|EED54868.1	Afu1|EAL90301.1	An01|OWW28157.1	At01|EAU35981.1	Tm01|XP_002151624.1	Ci01|KMP09625.1	Ec01|KKZ68468.1	Ep01|KLJ09151.1	Pl01|XP_015701835.1	Hc04|EDN03602.1	Bp01|OJD23997.1	Pb01|EEH21041.1	Pb02|EEH45682.1	Bd01|EGE83878.1	Hc03|EER39889.1	Hc02|EGC43073.1	Hc01|EEH08031.1	Fp01|CZR35261.1	Fo02|PCD45166.1	Pj01|KTW27589.1	Afl1|EED54869.1	An01|OWW28156.1	Afu1|EAL90299.1	At01|EAU36001.1	Tm01|XP_002144162.1	Ci01|KMP09624.1	Cp01|KMM71491.1	Ep01|KLJ09152.1	Pb01|EEH21040.1	Pb02|EEH45681.1	Ec01|KKZ68467.1	Pl01|XP_002795326.1	Bp01|OJD13026.1	Bd01|EGE83879.1	Hc03|EER39888.1	Hc02|EGC43074.1	Hc01|EEH08032.1	Hc04|EDN03603.1	Fp01|CZR46819.1	Fo02|PCD35523.1	Fo01|KNB09742.1
cluster00364:	Cng1|AFR97178.1	Cng1|AGV14611.1	Fo01|KNB02765.1	Fo01|KNB02766.1	Afl1|EED54588.1	At01|EAU39147.1	Afu1|EAL90638.1	Tm01|XP_002146210.1	Pb01|EEH21617.2	Pb02|EEH42452.2	Pl01|XP_002789409.2	Ec01|KKZ65358.1	Bd01|EGE81787.1	Ep01|KLJ11137.1	Hc04|EDN02887.1	Bp01|OJD21722.1	Ci01|KMP03990.1	Cp01|KMM67867.1	An01|OWW28505.1	Hc03|EER40682.1	Hc01|EEH06503.1	Hc02|EGC47305.1	Fo02|PCD35445.1	Fp01|CZR42972.1	Pj01|KTW26281.1	Cnn2|EAL21852.1	Cnn1|AAW42287.2	Cg01|ADV21017.1	Cg03|KIR67825.1	Cng1|AFR98003.1	Cg02|KIS01343.1	Ct01|EER30824.1	Ca02|EEQ46100.1	Ca01|AOW29494.1	Cpa1|CCE41413.1	Sc01|EFI94830.1	Afu1|EAL87207.1	At01|EAU31317.1	Tm01|XP_002143296.1	Hc04|EDN10734.1	Bd01|EGE82550.1	Hc01|EEH07489.1	Cp01|KMM66358.1	Ci01|KMP00039.1	Hc02|EGC41588.1	Pl01|XP_015702145.1	Ec01|KKZ60862.1	An01|OWW32336.1	Ep01|KLJ13558.1
cluster00365:	Fo01|KNB04528.1	Fo01|KNB04602.1	Fo01|KNB06196.1	Fo01|KNB06536.1	Fo01|KNB06828.1	Fo01|KNB06829.1	Fo01|KNB06830.1	Fo01|KNB18714.1	Fo01|KNB04850.1	Fo01|KNB18805.1	Fo01|KNB06464.1	Afl1|EED51885.1	Afu1|EAL91822.1	At01|EAU31527.1	An01|OWW37000.1	Ci01|KMP03230.1	Cp01|KMM67164.1	Pb01|EEH17729.1	Pl01|XP_015701415.1	Pb02|EEH46603.2	Ec01|KKZ67144.1	Fo01|KNB04171.1	Hc02|EGC44871.1	Bd01|EGE83179.1	Hc03|EER36608.1	Fp01|CZR36784.1	Fo02|PCD43797.1	Hc01|EEH10395.1	Bp01|OJD21568.1	Tm01|XP_002145510.1	Ep01|KLJ08316.1	Cng1|AFR96128.1	Cnn1|AAW44226.1	Cnn2|EAL19974.1	Pj01|KTW26067.1	Ca01|AOW27747.1	Ca02|EEQ47278.1	Cg01|ADV23031.1	Cg03|KIR64036.1	Ct01|EER34826.1	Cg02|KIR99921.1	Cpa1|CCE44829.1	Sc01|EFI94828.1	Hc04|EDN06352.1	An01|OWW36999.1	At01|EAU31526.1	Cp01|KMM67163.1	Ci01|KMP03229.1	Tm01|XP_002145511.1
cluster00366:	Fo01|KNB09174.1	Fo01|KNB09175.1	Fo01|KNB09176.1	Fo01|KNB09177.1	Fo01|KNB16460.1	Fo01|KNB17701.1	Sc01|EFI93088.1	Sc01|EFI94918.1	Sc01|EFI93376.1	Sc01|EFI97400.1	Sc01|EFI99060.1	Afl1|EED49273.1	Afu1|EAL91366.1	At01|EAU36982.1	Fo02|PCD31478.1	Tm01|XP_002147732.1	An01|OWW33656.1	Fp01|CZR45930.1	Cp01|KMM66413.1	Cng1|AFR96493.2	Cnn1|AAW44695.2	Cnn2|EAL19542.1	Cg03|KIR68161.1	Afl1|EED56645.1	Ci01|KMO99980.1	Fo02|PCD26715.1	Afl1|EED56686.1	Afu1|EAL87018.1	An01|OWW34577.1	At01|EAU30765.1	Fo02|PCD33537.1	Fp01|CZR49195.1	Fo01|KNB17957.1	Tm01|XP_002148383.1	Sc01|EFI91340.1	Cnn1|AAW46731.1	Cnn2|EAL17440.1	Cng1|AFR97287.1	Cg02|KIS01424.1	Cg03|KIR57783.1	Cg01|ADV21084.1	Cg02|KIR96694.1	An01|OWW35277.1	Tm01|XP_002148104.1	At01|EAU32176.1	An01|OWW35528.1	An01|OWW35827.1	Cnn1|AAW47206.2	Cng1|AFR98741.2
cluster00367:	Sc01|EFI93466.1	Sc01|EFI96868.1	Sc01|EFI94552.1	Sc01|EFI96867.1	Sc01|EFI97312.1	Sc01|EFI97125.1	Sc01|EFI96698.1	Sc01|EFI93839.1	Sc01|EFI97124.1	Sc01|EFI96866.1	Sc01|EFJ00234.1	Sc01|EFI98779.1	Sc01|EFJ01066.1	Sc01|EFI95590.1	Sc01|EFI99575.1	Sc01|EFJ03452.1	Sc01|EFI99576.1	Sc01|EFI95401.1	Sc01|EFI95403.1	Sc01|EFI99369.1	Sc01|EFI96798.1	Sc01|EFJ00970.1	Sc01|EFI95402.1	Sc01|EFI95404.1	Sc01|EFI95418.1	Afl1|EED45977.1	Tm01|XP_002143211.1	At01|EAU38428.1	An01|OWW31508.1	Afl1|EED48307.1	Afl1|EED51173.1	Tm01|XP_002147289.1	Afl1|EED51701.1	Fp01|CZR45152.1	Fo01|KNB12387.1	Tm01|XP_002146369.1	Fo02|PCD26480.1	Afl1|EED51702.1	Fp01|CZR44805.1	Fo01|KNB12386.1	Ec01|KKZ62932.1	Pl01|XP_002790420.1	Fo02|PCD23286.1	Ep01|KLJ09200.1	Afu1|EAL86301.1	Tm01|XP_002146368.1	Pb01|EEH17843.2	Bp01|OJD21304.1	Pb02|EEH46719.2
cluster00368:	Sc01|EFI96612.1	Sc01|EFI96982.1	Tm01|XP_002144508.1	Tm01|XP_002144509.1	Tm01|XP_002145192.1	Tm01|XP_002152108.1	Afl1|EED54027.1	Afu1|EAL90189.1	At01|EAU33369.1	Ci01|KMP08505.1	Cp01|KMM73579.1	Tm01|XP_002144507.1	Bp01|OJD27096.1	Hc01|EEH08658.1	Hc03|EER43435.1	Hc02|EGC41957.1	Fp01|CZR41325.1	Pl01|XP_002790630.2	Ec01|KKZ60299.1	Ep01|KLJ12650.1	Bd01|EGE85148.2	Pb01|EEH17133.1	Pb02|EEH49103.1	Fo02|PCD31032.1	Fo01|KNB12953.1	Cpa1|CCE42376.1	Ct01|EER30386.1	An01|OWW30277.1	Sc01|EFJ01887.1	Ca01|AOW31708.1	Ca02|EEQ44058.1	Cg03|KIR69488.1	Cnn1|AAW42224.1	Cnn2|EAL21846.1	Cng1|AFR97871.2	Cg01|ADV20884.1	Cg02|KIR97432.1	Pj01|KTW32005.1	Afu1|EAL88579.1	An01|OWW32216.1	Afu1|EAL90191.2	An01|OWW30275.1	Pb02|EEH49104.1	Pb01|EEH17134.1	Pl01|XP_002790631.1	Bp01|OJD23384.1	Bd01|EGE85149.1	Ep01|KLJ12651.1	Hc03|EER39462.1
cluster00369:	Afu1|EAL89235.1	Afu1|EAL94101.1	An01|OWW27626.1	An01|OWW38677.1	An01|OWW32721.1	An01|OWW38379.1	Fp01|CZR47747.1	Fp01|CZR48030.1	Sc01|EFI93835.1	Sc01|EFI95116.1	Tm01|XP_002149650.1	Tm01|XP_002149651.1	Afl1|EED45458.1	At01|EAU30796.1	Tm01|XP_002149771.1	Fp01|CZR45045.1	Afl1|EED45769.1	Ci01|KMP02045.1	Cp01|KMM64434.1	Tm01|XP_002144872.1	Fp01|CZR32010.1	Fo02|PCD46567.1	An01|OWW34297.1	Afl1|EED47573.1	At01|EAU34641.1	Afl1|EED49562.1	At01|EAU37179.1	Fp01|CZR32188.1	Fo02|PCD46555.1	At01|EAU39437.1	Fo01|KNB09731.1	Afl1|EED52079.1	An01|OWW35393.1	At01|EAU29301.1	Afl1|EED53425.1	Fo02|PCD25343.1	Fp01|CZR45190.1	Fo01|KNB12427.1	Afl1|EED55364.1	An01|OWW37802.1	At01|EAU30465.1	Tm01|XP_002153639.1	Fo01|KNA98151.1	Fo02|PCD38562.1	Afl1|EED56213.1	Afu1|EAL86640.1	Fp01|CZR47731.1	Fo02|PCD29371.1	At01|EAU38288.1
cluster00370:	Bd01|EGE77352.1	Bd01|KMW66463.1	Bd01|KMW66464.1	Bd01|KMW66465.1	Bd01|EGE81294.1	Bd01|KMW67476.1	Fo02|PCD30308.1	Fo02|PCD32562.1	Afl1|EED45809.1	An01|OWW37360.1	Ec01|KKZ67699.1	Hc04|EDN02827.1	Hc03|EER41331.1	Bp01|OJD21860.1	Ep01|KLJ13592.1	Bd01|EGE81618.2	Pb01|EEH19280.1	Pb02|EEH48129.1	Hc01|EEH02814.1	Hc02|EGC45743.1	Pl01|XP_002789269.1	Afl1|EED49425.1	Fp01|CZR36086.1	Fo01|KNB14967.1	Fo02|PCD28808.1	Sc01|EFI94985.1	Afl1|EED49964.1	An01|OWW31532.1	Ci01|KMP02432.1	Tm01|XP_002146483.1	Cp01|KMM68346.1	Fo02|PCD42590.1	Fo01|KNB00943.1	Fp01|CZR46331.1	Pl01|XP_015700402.1	Pb01|EEH21308.2	Ep01|KLJ11845.1	Hc01|EEH04242.1	Hc03|EER42061.1	Hc02|EGC43837.1	Ec01|KKZ67613.1	Hc04|EDN09332.1	Bp01|OJD28192.1	Afl1|EED52059.1	An01|OWW32971.1	Pl01|XP_015700159.1	Cp01|KMM72102.1	Pb01|EEH20362.2	Pb02|EEH44766.1
cluster00371:	Bd01|EGE83897.1	Bd01|KMW68228.1	Fo01|KNB03874.1	Fo01|KNB03875.1	Fo01|KNB09744.1	Fo01|KNB09745.1	Fo01|KNB09746.1	Fo01|KNB09747.1	Fo01|KNB09748.1	Afl1|EED55548.1	At01|EAU35655.1	An01|OWW31682.1	Afu1|EAL89580.1	Pl01|XP_002795301.1	Hc04|EDN03618.1	Bd01|EGE83906.1	Bp01|OJD20251.1	Tm01|XP_002151363.1	Ep01|KLJ08216.1	Hc03|EER39868.1	Hc02|EGC43096.1	Pb02|EEH45656.2	Hc01|EEH08054.1	Pb01|EEH21019.2	Ec01|KKZ68446.1	Cp01|KMM64838.1	Ci01|KMP01629.1	Fp01|CZR36601.1	Fo02|PCD43622.1	Ca01|AOW26539.1	Sc01|EFI97802.1	Ct01|EER32817.1	Cpa1|CCE41840.1	Cg02|KIR96640.1	Cg03|KIR57845.1	Cg01|ADV24577.1	Pj01|KTW27593.1	Cnn1|AAW46056.1	Cnn2|EAL18633.1	Cng1|AFR97350.1	Ca02|EEQ45577.1	Afl1|EED55549.1	An01|OWW31681.1	Afu1|EAL89579.1	Tm01|XP_002151364.1	Ep01|KLJ08223.1	Ec01|KKZ68451.1	Bp01|OJD20586.1	Pb01|EEH21025.1
cluster00372:	Cng1|AFR95994.1	Cng1|AGV14474.1	Cng1|AFR96660.1	Cng1|AGV14561.1	Cnn1|AAW44541.1	Cnn1|ALO69275.1	Fo01|KNB11435.1	Fo01|KNB17024.1	Fo02|PCD37039.1	Fo02|PCD45087.1	Afl1|EED50614.1	Afu1|EAL84226.1	At01|EAU36021.1	Afl1|EED51877.1	Afu1|EAL84236.1	At01|EAU37984.1	Mt01|CCP46387.1	Afl1|EED56372.1	At01|EAU33648.1	An01|OWW37617.1	Afu1|EAL88630.1	Bd01|EGE87108.2	Bp01|OJD25031.1	Hc01|EEH09537.1	Hc02|EGC49263.1	Tm01|XP_002144772.1	Ec01|KKZ60618.1	Hc04|EDN09876.1	Ep01|KLJ08604.1	Pb01|EEH17430.1	Pb02|EEH43688.2	Pl01|XP_002789953.1	Cp01|KMM65238.1	Ci01|KMP01204.1	Fp01|CZR42250.1	Fo02|PCD33049.1	Hc03|EER41400.1	Ca01|AOW28376.1	Ca02|EEQ44381.1	Pj01|KTW31916.1	Cpa1|CCE44607.1	Cg02|KIR99100.1	Cg03|KIR67994.1	Cg01|ADV23540.1	Cnn2|EAL19701.1	Sc01|EFI91795.1	Ct01|EER33515.1	Fo01|KNA99178.1	Mt02|AAK44574.1
cluster00373:	Fo01|KNB10528.1	Fo01|KNB10529.1	Fo01|KNB12900.1	Fo01|KNB19682.1	Fo02|PCD23704.1	Fo02|PCD23862.1	Fp01|CZR45574.1	Fp01|CZR45716.1	Sc01|EFI91888.1	Sc01|EFI91962.1	Afl1|EED47450.1	An01|OWW35472.1	Afl1|EED48919.1	An01|OWW38649.1	Ep01|KLJ06254.1	Hc03|EER40802.1	Afl1|EED50788.1	An01|OWW32373.1	Afu1|EAL86207.1	Fo02|PCD38711.1	Fo01|KNB10713.1	Fp01|CZR35848.1	Afl1|EED51694.1	Fo02|PCD35010.1	Fo01|KNB02010.1	Fp01|CZR43413.1	Ci01|KMP03330.1	Cp01|KMM67257.1	Hc01|EEH10486.1	Hc02|EGC45100.1	Ec01|KKZ60508.1	Pb01|EEH23327.1	Bp01|OJD23964.1	Hc04|EDN06422.1	Pb02|EEH49776.1	Pl01|XP_002790817.1	Cg01|ADV24348.1	Bd01|EGE82890.1	Cg03|KIR60449.1	Cng1|AFR97464.2	Cnn1|AAW45840.1	Cnn2|EAL18521.1	Cg02|KIR97814.1	Afl1|EED53324.1	At01|EAU33702.1	Afu1|EAL88881.1	Fp01|CZR47287.1	Fo02|PCD35970.1	Hc02|EGC44330.1
cluster00374:	Afl1|EED47132.1	Fo02|PCD41898.1	Fp01|CZR38480.1	Fo01|KNB06065.1	Cp01|KMM68067.1	Ci01|KMP04196.1	Pb02|EEH46680.1	Ec01|KKZ61427.1	Hc01|EEH06545.1	Bp01|OJD21561.1	Pl01|XP_002790460.1	Bd01|EGE81743.1	Ep01|KLJ10882.1	Hc03|EER40725.1	Hc02|EGC47345.1	Cng1|AFR95934.2	Pb01|KGY15867.1	Hc04|EDN02928.1	Sc01|EFI92684.1	Afl1|EED51639.1	An01|OWW38662.1	Afu1|EAL89282.1	Cg01|ADV19358.1	Cnn1|ALO60426.1	Tm01|XP_002151490.1	Cg03|KIR59736.1	Cg02|KIS00927.1	Cnn2|EAL22807.1	Afl1|EED53916.1	At01|EAU34598.1	An01|OWW30374.1	Afu1|EAL90087.1	Pl01|XP_015702457.1	Pb01|EEH18491.1	Pb02|EEH43360.1	Ep01|KLJ07234.1	Ci01|KMP08404.1	Hc03|EER43581.1	Tm01|XP_002144407.1	Cp01|KMM73472.1	Bd01|EGE79182.2	Hc01|EEH08799.1	Hc02|EGC42108.1	Ec01|KKZ65155.1	Bp01|OJD22450.1	Hc04|EDN09102.1	Pj01|KTW32675.1	Fp01|CZR38699.1	Fo02|PCD41684.1
cluster00375:	Afl1|EED48813.1	Afu1|EAL87712.2	Hc01|EEH11366.1	Hc04|EDN07093.1	Hc02|EGC46354.1	Hc03|EER43418.1	Ep01|KLJ10109.1	Tm01|XP_002144548.1	Bp01|OJD24139.1	Pb02|EEH47761.2	Ec01|KKZ62308.1	Pb01|EEH18950.1	Bd01|EGE77665.2	Pl01|XP_002797123.2	Fp01|CZR42938.1	Fo01|KNB02847.1	Afl1|EED48814.1	At01|EAU34683.1	Bd01|EGE77664.2	Ec01|KKZ62307.1	Pl01|XP_015700980.1	Pb02|EEH47762.2	Hc02|EGC46353.1	Hc01|EEH11365.1	Bp01|OJD22606.1	Ep01|KLJ10110.1	Hc03|EER43417.1	Pb01|EEH18951.2	Hc04|EDN07092.1	Fo01|KNB02467.1	Fp01|CZR43137.1	Fo02|PCD35278.1	Afl1|EED50565.1	At01|EAU29801.1	An01|OWW36521.1	Afu1|EAL87379.1	Hc03|EER45121.1	Hc02|EGC41078.1	Hc04|EDN10490.1	Bp01|OJD10198.1	Ec01|KKZ58449.1	Bd01|EGE83823.1	Cp01|KMM73283.1	Pb01|EEH20705.1	Pb02|EEH45302.1	Pl01|XP_002790998.1	Ep01|KLJ13174.1	Fo02|PCD31003.1	Fp01|CZR41294.1
cluster00376:	Afl1|EED47341.1	Afl1|EED51663.1	Afl1|EED49710.1	Cng1|AFR97879.2	Cng1|AGV14701.1	Fo01|KNB00961.1	Fo01|KNB00962.1	Fo01|KNB09791.1	Fo01|KNB09792.1	Fo01|KNB09793.1	Fo01|KNB09794.1	Fo01|KNB09795.1	Fo01|KNB09796.1	Tm01|XP_002148452.1	Tm01|XP_002148453.1	Afl1|EED45766.1	Afu1|EAL91574.1	Pb01|EEH16465.2	Pb02|EEH43192.2	Pl01|XP_002791839.1	At01|EAU31853.1	Ci01|KMP02832.1	Cp01|KMM66789.1	Bp01|OJD23137.1	Bd01|EGE83096.1	An01|OWW33489.1	Ec01|KKZ65051.1	Afl1|EED47090.1	Fo02|PCD42601.1	Fp01|CZR45058.1	An01|OWW38650.1	Cg02|KIR98003.1	Cg01|ADV20887.1	Cg03|KIR69480.1	Cnn1|AAW42246.1	Cnn2|EAL21838.1	Sc01|EFI96372.1	Afl1|EED55821.1	At01|EAU35150.1	Afu1|EAL92414.1	An01|OWW29677.1	Ci01|KMP07877.1	Cp01|KMM72980.1	Hc03|EER37136.1	Hc01|EEH04794.1	Hc02|EGC40826.1	Tm01|XP_002143745.1	Pl01|XP_002796107.1	Pb01|EEH20001.1
cluster00377:	Afl1|EED48870.1	Afl1|EED50046.1	Afl1|EED55928.1	Afl1|EED57355.1	Afu1|EAL84790.1	Afu1|EAL90415.1	Afu1|EAL92512.1	An01|OWW28275.1	An01|OWW29765.1	An01|OWW30248.1	An01|OWW34805.1	At01|EAU29437.1	At01|EAU29951.1	At01|EAU35045.1	At01|EAU38925.1	Bd01|EGE78230.1	Bd01|EGE85071.2	Bp01|OJD25253.1	Bp01|OJD25949.1	Ci01|KMP04094.1	Ci01|KMP07987.1	Cp01|KMM67972.1	Cp01|KMM73082.1	Ec01|KKZ67804.1	Ec01|KKZ68561.1	Ep01|KLJ09884.1	Ep01|KLJ11931.1	Fo01|KNA93859.1	Fo01|KNA98481.1	Fo01|KNB10543.1	Fo01|KNB10544.1	Fo01|KNB17396.1	Fo01|KNB17397.1	Fo01|KNB03876.1	Fo01|KNB03877.1	Fo01|KNB03878.1	Fo02|PCD32618.1	Fo02|PCD35977.1	Fo02|PCD37330.1	Fo02|PCD43623.1	Fo02|PCD45302.1	Fp01|CZR35125.1	Fp01|CZR36602.1	Fp01|CZR42709.1	Fp01|CZR47299.1	Fp01|CZR48517.1	Hc01|EEH04138.1	Hc01|EEH08300.1	Hc02|EGC43332.1
cluster00378:	Afl1|EED51042.1	Afl1|EED54960.1	Afu1|EAL88423.2	Afu1|EAL91183.1	An01|OWW33578.1	An01|OWW36711.1	At01|EAU33849.1	At01|EAU37607.1	Bd01|EGE79254.2	Bd01|EGE81412.1	Bp01|OJD25677.1	Bp01|OJD27066.1	Ci01|KMP02276.1	Ci01|KMP10055.1	Cp01|KMM63758.1	Cp01|KMM64027.1	Ec01|KKZ60929.1	Ec01|KKZ64899.1	Fo01|KNB02507.1	Fo01|KNB02508.1	Fo01|KNB19118.1	Fo02|PCD26311.1	Fo02|PCD35299.1	Hc01|EEH03772.1	Hc01|EEH08253.1	Hc02|EGC43284.1	Hc02|EGC48101.1	Hc03|EER37295.1	Hc03|EER39671.1	Hc04|EDN03513.1	Hc04|EDN03840.1	Sc01|EFI97930.1	Sc01|EFI98494.1	Pl01|XP_002790094.2	Pb01|EEH21282.1	Pb02|EEH45932.1	Ep01|KLJ13204.1	Tm01|XP_002149230.1	Fp01|CZR43116.1	Ep01|KLJ07223.1	Pj01|KTW29589.1	Ct01|EER31049.1	Cng1|AFR93862.1	Cnn1|AAW42390.1	Cnn2|EAL22132.1	Cg03|KIR67669.1	Cg02|KIS01499.1	Cg01|ADV21174.1	Cpa1|CCE44073.1
cluster00379:	An01|OWW34373.1	An01|OWW37797.1	Bp01|OJD09495.1	Bp01|OJD28405.1	Bp01|OJD11661.1	Bp01|OJD22388.1	Bp01|OJD23523.1	Ec01|KKZ61436.1	Ec01|KKZ66560.1	Hc02|EGC42042.1	Hc02|EGC45347.1	Tm01|XP_002152552.1	Tm01|XP_002152553.1	Afl1|EED48407.1	At01|EAU29971.1	Afl1|EED49503.1	Ec01|KKZ60914.1	Hc02|EGC45926.1	Bp01|OJD12714.1	Hc03|EER44891.1	Hc04|EDN10076.1	Pl01|XP_002794911.2	Fo01|KNB09256.1	Fo02|PCD46098.1	Afl1|EED50612.1	Cp01|KMM66943.1	Ci01|KMP03003.1	Ep01|KLJ06300.1	Hc01|EEH05773.1	Hc03|EER41630.1	Hc02|EGC49496.1	Bd01|EGE79779.1	Pb01|EEH17034.2	Pb02|EEH50293.1	Hc04|EDN02803.1	Bp01|OJD21162.1	Hc02|EGC47185.1	Hc01|EEH04553.1	Bd01|EGE77407.2	At01|EAU33294.1	Hc02|EGC44389.1	Ec01|KKZ58458.1	Bd01|EGE79759.1	Cp01|KMM68269.1	Ec01|KKZ61625.1	Hc02|EGC45431.1	Hc01|EEH06305.1	Hc04|EDN06651.1	Ec01|KKZ63636.1
cluster00380:	Ca01|AOW29301.1	Ca01|AOW30532.1	Ca02|EEQ44953.1	Ca02|EEQ46963.1	Cpa1|CCE41982.1	Cpa1|CCE43837.1	Fo01|KNB00770.1	Fo01|KNB00771.1	Fo01|KNB00772.1	Fo01|KNB00919.1	Fo01|KNB00920.1	Afl1|EED57317.1	Afu1|EAL88053.2	At01|EAU37506.1	Tm01|XP_002150139.1	Pb02|EEH42985.1	Ep01|KLJ08012.1	Bp01|OJD20809.1	Pb01|EEH16078.1	Hc03|EER43285.1	Bd01|EGE86667.1	Hc01|EEH11236.1	Hc04|EDN08280.1	Pl01|XP_002792303.1	An01|OWW31888.1	Ec01|KKZ60164.1	Hc02|EGC46220.1	Cp01|KMM70322.1	Ci01|KMP04987.1	Fo02|PCD42570.1	Fp01|CZR46351.1	Pj01|KTW32445.1	Cg01|ADV24378.1	Cg03|KIR60438.1	Cg02|KIR97802.1	Cng1|AFR97477.1	Cnn1|AAW45831.1	Cnn2|EAL18532.1	Sc01|EFJ00309.1	Cpa1|CCE43872.1	Ct01|EER32140.1	Ca02|EEQ44881.1	Ca01|AOW29373.1	Afl1|EED57318.1	Afu1|EAL88052.2	Pl01|XP_015702753.1	Hc01|EEH11235.1	Bd01|EGE86666.1	Tm01|XP_002150138.1
cluster00381:	Ca01|AOW30779.1	Ca01|AOW31396.1	Ca02|EEQ43146.1	Ca02|EEQ43750.1	Cpa1|CCE41508.1	Cpa1|CCE42828.1	Fo01|KNA94734.1	Fo01|KNA94735.1	Fo01|KNA94736.1	Fo01|KNA94737.1	Fo01|KNB02184.1	Fo01|KNB02185.1	Afl1|EED57169.1	An01|OWW33853.1	At01|EAU35215.1	Bp01|OJD25988.1	Ep01|KLJ06508.1	Bd01|EGE84453.1	Hc01|EEH10247.1	Ec01|KKZ62693.1	Hc03|EER39094.1	Hc02|EGC44719.1	Pb01|EEH17600.2	Pb02|EEH46464.1	Pl01|XP_015699611.1	Ci01|KMP04443.1	Cp01|KMM69790.1	Afu1|EAL85297.1	Tm01|XP_002153027.1	Hc04|EDN06211.1	Fp01|CZR34654.1	Fo02|PCD45748.1	Cpa1|CCE41248.1	Ct01|EER32256.1	Ca01|AOW29216.1	Ca02|EEQ45034.1	Cg03|KIR58246.1	Cg02|KIS00112.1	Cng1|AFR95930.1	Cnn1|AAW44136.1	Cnn2|EAL20299.1	Cg01|ADV22843.1	Sc01|EFJ03103.1	Afl1|EED57943.1	Afu1|EAL92712.1	An01|OWW29295.1	At01|EAU38361.1	Cp01|KMM69536.1	Ci01|KMP06049.1
cluster00382:	Cp01|KMM67103.1	Cp01|KMM71089.1	Afl1|EED47751.1	At01|EAU30310.1	Afu1|EAL86086.1	An01|OWW29414.1	Tm01|XP_002147634.1	Ep01|KLJ13376.1	Bd01|EGE84103.1	Hc04|EDN02522.1	Hc02|EGC46888.1	Bp01|OJD22360.1	Ci01|KMP03546.1	Cp01|KMM67462.1	Pb01|EEH17753.1	Pb02|EEH46628.1	Pl01|XP_002790514.1	Ec01|KKZ63862.1	Fo02|PCD38097.1	Fo01|KNA97425.1	Fp01|CZR40046.1	Hc03|EER41006.1	Cg03|KIR59534.1	Cnn1|AAW46604.2	Cg01|ADV21522.1	Cnn2|EAL18833.1	Cng1|AFR94293.1	Sc01|EFI95485.1	Cpa1|CCE41091.1	Ca01|AOW30759.1	Ca02|EEQ47187.1	Ct01|EER31250.1	Hc01|EEH05241.1	Cg02|KIS02473.1	Afl1|EED53022.1	At01|EAU32253.1	Afu1|EAL93059.1	An01|OWW35167.1	Bp01|OJD24146.1	Bd01|EGE86329.1	Ci01|KMP00866.1	Cp01|KMM65570.1	Hc03|EER36479.1	Hc02|EGC41896.1	Hc01|EEH07787.1	Pb01|EEH22465.2	Ep01|KLJ10037.1	Pb02|EEH49222.2	Ec01|KKZ59633.1
cluster00383:	Fo01|KNA97390.1	Fo01|KNA97391.1	Sc01|EFJ01484.1	Sc01|EFJ01829.1	Afl1|EED47556.1	At01|EAU29459.1	Afu1|EAL94041.1	Fp01|CZR48744.1	Fo01|KNB17018.1	Fo02|PCD37033.1	Afl1|EED49271.1	Afu1|EAL91368.1	At01|EAU36980.1	An01|OWW33658.1	Tm01|XP_002146675.1	Ec01|KKZ63637.1	Pl01|XP_002795803.1	Hc01|EEH10014.1	Pb01|EEH22782.2	Pb02|EEH49575.2	Hc03|EER38855.1	Ep01|KLJ09407.1	Bd01|EGE85787.2	Bp01|OJD21118.1	Hc02|EGC44490.1	Fp01|CZR40029.1	Fo02|PCD38079.1	Afl1|EED54823.1	An01|OWW29541.1	Afu1|EAL92279.1	Cp01|KMM72781.1	Bp01|OJD25878.1	Hc04|EDN09462.1	Bd01|EGE85098.1	Ep01|KLJ08395.1	Hc01|EEH04117.1	Hc02|EGC43707.1	Pl01|XP_015702540.1	Hc03|EER42190.1	Fo01|KNB05384.1	Fo02|PCD41454.1	Fp01|CZR38930.1	Tm01|XP_002143941.1	At01|EAU35901.1	Ci01|KMP07670.1	Pb01|EEH20245.1	Ec01|KKZ67788.1	Pb02|KGM92713.1	Sc01|EFI94905.1
cluster00384:	Fo01|KNB01366.1	Fo01|KNB07402.1	Afl1|EED50623.1	An01|OWW30004.1	At01|EAU38223.1	Afu1|EAL93406.1	Pb01|EEH20521.1	Pb02|EEH45094.1	Pl01|XP_002791606.1	Ec01|KKZ64066.1	Tm01|XP_002152031.1	Hc04|EDN11376.1	Bd01|EGE82428.2	Bp01|OJD25010.1	Ci01|KMP06361.1	Ep01|KLJ12911.1	Hc01|EEH04059.1	Fo02|PCD44257.1	Fp01|CZR37256.1	Pj01|KTW30007.1	Hc03|EER42595.1	Cng1|AFR96374.2	Cg01|ADV23255.1	Cg03|KIR68282.1	Cg02|KIR98825.1	Cnn2|EAL19909.1	Cnn1|AAW44864.1	Cp01|KMM69220.1	Ca02|EEQ47367.1	Ca01|AOW27844.1	Ct01|EER34991.1	Cpa1|CCE42120.1	Hc02|EGC42684.1	Sc01|EFI93695.1	Cp01|KMM69221.1	Hc02|EGC42685.1	Afl1|EED52616.1	At01|EAU33459.1	Afu1|EAL87314.2	An01|OWW36495.1	Tm01|XP_002152983.1	Ec01|KKZ65445.1	Pb02|EEH50426.1	Pb01|EEH16929.1	Pl01|XP_002794774.1	Bd01|EGE80286.1	Ep01|KLJ12799.1	Bp01|OJD23920.1	Hc01|EEH03177.1
cluster00385:	Fo01|KNB08266.1	Fo01|KNB08267.1	Fo01|KNB08268.1	Fo01|KNB08269.1	Fo01|KNB08270.1	Fo01|KNB17117.1	Fo01|KNB17118.1	Afl1|EED49112.1	At01|EAU33543.1	Afu1|EAL91739.1	An01|OWW32793.1	Tm01|XP_002147475.1	Cp01|KMM67801.1	Ci01|KMP03913.1	Bd01|EGE81651.1	Hc01|EEH02841.1	Ec01|KKZ63700.1	Pl01|XP_015699373.1	Bp01|OJD10072.1	Pb01|EEH21664.1	Hc03|EER41362.1	Fp01|CZR33010.1	Fo02|PCD46418.1	Fo01|KNA95904.1	Hc04|EDN02848.1	Pb02|KGM91599.1	Ca02|EEQ42078.1	Ca01|AOW26785.1	Ct01|EER33060.1	Cpa1|CCE42721.1	Sc01|EFJ01860.1	Hc02|EGC47251.1	Cg02|KIR99519.1	Cnn1|AAW43676.1	Cnn2|EAL20915.1	Cg01|ADV22498.1	Cg03|KIR60005.1	Cng1|AFR95556.2	Mt01|CCP46162.1	Mt02|AAK47788.1	Afl1|EED51432.1	At01|EAU30468.1	Afu1|EAL91875.1	An01|OWW32449.1	Ec01|KKZ60760.1	Tm01|XP_002145444.1	Hc04|EDN03572.1	Pb02|EEH46565.2	Ep01|KLJ10090.1
cluster00386:	Afl1|EED47292.1	Afl1|EED54844.1	Fo01|KNB11238.1	Fo01|KNB11239.1	Fo01|KNB11240.1	Fo01|KNB12682.1	Fo02|PCD23542.1	Fo02|PCD44974.1	Fp01|CZR35458.1	Fp01|CZR45360.1	Tm01|XP_002143928.1	Tm01|XP_002145142.1	Afl1|EED47085.1	An01|OWW31624.1	At01|EAU36420.1	Afu1|EAL89531.1	Tm01|XP_002151152.1	Bp01|OJD25974.1	Ec01|KKZ63443.1	Ep01|KLJ08717.1	Bd01|EGE85533.1	Pl01|XP_002791142.1	Pb01|EEH20826.1	Pb02|EEH45432.1	Hc01|EEH07254.1	Hc02|EGC41337.1	Ci01|KMP00473.1	Cp01|KMM65953.1	Hc04|EDN10273.1	Sc01|EFI97931.1	Pj01|KTW32688.1	Cnn1|AAW47086.1	Cnn2|EAL17309.1	Cng1|AFR98653.1	Cg02|KIR97028.1	Cg01|ADV25749.1	Cg03|KIR58498.1	Ca02|EEQ46336.1	Ca01|AOW29722.1	Cpa1|CCE41323.1	Ct01|EER30185.1	Hc03|EER45395.1	Mt01|CCP43718.1	Mt02|AAK45246.1	Afu1|EAL92309.1	Hc02|EGC43700.1	Hc03|EER42199.1	An01|OWW29564.1	Cp01|KMM72773.1
cluster00387:	At01|EAU31506.1	At01|EAU38748.1	Fo01|KNA97117.1	Fo01|KNA97118.1	Pj01|KTW26892.1	Pj01|KTW30411.1	Afl1|EED57220.1	Afu1|EAL85248.1	An01|OWW33805.1	Bp01|OJD23518.1	Ci01|KMP09710.1	Cp01|KMM64344.1	Bd01|EGE83482.1	Ec01|KKZ66677.1	Hc01|EEH10198.1	Pb02|EEH46386.1	Pb01|EEH17531.2	Pl01|XP_002793213.1	Ep01|KLJ08076.1	Tm01|XP_002150753.1	Fo02|PCD37942.1	Fp01|CZR39891.1	Ct01|EER34937.1	Cpa1|CCE40411.1	Ca02|EEQ46054.1	Ca01|AOW27665.1	Sc01|EFI96329.1	Cnn1|AAW41811.1	Cnn2|EAL22506.1	Cg02|KIR96791.1	Cg01|ADV20477.1	Cng1|AFR93195.2	Cg03|KIR58653.1	Hc02|EGC44673.1	Hc04|EDN06161.1	Hc02|EGC44674.1	Hc03|EER39041.1	Mt02|AAK46823.1	Mt01|CCP45241.1	Afl1|EED57221.1	Afu1|EAL85247.1	An01|OWW33804.1	Ep01|KLJ13493.1	Pb01|EEH17535.1	Pb02|EEH46391.1	Ec01|KKZ66681.1	Hc04|EDN06158.1	Pl01|XP_002793218.1	Tm01|XP_002150749.1
cluster00388:	Bd01|EGE79980.1	Bd01|KMW67153.1	Fo01|KNB02897.1	Fo01|KNB02898.1	Fo01|KNB02899.1	Fo01|KNB02900.1	Fo01|KNB02901.1	Fo01|KNB02902.1	Fo01|KNB02903.1	Fo01|KNB02904.1	Fo01|KNB02905.1	Fo01|KNB02906.1	Fo01|KNB02907.1	Fo01|KNB02908.1	Fo01|KNB02909.1	Fo01|KNB02910.1	Fo01|KNB02911.1	Fo01|KNB02912.1	Fo01|KNB02913.1	Fo01|KNB02914.1	Afl1|EED51766.1	Afu1|EAL92138.1	At01|EAU36784.1	An01|OWW32746.1	Tm01|XP_002153582.1	Bp01|OJD20936.1	Ec01|KKZ64208.1	Ci01|KMP05789.1	Hc01|EEH03262.1	Bd01|EGE80378.1	Hc02|EGC45203.1	Hc04|EDN05241.1	Hc03|EER37856.1	Pl01|XP_002794861.1	Pb01|EEH16999.1	Fp01|CZR42914.1	Cp01|KMM71078.1	Fo02|PCD35502.1	Pb02|EEH50348.2	Sc01|EFI96424.1	Ep01|KLJ10459.1	Afl1|EED57710.1	At01|EAU34320.1	Afu1|EAL90871.1	Bp01|OJD25059.1	Ci01|KMP07517.1	Cp01|KMM72650.1	Hc01|EEH08546.1	Ec01|KKZ64935.1
cluster00389:	Bp01|OJD09553.1	Bp01|OJD20156.1	Bp01|OJD20280.1	Bp01|OJD21880.1	Bp01|OJD17935.1	Hc04|EDN02511.1	Hc04|EDN09149.1	Hc04|EDN02512.1	Hc04|EDN02513.1	Hc04|EDN03762.1	Hc04|EDN08385.1	Hc04|EDN09600.1	Hc04|EDN10538.1	Hc04|EDN05645.1	Hc04|EDN08220.1	Hc04|EDN09601.1	Afl1|EED52346.1	Ci01|KMP07854.1	Pl01|XP_002793882.1	Pb01|KGY15758.1	Pb02|EEH48171.1	Bd01|EGE78990.2	Hc04|EDN06849.1	Bd01|EGE83195.1	Ec01|KKZ62500.1	Hc02|EGC45356.1	Bd01|EGE84043.1	Bp01|OJD25507.1	Ec01|KKZ67194.1	Hc01|EEH04651.1	Ci01|KMP10251.1	Hc03|EER41731.1	Pb01|EEH21786.2	Bd01|EGE85440.2	Bp01|OJD27051.1	Cp01|KMM66937.1	Ci01|KMP02031.1	Ec01|KKZ60151.1	Ep01|KLJ13699.1	Bd01|EGE85686.1	Pl01|XP_002793881.1	Ci01|KMP02879.1	Hc04|EDN02396.1	Bp01|OJD09431.1	Cp01|KMM71464.1	Pb01|KGY15756.1	Bp01|OJD09477.1	Ec01|KKZ60124.1	Bp01|OJD13184.1
cluster00390:	Ca01|AOW28378.1	Ca01|AOW28590.1	Ca01|AOW28591.1	Ca02|EEQ44379.1	Ca02|EEQ44617.1	Ca02|EEQ44618.1	Cg01|ADV24207.1	Cg01|ADV24208.1	Cg01|ADV24667.1	Cg01|ADV24708.1	Cg02|KIR96565.1	Cg02|KIR97666.1	Cg02|KIR97663.1	Cg03|KIR57644.1	Cg03|KIR57659.1	Cg03|KIR60302.1	Cg03|KIR60305.1	Cng1|AFR94642.1	Cng1|AFR94645.1	Cng1|AFR95214.2	Cng1|AFR95233.2	Cng1|AGV14287.1	Cng1|AGV14288.1	Cnn1|AAW43075.1	Cnn1|AAW43082.1	Cnn1|AAW43216.1	Cnn1|AAW43249.1	Cnn1|AAW46845.2	Cnn2|EAL17588.1	Cnn2|EAL20970.1	Cnn2|EAL20985.1	Cnn2|EAL21557.1	Cnn2|EAL21559.1	Cpa1|CCE42170.1	Cpa1|CCE42171.1	Cpa1|CCE44671.1	Ct01|EER33461.1	Ct01|EER33462.1	Ct01|EER33722.1	Sc01|EFI94885.1	Sc01|EFI99815.1	Sc01|EFJ03612.1	Sc01|EFJ03613.1	Sc01|EFI96145.1	Sc01|EFJ03611.1	Afl1|EED50714.1	Afu1|EAL93481.1	An01|OWW29933.1	At01|EAU37885.1
cluster00391:	Cg01|ADV19421.1	Cg01|ADV24660.1	Cg03|KIR57861.1	Cg03|KIR59867.1	Cng1|AFR93428.1	Cng1|AFR94503.2	Cnn1|AAW41934.1	Cnn1|AAW45234.1	Cnn1|AAW46425.1	Cnn1|AAW46426.1	Cnn2|EAL18706.1	Cnn2|EAL18707.1	Cnn2|EAL22708.1	Fo01|KNB05952.1	Fo01|KNB05953.1	Fo01|KNB06990.1	Fo01|KNB06991.1	Fo01|KNB06992.1	Fo01|KNB06993.1	Sc01|EFI93405.1	Sc01|EFJ00053.1	Afl1|EED52726.1	An01|OWW34041.1	Afu1|EAL93329.1	At01|EAU34919.1	Pl01|XP_002796410.2	Pb02|EEH44061.1	Pb01|EEH19707.1	Tm01|XP_002151946.1	Bp01|OJD27873.1	Hc01|EEH04471.1	Hc02|EGC48538.1	Cp01|KMM69839.1	Ci01|KMP04490.1	Bd01|EGE78576.2	Hc03|EER40250.1	Ec01|KKZ57811.1	Hc04|EDN04421.1	Fo02|PCD44015.1	Fp01|CZR37003.1	Ep01|KLJ09858.1	Pj01|KTW29634.1	Ct01|EER33255.1	Cpa1|CCE45028.1	Ca01|AOW27005.1	Ca02|EEQ41862.1	Afl1|EED57896.1	At01|EAU38332.1	Afu1|EAL92681.1
cluster00392:	Fo01|KNB11061.1	Fo01|KNB11062.1	Fo01|KNB11063.1	Afl1|EED44836.1	An01|OWW33133.1	At01|EAU37725.1	Afu1|EAL84619.1	Tm01|XP_002148131.1	Hc04|EDN11222.1	Bp01|OJD21159.1	Ep01|KLJ05450.1	Bd01|EGE85286.1	Ec01|KKZ66718.1	Pl01|XP_002796477.2	Pb02|EEH44006.1	Fp01|CZR35580.1	Fo02|PCD44862.1	Ci01|KMP06794.1	Hc03|EER44796.1	Hc02|EGC45522.1	Ct01|EER30421.1	Cg01|ADV21663.1	Cg02|KIS02351.1	Cnn1|AAW46494.2	Cg03|KIR59658.1	Cnn2|EAL18956.1	Cng1|AFR94420.1	Cp01|KMM68768.1	Hc01|EEH03380.1	Afl1|EED55896.1	An01|OWW29742.1	At01|EAU35071.1	Afu1|EAL92484.1	Tm01|XP_002143996.1	Cp01|KMM73133.1	Ci01|KMP08041.1	Hc03|EER37068.1	Hc02|EGC40762.1	Hc01|EEH04732.1	Ec01|KKZ62487.1	Pb01|EEH20051.2	Bp01|OJD13516.1	Pl01|XP_015701533.1	Bd01|EGE79888.1	Pb02|EEH44435.2	Ep01|KLJ11300.1	Hc04|EDN05114.1	Fp01|CZR38571.1	Fo02|PCD41811.1
cluster00393:	Sc01|EFI92275.1	Sc01|EFI97472.1	Sc01|EFJ00340.1	Sc01|EFJ02012.1	Afl1|EED53742.1	Afu1|EAL89939.1	An01|OWW30545.1	At01|EAU34419.1	Tm01|XP_002150528.1	Pb02|EEH46977.1	Cp01|KMM68518.1	Ci01|KMP07039.1	Ec01|KKZ64344.1	Pl01|XP_002794645.1	Bp01|OJD25832.1	Ep01|KLJ10689.1	Pb01|EEH18077.2	Hc01|EEH07104.1	Fo01|KNB13065.1	Fp01|CZR41396.1	Fo02|PCD31101.1	Hc02|EGC41158.1	Hc04|EDN10426.1	Hc03|EER45206.1	Bd01|EGE79602.2	Mt02|AAK45252.1	Mt01|CCP43724.1	Afl1|EED54179.1	At01|EAU29325.1	Afu1|EAL88938.1	An01|OWW37446.1	Tm01|XP_002151079.1	Bd01|EGE77563.1	Hc02|EGC49453.1	Hc01|EEH05730.1	Bp01|OJD22859.1	Ep01|KLJ05488.1	Ec01|KKZ66889.1	Pl01|XP_002797363.2	Pb02|EEH47518.1	Pb01|EEH19472.2	Fo01|KNB02080.1	Fo02|PCD35060.1	Fp01|CZR43364.1	Hc04|EDN10034.1	Cnn1|AAW41527.1	Cnn2|EAL22530.1	Cng1|AFR93171.2	Cg01|ADV20532.1
cluster00394:	Sc01|EFJ01938.1	Sc01|EFJ03298.1	Afl1|EED48487.1	At01|EAU38321.1	An01|OWW34184.1	Afu1|EAL92669.1	Tm01|XP_002148907.1	Cp01|KMM70947.1	Ci01|KMP05651.1	Pl01|XP_002794772.1	Ec01|KKZ65448.1	Pb02|EEH50428.2	Hc01|EEH03173.1	Hc02|EGC44980.1	Bp01|OJD10127.1	Hc04|EDN05164.1	Ct01|EER33372.1	Cpa1|CCE40159.1	Ca01|AOW28161.1	Ca02|EEQ44187.1	Afl1|EED51245.1	Afu1|EAL85550.2	An01|OWW33416.1	At01|EAU32342.1	Tm01|XP_002153274.1	Cp01|KMM63852.1	Hc01|EEH03005.1	Ci01|KMP02178.1	Bp01|OJD10058.1	Hc02|EGC48354.1	Hc03|EER40611.1	Pb01|EEH16844.2	Pl01|XP_015701991.1	Ec01|KKZ68930.1	Hc04|EDN09673.1	Pb02|KGM91758.1	Fo02|PCD41658.1	Fp01|CZR38725.1	Fo01|KNB05707.1	Bd01|EGE83591.1	Ca01|AOW31478.1	Ca02|EEQ43831.1	Ct01|EER33853.1	Cpa1|CCE45195.1	Cg03|KIR59147.1	Cnn1|AAW46989.1	Cnn2|EAL17396.1	Cng1|AFR98443.2	Cg01|ADV25575.1
cluster00395:	Afl1|EED47168.1	Afl1|EED50136.1	Afl1|EED56891.1	Afu1|EAL89459.1	Afu1|EAL94062.1	An01|OWW31545.1	An01|OWW31749.1	At01|EAU36492.1	At01|EAU39073.1	Ca01|AOW27780.1	Ca01|AOW31405.1	Ca02|EEQ43760.1	Ca02|EEQ47310.1	Cng1|AFR97014.1	Cng1|AGV14598.1	Fo01|KNB02301.1	Fo01|KNB02302.1	Fo02|PCD26421.1	Fo02|PCD35185.1	Fp01|CZR43237.1	Fp01|CZR44225.1	Hc04|EDN07107.1	Hc04|EDN07108.1	Tm01|XP_002145702.1	Tm01|XP_002147660.1	Cp01|KMM65986.1	Ci01|KMP00432.1	Ec01|KKZ62928.1	Pb02|EEH45359.1	Pb01|EEH20757.1	Pl01|XP_002791064.1	Bd01|EGE80437.1	Bp01|OJD26385.1	Ep01|KLJ06218.1	Hc01|EEH07332.1	Hc02|EGC41422.1	Cpa1|CCE42787.1	Ct01|EER32692.1	Pj01|KTW26290.1	Hc04|EDN10589.1	Hc03|EER45476.1	Afl1|EED48801.1	At01|EAU33350.1	Afu1|EAL87701.1	An01|OWW29113.1	Tm01|XP_002144551.1	Ep01|KLJ12950.1	Ec01|KKZ60049.1	Hc01|EEH11374.1
cluster00396:	Afu1|EAL84504.1	Afu1|EAL85603.1	Tm01|XP_002146207.1	Tm01|XP_002150418.1	Tm01|XP_002147365.1	Tm01|XP_002149747.1	Tm01|XP_002151948.1	Afl1|EED45368.1	At01|EAU30220.1	Afl1|EED45807.1	Ec01|KKZ60372.1	Bp01|OJD21487.1	Ep01|KLJ12236.1	Hc02|EGC41136.1	Hc01|EEH05101.1	Bd01|EGE80469.1	At01|EAU35194.1	Hc03|EER45179.1	Afl1|EED52720.1	Afu1|EAL93332.1	Pb01|EEH19701.2	Pb02|EEH44055.2	Ep01|KLJ13344.1	Bd01|EGE78569.1	Hc01|EEH04476.1	Hc03|EER40244.1	Ec01|KKZ63311.1	Hc02|EGC48543.1	Pl01|XP_015701251.1	Fo02|PCD35838.1	Fo01|KNB10327.1	Fp01|CZR47141.1	At01|EAU34922.1	Hc04|EDN04415.1	Bp01|OJD10338.1	An01|OWW34045.1	Cp01|KMM69833.1	Ci01|KMP04485.1	Ca01|AOW28695.1	Ca02|EEQ44717.1	Cpa1|CCE42321.1	Pj01|KTW31288.1	Sc01|EFI95244.1	Ct01|EER30673.1	Cnn1|AAW41042.2	Cnn2|EAL23337.1	Cg03|KIR69268.1	Cg01|ADV19634.1	Bp01|OJD23704.1
cluster00397:	Afu1|EAL86122.1	Afu1|EAL91517.1	An01|OWW33440.1	An01|OWW34365.1	Bd01|EGE83114.2	Bd01|EGE83228.1	Bp01|OJD24661.1	Bp01|OJD28420.1	Ci01|KMP00585.1	Ci01|KMP09314.1	Cp01|KMM65838.1	Cp01|KMM71180.1	Ec01|KKZ60130.1	Ec01|KKZ65076.1	Ep01|KLJ06515.1	Ep01|KLJ07304.1	Fo02|PCD21901.1	Fo02|PCD22266.1	Fo02|PCD30707.1	Fp01|CZR41003.1	Fp01|CZR49689.1	Hc01|EEH06417.1	Hc01|EEH06692.1	Hc02|EGC47503.1	Hc02|EGC49167.1	Hc03|EER36892.1	Hc03|EER38355.1	Hc04|EDN03067.1	Hc04|EDN06753.1	Pb01|EEH16483.2	Pb01|EEH22605.2	Pb02|EEH43211.2	Pb02|EEH49373.2	Pl01|XP_015701650.1	Pl01|XP_015702669.1	Sc01|EFI92974.1	Sc01|EFI99874.1	Tm01|XP_002145049.1	Tm01|XP_002151071.1	Afl1|EED45698.1	At01|EAU31909.1	Afl1|EED55221.1	At01|EAU29992.1	Fo01|KNB08284.1	Cpa1|CCE41800.1	Ca02|EEQ42282.1	Ca01|AOW26576.1	Ct01|EER32992.1	Pj01|KTW27972.1
cluster00398:	An01|OWW31231.1	An01|OWW32599.1	Ca01|AOW25719.1	Ca01|AOW27953.1	Ca02|EEQ43111.1	Ca02|EEQ47471.1	Cpa1|CCE40925.1	Cpa1|CCE42116.1	Ct01|EER31509.1	Ct01|EER35146.1	Tm01|XP_002146869.1	Tm01|XP_002146870.1	Afl1|EED57768.1	At01|EAU39494.1	Afu1|EAL90831.1	Ec01|KKZ64136.1	Ep01|KLJ05982.1	Hc02|EGC44328.1	Pl01|XP_015699812.1	Pb01|EEH15817.2	Bp01|OJD22984.1	Pb02|EEH50755.2	Ci01|KMP07494.1	Cp01|KMM72626.1	Hc01|EEH09857.1	Bd01|EGE80903.2	Hc04|EDN05825.1	Fp01|CZR40239.1	Fo01|KNA97765.1	Fo02|PCD38290.1	Hc03|EER38197.1	Sc01|EFI99992.1	Cnn1|AAW45027.1	Cnn2|EAL17631.1	Cg03|KIR58021.1	Cg01|ADV25204.1	Cg02|KIR96516.1	Cng1|AFR98921.1	Mt01|CCP46536.1	Mt02|AAK48181.1	Afl1|EED57769.1	At01|EAU39495.1	Afu1|EAL90830.1	Ec01|KKZ64137.1	Cp01|KMM72625.1	Hc03|EER38196.1	Hc02|EGC44327.1	Ep01|KLJ05981.1	Ci01|KMP07493.1
cluster00399:	Bd01|EGE80806.1	Bd01|KMW67382.1	Bd01|KMW67383.1	Fo02|PCD29643.1	Fo02|PCD29644.1	Sc01|EFI91949.1	Sc01|EFI97386.1	Sc01|EFI92045.1	Sc01|EFI92040.1	Tm01|XP_002148856.1	Tm01|XP_002148857.1	Afl1|EED51505.1	At01|EAU31288.1	Afu1|EAL87163.1	Pl01|XP_002792651.2	Pb01|EEH15907.1	Pb02|EEH50649.1	Hc03|EER38105.1	Hc02|EGC44231.1	Hc04|EDN05725.1	Ec01|KKZ68353.1	Ep01|KLJ09903.1	Hc01|EEH09764.1	Fp01|CZR41583.1	Fo02|PCD31289.1	Fo01|KNB13379.1	Cp01|KMM66869.1	Sc01|EFJ00085.1	Ci01|KMP02925.1	Afl1|EED51506.1	Afu1|EAL87162.1	An01|OWW32385.1	Tm01|XP_002145214.1	Pl01|XP_002791881.1	Pb01|EEH16424.1	Pb02|EEH43151.1	Ec01|KKZ67017.1	Ep01|KLJ10419.1	Bd01|EGE84150.1	Hc03|EER36829.1	Hc02|EGC49100.1	Hc04|EDN06687.1	Hc01|EEH06350.1	Bp01|OJD27120.1	Afl1|EED52676.1	Afu1|EAL93371.1	An01|OWW30040.1	At01|EAU38257.1	Fo02|PCD21136.1
cluster00400:	Bd01|EGE81369.2	Bd01|KMW67489.1	Cng1|AFR98699.2	Cng1|AGV14832.1	Fo01|KNB08763.1	Fo01|KNB08764.1	Fo01|KNB08765.1	Fo01|KNB08766.1	Fo01|KNB08767.1	Fo01|KNB08768.1	Fo01|KNB08769.1	Fo01|KNB08770.1	Tm01|XP_002145541.1	Tm01|XP_002145542.1	Afl1|EED47718.1	At01|EAU37284.1	An01|OWW37281.1	Afu1|EAL93922.1	Ep01|KLJ12380.1	Ec01|KKZ64626.1	Hc01|EEH04310.1	Hc04|EDN09273.1	Bp01|OJD23028.1	Hc02|EGC43902.1	Pb01|EEH20398.2	Pb02|EEH44809.2	Pl01|XP_015700178.1	Cp01|KMM72149.1	Ci01|KMP09153.1	Hc03|EER41999.1	Fo02|PCD30985.1	Fp01|CZR41277.1	At01|EAU37282.1	Afu1|EAL93924.1	Afl1|EED50221.1	At01|EAU34260.1	Pj01|KTW30101.1	Ca02|EEQ44439.1	Sc01|EFI98881.1	Ca01|AOW28416.1	Ct01|EER33805.1	Cpa1|CCE44059.1	Cnn2|EAL17355.1	Cnn1|AAW47142.1	Cg01|ADV25862.1	Cg02|KIR97075.1	Cg03|KIR58543.1	An01|OWW37283.1	Tm01|XP_002145544.1
cluster00401:	Bd01|EGE84007.1	Bd01|KMW68263.1	Fo01|KNB00748.1	Fo01|KNB00750.1	Afl1|EED49356.1	Afu1|EAL91293.1	An01|OWW33496.1	Tm01|XP_002145316.1	Pb02|KGM92072.1	Pl01|XP_002793058.1	Cp01|KMM66642.1	Ci01|KMP02685.1	Hc02|EGC46840.1	Pb01|EEH22417.2	Hc01|EEH05196.1	Ec01|KKZ65384.1	Bd01|EGE79405.1	Hc04|EDN02466.1	At01|EAU33949.1	Hc03|EER40955.1	Bp01|OJD24300.1	Fo01|KNB10884.1	Fo02|PCD44751.1	Fp01|CZR35692.1	Cpa1|CCE42232.1	Ct01|EER30573.1	Ca02|EEQ44797.1	Ca01|AOW28783.1	Cg02|KIS00547.1	Cg01|ADV19742.1	Cnn1|AAW40971.2	Cnn2|EAL23140.1	Cng1|AFR92652.1	Cg03|KIR69234.1	Afl1|EED50846.1	An01|OWW30061.1	Afu1|EAL93634.1	At01|EAU38072.1	Ec01|KKZ64156.1	Ep01|KLJ11275.1	Hc02|EGC49613.1	Hc03|EER41786.1	Pl01|XP_015700410.1	Pb01|EEH23114.2	Pb02|EEH42108.1	Tm01|XP_002145251.1	Hc01|EEH05885.1	Fo02|PCD42473.1	Fp01|CZR46456.1
cluster00402:	Bd01|EGE85666.2	Bd01|KMW68695.1	Fo01|KNA98929.1	Fo01|KNA98930.1	Fo01|KNA98931.1	Fo01|KNA98932.1	Fo01|KNA98933.1	Fo01|KNA98934.1	Fo01|KNA98935.1	Fo01|KNB12050.1	Fo01|KNB12051.1	Fo01|KNB12052.1	Afl1|EED45765.1	Afu1|EBA27286.1	An01|OWW32384.1	Tm01|XP_002148340.1	Fp01|CZR48332.1	At01|EAU31290.1	Afl1|EED51272.1	An01|OWW34001.1	At01|EAU34871.1	Tm01|XP_002152884.1	Fo02|PCD41480.1	Fo01|KNB05421.1	Hc03|EER43557.1	Hc02|EGC42084.1	Ep01|KLJ06023.1	Hc01|EEH08776.1	Ec01|KKZ60249.1	Pl01|XP_015700743.1	Bp01|OJD28455.1	Pb01|EEH18474.2	Pb02|EEH43342.2	Hc04|EDN09118.1	Sc01|EFI93419.1	Afl1|EED57740.1	An01|OWW31210.1	Afu1|EAL90851.1	At01|EAU39479.1	Pb01|EEH20122.2	Pb02|EEH44464.2	Pl01|XP_002796252.1	Ec01|KKZ64921.1	Ep01|KLJ06377.1	Bd01|EGE79966.1	Hc01|EEH08535.1	Bp01|OJD23736.1	Tm01|XP_002145918.1	Cp01|KMM72532.1
cluster00403:	Bp01|OJD21366.1	Bp01|OJD26068.1	Bp01|OJD23017.1	Bp01|OJD25291.1	Afl1|EED53616.1	Afu1|EAL91034.1	Cng1|AFR92963.1	Cnn1|AAW41371.1	Cnn2|EAL23026.1	Cg01|ADV19994.1	Cg02|KIS00247.1	Cg03|KIR68927.1	Tm01|XP_002143356.1	Fo02|PCD44052.1	Fo01|KNB07072.1	Fp01|CZR37045.1	An01|OWW31491.1	Bd01|EGE86262.2	Ec01|KKZ65835.1	Ep01|KLJ10840.1	Cp01|KMM64311.1	Ci01|KMP09748.1	Afu1|EAL86558.1	Hc02|EGC48867.1	Bd01|EGE86652.1	Ec01|KKZ60335.1	Cp01|KMM68918.1	Hc01|EEH06115.1	Pb01|EEH17950.2	Pb02|EEH46831.2	Hc04|EDN08848.1	Tm01|XP_002147755.1	Ci01|KMP02547.1	Pl01|XP_002797997.2	Hc03|EER44917.1	Ep01|KLJ13792.1	At01|EAU33340.1	An01|OWW31483.1	Hc03|EER39169.1	Hc01|EEH10324.1	Ec01|KKZ60795.1	Hc02|EGC41587.1	Cp01|KMM70164.1	Ep01|KLJ09355.1	Tm01|XP_002147347.1	Hc01|EEH03485.1	Ec01|KKZ63956.1	Hc04|EDN09665.1	Hc02|EGC45404.1
cluster00404:	Cng1|AFR96071.1	Cng1|AGV14483.1	Cng1|AFR97135.2	Cng1|AGV14607.1	Cnn1|AAW44246.1	Cnn1|AAW44247.1	Cnn2|EAL20169.1	Cnn2|EAL20170.1	Fp01|CZR35650.1	Fp01|CZR42146.1	Afl1|EED54444.1	An01|OWW35536.1	At01|EAU32544.1	Afu1|EAL85747.1	Tm01|XP_002148836.1	Ec01|KKZ62386.1	Pb01|EEH22095.2	Pb02|EEH48610.2	Pl01|XP_002793618.2	Hc03|EER43876.1	Hc02|EGC49867.1	Hc01|EEH09352.1	Bd01|EGE83037.1	Hc04|EDN08574.1	Cp01|KMM71298.1	Ci01|KMP09434.1	Ep01|KLJ07744.1	Bp01|OJD28262.1	Cpa1|CCE43118.1	Ca02|EEQ42296.1	Ca01|AOW26563.1	Ct01|EER33007.1	Sc01|EFI91954.1	Cg01|ADV22968.1	Cg02|KIR99976.1	Fo02|PCD33147.1	Fo01|KNA99383.1	Mt02|AAK45959.1	Mt01|CCP44417.1	Afl1|EED54445.1	Afu1|EAL85748.2	An01|OWW35537.1	At01|EAU32545.1	Pb01|EEH22094.2	Hc04|EDN08573.1	Pl01|XP_015699520.1	Ec01|KKZ62387.1	Ep01|KLJ07745.1	Pb02|EEH48609.2
cluster00405:	Cng1|AFR96419.2	Cng1|AGV14529.1	Fo01|KNA99021.1	Fo01|KNA99022.1	Afl1|EED47046.1	At01|EAU36333.1	An01|OWW27769.1	Afu1|EBA27341.1	Tm01|XP_002144097.1	Ep01|KLJ10352.1	Pb01|EEH20667.2	Pb02|EEH45262.2	Pl01|XP_002795892.2	Bd01|EGE80089.1	Ec01|KKZ64619.1	Bp01|OJD23126.1	Hc01|EEH05004.1	Hc02|EGC41034.1	Hc03|EER45077.1	Ci01|KMP08150.1	Hc04|EDN02346.1	Cp01|KMM73238.1	Fo02|PCD32965.1	Fp01|CZR42335.1	Pj01|KTW32811.1	Afl1|EED47053.1	Afu1|EAL88282.1	Bd01|EGE80098.2	Pb02|EEH44190.2	Ci01|KMP08141.1	Pl01|XP_015701453.1	Pb01|EEH19820.2	At01|EAU36329.1	Bp01|OJD22836.1	Ec01|KKZ64613.1	Cp01|KMM73231.1	Hc01|EEH04998.1	Ep01|KLJ10358.1	Hc03|EER45073.1	Tm01|XP_002144106.1	Hc02|EGC41027.1	Fo02|PCD32932.1	Fo01|KNA98949.1	Fp01|CZR42369.1	An01|OWW27777.1	Hc04|EDN02342.1	Pj01|KTW32810.1	Cpa1|CCE41026.1	Ct01|EER31213.1
cluster00406:	Cng1|AFR97434.2	Cng1|AGV14648.1	Cpa1|CCE43482.1	Cpa1|CCE43596.1	Fo01|KNB00897.1	Fo01|KNB00898.1	Fo01|KNB07126.1	Fo01|KNB07127.1	Afl1|EED47111.1	An01|OWW31614.1	Afu1|EAL89521.1	Bp01|OJD21430.1	Hc04|EDN09945.1	Bd01|EGE86976.1	Ec01|KKZ63364.1	Ep01|KLJ11582.1	Cp01|KMM65150.1	Ci01|KMP01290.1	Hc01|EEH05617.1	Hc02|EGC49344.1	Fo02|PCD44092.1	Fp01|CZR37086.1	Cnn1|AAW44498.1	Cnn2|EAL19452.1	Cng1|AFR96737.1	Ca01|AOW27713.1	Ca02|EEQ47246.1	Cg02|KIR99172.1	Sc01|EFI92521.1	Cpa1|CCE44850.1	Ct01|EER34881.1	Cg03|KIR67921.1	Cg01|ADV23596.1	Hc03|EER41480.1	Pb02|EEH43617.2	Pb01|EEH17367.2	Afl1|EED47112.1	An01|OWW35805.1	At01|EAU36429.1	Afu1|EAL89522.1	Tm01|XP_002151148.1	Bd01|EGE85530.1	Hc01|EEH07258.1	Bp01|OJD25970.1	Pb01|EEH20823.1	Pb02|EEH45429.2	Pl01|XP_015700543.1	Hc02|EGC41341.1	Hc04|EDN10270.1
cluster00407:	Cnn1|AAW40967.1	Cnn1|ALO60339.1	Fo01|KNB07092.1	Fo01|KNB14143.1	Fp01|CZR37061.1	Fp01|CZR37619.1	Sc01|EFI95578.1	Sc01|EFI96716.1	Afl1|EED45205.1	An01|OWW34169.1	Cp01|KMM71315.1	Afl1|EED48428.1	At01|EAU37469.1	Tm01|XP_002148923.1	Afu1|EAL90942.1	Fo02|PCD44068.1	Cp01|KMM71526.1	Ci01|KMP09658.1	Ec01|KKZ67171.1	Pl01|XP_002794288.1	Bp01|OJD28448.1	Hc02|EGC47672.1	Hc03|EER38527.1	Afl1|EED51219.1	At01|EAU33422.1	Afu1|EAL85525.1	An01|OWW36787.1	Tm01|XP_002153246.1	Ci01|KMP02132.1	Pb01|EEH16885.1	Pb02|EEH50102.1	Ep01|KLJ10620.1	Pl01|XP_002795107.1	Hc01|EEH02582.1	Bd01|EGE87126.1	Bp01|OJD26476.1	Ec01|KKZ60627.1	Hc02|EGC48298.1	Fo02|PCD35798.1	Fo01|KNB10225.1	Fp01|CZR47101.1	Pj01|KTW28641.1	Ct01|EER31697.1	Ca01|AOW26151.1	Ca02|EEQ42697.1	Hc04|EDN09721.1	Afl1|EED52377.1	Mt01|CCP44580.1	Afl1|EED57652.1
cluster00408:	Cpa1|CCE44877.1	Cpa1|CCE44881.1	Fo02|PCD26708.1	Fo02|PCD46657.1	Fp01|CZR31595.1	Fp01|CZR44527.1	Afl1|EED46239.1	Afu1|EAL91680.1	At01|EAU33090.1	An01|OWW36300.1	Tm01|XP_002147427.1	Cp01|KMM67709.1	Ci01|KMP03807.1	Bd01|EGE81547.2	Bp01|OJD21919.1	Hc01|EEH05499.1	Hc02|EGC47155.1	Hc04|EDN02771.1	Pb01|EEH21742.1	Pb02|EEH42602.1	Fo02|PCD46412.1	Fo01|KNA95893.1	Fp01|CZR33028.1	Pl01|XP_015699415.1	Ec01|KKZ59006.1	Hc03|EER41271.1	Ca01|AOW30726.1	Ca02|EEQ47154.1	Ct01|EER31452.1	Cpa1|CCE45381.1	Cg03|KIR68840.1	Cg01|ADV22156.1	Cng1|AFR97590.1	Cnn1|AAW45798.1	Cnn2|EAL18364.1	Pj01|KTW28712.1	Sc01|EFI95808.1	Cg02|KIS01807.1	Afl1|EED55509.1	Afu1|EAL89613.1	At01|EAU35702.1	An01|OWW32874.1	Fo01|KNB09167.1	Ci01|KMP08242.1	Cp01|KMM73320.1	Pb02|EEH43090.1	Pl01|XP_002797679.1	Pb01|EEH16367.1	Hc01|EEH05917.1
cluster00409:	Fo01|KNA96974.1	Fo01|KNA96975.1	Fo01|KNA96976.1	Fo01|KNA96977.1	Afl1|EED53221.1	An01|OWW30133.1	Afu1|EAL93711.2	At01|EAU38163.1	Tm01|XP_002143865.1	Pb01|KGY14952.1	Ci01|KMP05611.1	Cp01|KMM70909.1	Pl01|XP_002797484.1	Bp01|OJD28302.1	Hc03|EER39583.1	Hc01|EEH11743.1	Hc02|EGC46739.1	Ep01|KLJ08620.1	Bd01|EGE78039.1	Ec01|KKZ68143.1	Hc04|EDN07478.1	Pb02|KGM91689.1	Fo02|PCD37828.1	Fp01|CZR39779.1	Fo01|KNA96878.1	Sc01|EFI97698.1	Pj01|KTW31260.1	Cg01|ADV21105.1	Cg02|KIS01406.1	Cg03|KIR67762.1	Cng1|AFR93959.1	Cnn1|AAW42383.2	Cnn2|EAL22227.1	Ct01|EER34354.1	Ca02|EEQ45575.1	Cpa1|CCE43756.1	Afl1|EED53230.1	At01|EAU38166.1	Afu1|EAL93708.1	An01|OWW30131.1	Bp01|OJD28303.1	Hc04|EDN07479.1	Bd01|EGE78038.2	Tm01|XP_002143866.1	Ci01|KMP05610.1	Cp01|KMM70908.1	Pb01|KGY14954.1	Pl01|XP_015700213.1	Hc02|EGC46740.1
cluster00410:	Fo01|KNA97402.1	Fo01|KNA97403.1	Fo01|KNA97404.1	Fo01|KNA97405.1	Fo01|KNB02833.1	Fo01|KNB02834.1	Fo02|PCD38085.1	Fo02|PCD38086.1	Sc01|EFI99168.1	Sc01|EFJ03680.1	Afl1|EED46683.1	At01|EAU31082.1	Afu1|EAL92976.1	An01|OWW38248.1	Tm01|XP_002152611.1	Ec01|KKZ62102.1	Pl01|XP_002792232.1	Pb02|EEH49901.1	Pb01|KGY14922.1	Hc02|EGC42901.1	Bp01|OJD20783.1	Bd01|EGE86215.1	Cp01|KMM66003.1	Ci01|KMP00414.1	Hc04|EDN06931.1	Hc01|EEH07870.1	Ep01|KLJ07311.1	Fp01|CZR42948.1	Fo02|PCD35469.1	Pj01|KTW28721.1	Cng1|AFR97932.1	Cnn2|EAL21787.1	Cnn1|AAW42207.2	Cg03|KIR69427.1	Cg01|ADV20974.1	Cg02|KIR97953.1	Cpa1|CCE42601.1	Ct01|EER35971.1	Ca01|AOW31128.1	Ca02|EEQ43489.1	Afl1|EED47070.1	An01|OWW27801.1	Afu1|EAL88292.1	At01|EAU36315.1	Pb01|EEH19834.2	Pl01|XP_002795920.2	Bd01|EGE80118.2	Bp01|OJD26086.1	Ep01|KLJ12000.1
cluster00411:	Fo01|KNB03689.1	Fo01|KNB03690.1	Tm01|XP_002150706.1	Tm01|XP_002150707.1	Afl1|EED50378.1	Afu1|EAL87073.1	Tm01|XP_002146388.1	Cp01|KMM69708.1	Pb01|EEH20455.1	Pb02|EEH44872.1	Pl01|XP_002791531.2	Ec01|KKZ64733.1	Hc03|EER41952.1	Hc02|EGC43945.1	Hc01|EEH04350.1	Bp01|OJD22597.1	Ep01|KLJ09451.1	Ci01|KMP05861.1	Afl1|EED50379.1	Afu1|EAL87072.1	At01|EAU34726.1	An01|OWW34521.1	Tm01|XP_002146389.1	Cp01|KMM69709.1	Ci01|KMP05860.1	Bp01|OJD22596.1	Ec01|KKZ64732.1	Bd01|EGE81158.1	Hc04|EDN09242.1	Hc01|EEH04349.1	Hc03|EER41953.1	Hc02|EGC43944.1	Pb02|EEH44871.1	Pl01|XP_015702626.1	Pb01|EEH20454.1	Fo02|PCD37636.1	Fo01|KNA96524.1	Fp01|CZR39584.1	Pj01|KTW32424.1	Sc01|EFJ01735.1	Ct01|EER34729.1	Cnn1|AAW41113.1	Cnn2|EAL23128.1	Cg01|ADV19747.1	Ca01|AOW27463.1	Ca02|EEQ45856.1	Cng1|AFR92640.1	Cg02|KIS00559.1	Cg03|KIR69249.1
cluster00412:	Sc01|EFI94403.1	Sc01|EFI95218.1	Afl1|EED45207.1	An01|OWW33201.1	Afu1|EAL89058.1	Bd01|EGE78493.2	Fp01|CZR37052.1	Fo02|PCD44059.1	Fo01|KNB07081.1	Ci01|KMP06905.1	Cp01|KMM68640.1	Sc01|EFI98213.1	Cnn1|AAW41744.1	Cnn2|EAL22514.1	Cg01|ADV20484.1	Cg03|KIR58645.1	Cng1|AFR93187.1	Hc03|EER40176.1	Hc01|EEH04541.1	Hc02|EGC48610.1	Pj01|KTW29640.1	Tm01|XP_002148045.1	Hc04|EDN04355.1	Cpa1|CCE45294.1	Ct01|EER31363.1	Ep01|KLJ07920.1	Ca01|AOW30615.1	Ca02|EEQ47046.1	Afl1|EED48465.1	Ec01|KKZ65706.1	Pl01|XP_002789194.2	Pb01|EEH18654.2	Afl1|EED55061.1	An01|OWW27575.1	At01|EAU32200.1	Afl1|EED58049.1	At01|EAU29688.1	Afu1|EAL87481.1	An01|OWW31744.1	Ep01|KLJ08138.1	Bp01|OJD26387.1	Hc04|EDN04306.1	Fo02|PCD45069.1	Fo01|KNB11407.1	Bd01|EGE82508.1	Pb01|EEH18592.1	Pb02|EEH44945.1	Ec01|KKZ67398.1	Pl01|XP_002788965.1
cluster00413:	Sc01|EFI98251.1	Sc01|EFJ00692.1	Sc01|EFI98729.1	Sc01|EFJ01832.1	Sc01|EFJ03165.1	Afl1|EED52915.1	Fo01|KNA94032.1	Afl1|EED53900.1	An01|OWW30380.1	Afu1|EAL90080.2	At01|EAU34572.1	Bp01|OJD25391.1	Hc01|EEH08790.1	Bd01|EGE79172.1	Hc03|EER43571.1	Hc02|EGC42097.1	Pb01|EEH18482.2	Pl01|XP_015700748.1	Pb02|EEH43353.2	Tm01|XP_002144397.1	Ec01|KKZ60258.1	Ep01|KLJ06013.1	Cp01|KMM73492.1	Ci01|KMP08417.1	Fp01|CZR43603.1	Fo01|KNB01737.1	Fo02|PCD34835.1	Pj01|KTW27491.1	Ca01|AOW31095.1	Ca02|EEQ43455.1	Ct01|EER36003.1	Cpa1|CCE41658.1	Sc01|EFI94098.1	Cng1|AFR94940.2	Cg02|KIS02066.1	Cg01|ADV21879.1	Cnn1|AAW42870.1	Cnn2|EAL21253.1	Cg03|KIR68574.1	Afl1|EED54590.1	At01|EAU39145.1	Afu1|EAL90636.1	An01|OWW28503.1	Tm01|XP_002146227.1	Bp01|OJD25086.1	Pb02|EEH46010.1	Bd01|EGE79788.1	Ci01|KMP02993.1	Cp01|KMM66928.1
cluster00414:	Afl1|EED46949.1	An01|OWW27810.1	Afu1|EAL88312.2	At01|EAU36300.1	Pb01|EEH19855.1	Pl01|XP_002795947.1	Ec01|KKZ61778.1	Hc01|EEH04955.1	Ep01|KLJ11383.1	Bd01|EGE80146.1	Bp01|OJD20694.1	Hc03|EER45033.1	Hc02|EGC40986.1	Tm01|XP_002144061.1	Fp01|CZR46315.1	Fo02|PCD42606.1	Fo01|KNB00971.1	Ci01|KMP08091.1	Cp01|KMM73181.1	Sc01|EFI97220.1	Afl1|EED47728.1	Afu1|EAL84461.1	An01|OWW33315.1	Tm01|XP_002152806.1	Hc01|EEH03517.1	Pb02|EEH43881.1	Pl01|XP_002796596.1	Cp01|KMM68439.1	Pb01|EEH21444.1	Bd01|EGE84739.1	Fo02|PCD43990.1	Fo01|KNB06928.1	Fp01|CZR36977.1	Hc02|EGC45365.1	Hc04|EDN11085.1	Afl1|EED50043.1	At01|EAU30470.1	Fp01|CZR43024.1	Cp01|KMM72771.1	Ci01|KMP07657.1	Afu1|EAL94022.1	Ec01|KKZ68686.1	Bd01|KMW68218.1	Sc01|EFJ00116.1	Afl1|EED55631.1	Pb01|KGY14741.1	Pb02|EEH43042.2	Pl01|XP_002797726.1	Ep01|KLJ13612.1
cluster00415:	Afl1|EED50266.1	At01|EAU32173.1	Fo02|PCD35681.1	Fp01|CZR46982.1	Tm01|XP_002150890.1	Afl1|EED56974.1	At01|EAU32904.1	Afu1|EAL86899.2	Bd01|EGE78015.2	Bp01|OJD25118.1	Tm01|XP_002148707.1	Hc04|EDN07440.1	Hc03|EER39549.1	Hc02|EGC46703.1	Ec01|KKZ62267.1	Pl01|XP_015703551.1	Ci01|KMP05581.1	Cp01|KMM70880.1	Fo02|PCD35685.1	Fp01|CZR46986.1	Afl1|EED56975.1	An01|OWW36185.1	Afu1|EBA27294.1	At01|EAU32901.1	Pl01|XP_015703552.1	Ci01|KMP05582.1	Cp01|KMM70881.1	Pb01|EEH22873.2	Pb02|EEH42391.2	Tm01|XP_002148708.1	Ec01|KKZ62266.1	Fp01|CZR46983.1	Fo02|PCD35682.1	Bp01|OJD10795.1	Bd01|EGE78014.1	Hc02|EGC46702.1	Hc04|EDN07439.1	Hc01|EEH11713.1	Hc03|EER39548.1	Cg02|KIS01260.1	Cg01|ADV20320.1	Cg03|KIR67351.1	Cnn1|AAW40891.2	Cnn2|EAL23637.1	Cng1|AFR92446.1	Sc01|EFI95541.1	Cpa1|CCE40614.1	Ca02|EEQ42905.1	Ct01|EER31874.1
cluster00416:	Afl1|EED50015.1	Afl1|EED57748.1	Afu1|EAL90445.1	Afu1|EAL90858.1	An01|OWW28301.1	An01|OWW31216.1	At01|EAU38966.1	At01|EAU39471.1	Bd01|EGE78221.1	Bd01|EGE79942.1	Bp01|OJD26054.1	Bp01|OJD26619.1	Ca01|AOW27375.1	Ca01|AOW31506.1	Cg01|ADV20369.1	Cg01|ADV23468.1	Cg03|KIR67335.1	Cg03|KIR68084.1	Ci01|KMP04128.1	Ci01|KMP07408.1	Cng1|AFR92430.1	Cng1|AFR96568.1	Cnn1|AAW40870.1	Cnn1|AAW44877.1	Cnn2|EAL19616.1	Cnn2|EAL23622.1	Cp01|KMM68004.1	Cp01|KMM72544.1	Cpa1|CCE42790.1	Cpa1|CCE43512.1	Ct01|EER32642.1	Ct01|EER34327.1	Ec01|KKZ67694.1	Ec01|KKZ68569.1	Fo01|KNA94252.1	Fo01|KNB08602.1	Fo02|PCD30897.1	Fo02|PCD30898.1	Fo02|PCD45493.1	Fp01|CZR34933.1	Fp01|CZR41189.1	Hc01|EEH08308.1	Hc01|EEH08522.1	Hc02|EGC43339.1	Hc02|EGC43561.1	Hc03|EER39618.1	Hc03|EER42498.1	Mt01|CCP43114.1	Mt01|CCP46419.1
cluster00417:	Bd01|EGE81270.1	Bd01|KMW67471.1	Bd01|KMW67472.1	Fo01|KNA96871.1	Fo01|KNA96872.1	Afl1|EED47626.1	At01|EAU29506.1	Afu1|EAL93981.1	Bd01|EGE81269.1	An01|OWW30955.1	Pl01|XP_002791404.1	Ec01|KKZ67642.1	Tm01|XP_002145556.1	Hc01|EEH04219.1	Hc02|EGC43811.1	Ci01|KMP09070.1	Hc04|EDN09356.1	Cp01|KMM72072.1	Ep01|KLJ09021.1	Pb01|KGY15576.1	Pb02|EEH44743.2	Bp01|OJD22382.1	Fp01|CZR39773.1	Fo02|PCD37823.1	Fo01|KNA96873.1	Ca01|AOW30573.1	Sc01|EFI92247.1	Cg02|KIR96585.1	Cg03|KIR57679.1	Cg01|ADV24635.1	Cng1|AFR95194.1	Cnn1|AAW43089.1	Cnn2|EAL20951.1	Ct01|EER31236.1	Ca02|EEQ47006.1	Afl1|EED47627.1	At01|EAU29505.1	Afu1|EAL93980.1	Tm01|XP_002145557.1	Bp01|OJD22381.1	Ec01|KKZ67641.1	Hc02|EGC43812.1	Hc04|EDN09354.1	Hc01|EEH04221.1	Pb02|EEH44744.2	Pb01|EEH20340.2	Pl01|XP_002791405.1	Cp01|KMM72071.1	Ci01|KMP09068.1
cluster00418:	Bd01|EGE81684.2	Bd01|KMW67582.1	Bd01|EGE85142.2	Bd01|KMW68557.1	Fo01|KNB11168.1	Fo01|KNB11169.1	Fo01|KNB11170.1	Fo01|KNB11171.1	Fo01|KNB11274.1	Fo01|KNB11275.1	Fo01|KNB11276.1	Tm01|XP_002144498.1	Tm01|XP_002144499.1	Afl1|EED50525.1	Afu1|EAL91453.1	At01|EAU37074.1	Pl01|XP_002795695.2	Pb02|EEH49463.2	Pb01|EEH22684.2	Ec01|KKZ63967.1	Ci01|KMP08764.1	Cp01|KMM71787.1	Ep01|KLJ06965.1	Bp01|OJD21029.1	Hc02|EGC47403.1	Tm01|XP_002144780.1	Hc01|EEH06600.1	Fo02|PCD44994.1	Fp01|CZR35435.1	An01|OWW27753.1	Pj01|KTW27525.1	An01|OWW27752.1	Ca01|AOW29857.1	Ca02|EEQ46466.1	Hc03|EER36366.1	Cpa1|CCE40043.1	Ct01|EER30245.1	Hc04|EDN02980.1	Afl1|EED54021.1	An01|OWW30284.1	Afu1|EAL90184.1	At01|EAU33365.1	Ep01|KLJ12644.1	Ec01|KKZ66799.1	Pb02|EEH49096.2	Bp01|OJD27090.1	Pl01|XP_015700671.1	Hc01|EEH08674.1	Hc02|EGC41973.1
cluster00419:	Bd01|EGE85702.2	Bd01|KMW68714.1	Fo01|KNA99714.1	Fo01|KNA99715.1	Fo01|KNB05812.1	Fo01|KNB05813.1	Fo01|KNB05814.1	Fo01|KNB05815.1	Fo01|KNB05816.1	Fo01|KNB05817.1	Fo01|KNB05818.1	Fo01|KNB13456.1	Fo01|KNB14562.1	Fo01|KNB17944.1	Fo01|KNB17945.1	Fo01|KNB17946.1	Fo01|KNB17947.1	Fo01|KNB17948.1	Fo01|KNB17949.1	Fo01|KNB17950.1	Fo01|KNB17951.1	Fo02|PCD24912.1	Fo02|PCD31349.1	Fo02|PCD27113.1	Fo02|PCD41736.1	Hc01|EEH08202.1	Hc01|EEH08252.1	Afl1|EED47916.1	An01|OWW32950.1	Afu1|EAL86017.1	At01|EAU30399.1	Ci01|KMP08463.1	Cp01|KMM73536.1	Pl01|XP_015702923.1	Afl1|EED49616.1	Afu1|EAL86559.2	Fo02|PCD34684.1	Fo01|KNB01541.1	Fp01|CZR38651.1	Tm01|XP_002149909.1	Hc01|EEH08705.1	Hc03|EER43484.1	Hc02|EGC42007.1	Ec01|KKZ62349.1	Hc04|EDN05311.1	Pb01|KGY15124.1	Ep01|KLJ13580.1	Pl01|XP_015702924.1	Pb02|KGM91995.1
cluster00420:	Bd01|EGE86400.1	Bd01|KMW68985.1	Cng1|AFR94952.1	Cng1|AGV14335.1	Cng1|AGV14336.1	Cnn2|EAL21264.1	Cnn2|EAL21265.1	Tm01|XP_002152022.1	Tm01|XP_002152023.1	Afl1|EED49883.1	At01|EAU39075.1	Afu1|EAL90560.1	Cp01|KMM67951.1	Ci01|KMP04071.1	Hc03|EER39642.1	Hc04|EDN03866.1	Hc01|EEH08281.1	Hc02|EGC43314.1	Tm01|XP_002149410.1	An01|OWW28433.1	Pb01|EEH17942.2	Pb02|EEH46825.2	Fp01|CZR38637.1	Fo02|PCD41749.1	Fo01|KNB05839.1	Ep01|KLJ12856.1	Bp01|OJD21763.1	Pl01|XP_015703073.1	Sc01|EFJ01969.1	Afl1|EED50630.1	At01|EAU38229.1	Afu1|EAL93401.1	An01|OWW30009.1	Cg02|KIR97254.1	Cng1|AFR98366.1	Cnn1|AAW46941.1	Cnn2|EAL17562.1	Sc01|EFI96690.1	Ep01|KLJ07460.1	Bd01|EGE82609.1	Pb02|EEH45213.1	Pl01|XP_002791723.1	Cpa1|CCE45227.1	Ec01|KKZ66648.1	Ca01|AOW30451.1	Ca02|EEQ46883.1	Bp01|OJD10943.1	Ci01|KMP06309.1	Cp01|KMM69269.1
cluster00421:	Bd01|KMW66392.1	Bd01|KMW66747.1	Cng1|AFR97989.1	Cng1|AGV14722.1	Fo01|KNB00356.1	Fo01|KNB13921.1	Fo01|KNB14026.1	Fo01|KNB14027.1	Fo01|KNB15466.1	Fo01|KNB15872.1	Fo01|KNB18059.1	Fo01|KNB19321.1	Fo01|KNB19928.1	Fo01|KNB20782.1	Fo02|PCD21312.1	Fo02|PCD22057.1	Fo02|PCD30848.1	Fo02|PCD30849.1	Hc04|EDN05082.1	Hc04|EDN09817.1	Hc04|EDN05083.1	Hc04|EDN05090.1	Hc04|EDN09815.1	Sc01|EFI97346.1	Sc01|EFJ02806.1	Afl1|EED49371.1	Afu1|EAL91279.1	At01|EAU33931.1	An01|OWW33514.1	Tm01|XP_002145112.1	Pl01|XP_002795884.1	Pb01|EEH15751.1	Pb02|EEH50832.2	Hc04|EDN05884.1	Bp01|OJD27782.1	Ep01|KLJ06753.1	Bd01|EGE80977.1	Cp01|KMM71997.1	Fp01|CZR41140.1	Pj01|KTW29932.1	Ci01|KMP08991.1	Cg01|ADV21009.1	Cnn2|EAL21864.1	Cnn1|AAW42270.1	Cg02|KIS01330.1	Cg03|KIR67838.1	Cpa1|CCE45157.1	Ca01|AOW31431.1	Ca02|EEQ43785.1
cluster00422:	Bd01|KMW67708.1	Bd01|KMW67709.1	Cng1|AFR96153.2	Cng1|AGV14493.1	Fo01|KNA99401.1	Fo01|KNA99402.1	Fo01|KNA99403.1	Fo01|KNA99404.1	Fo01|KNA99405.1	Fo01|KNB14759.1	Fo01|KNB07189.1	Fo01|KNB07190.1	Fo02|PCD25087.1	Fo02|PCD33155.1	Fp01|CZR42137.1	Fp01|CZR46768.1	Afl1|EED53521.1	An01|OWW28609.1	Afu1|EAL88976.1	At01|EAU34110.1	Cp01|KMM66586.1	Ci01|KMP02618.1	Bp01|OJD25037.1	Bd01|EGE79344.1	Pl01|XP_015699738.1	Tm01|XP_002150089.1	Pb01|EEH18559.2	Pb02|EEH48991.2	Fo01|KNB06848.1	Fp01|CZR36934.1	Fo02|PCD43947.1	Cg02|KIS00718.1	Cnn1|AAW41603.2	Cnn2|EAL22603.1	Cng1|AFR93345.2	Cg01|ADV19593.1	Cg03|KIR59951.1	Sc01|EFI97207.1	Cpa1|CCE44653.1	Afl1|EED53536.1	An01|OWW28618.1	Afu1|EAL88964.1	At01|EAU34119.1	Ec01|KKZ66835.1	Ep01|KLJ06915.1	Bp01|OJD26237.1	Fp01|CZR37122.1	Fo02|PCD44128.1	Hc02|EGC47689.1
cluster00423:	Ca01|AOW26394.1	Ca01|AOW26395.1	Ca02|EEQ42458.1	Ca02|EEQ42459.1	Cng1|AFR95990.2	Cng1|AGV14473.1	Tm01|XP_002148670.1	Tm01|XP_002148671.1	Afl1|EED56956.1	An01|OWW35113.1	Afu1|EAL86918.1	At01|EAU32925.1	Ec01|KKZ61337.1	Tm01|XP_002148691.1	Bd01|EGE77901.2	Cp01|KMM70748.1	Ep01|KLJ13827.1	Bp01|OJD25934.1	Ci01|KMP05440.1	Hc03|EER39418.1	Pl01|XP_015703575.1	Pb01|EEH22975.1	Hc01|EEH11595.1	Pb02|EEH42268.2	Fo01|KNB06862.1	Hc02|EGC46578.1	Fo02|PCD43956.1	Fp01|CZR36944.1	Hc04|EDN07322.1	Cnn1|AAW45115.2	Cnn2|EAL17736.1	Sc01|EFJ02281.1	Cng1|AFR99033.1	Cg02|KIR96409.1	Cg01|ADV25374.1	Cg03|KIR58128.1	Ct01|EER32485.1	Cpa1|CCE43218.1	Pj01|KTW29020.1	Afl1|EED56957.1	At01|EAU32924.1	An01|OWW36211.1	Afu1|EAL86917.1	Bd01|EGE77902.1	Bp01|OJD25933.1	Ep01|KLJ13826.1	Ec01|KKZ61338.1	Pb01|EEH22974.1	Pb02|EEH42269.1
cluster00424:	Ca01|AOW30204.1	Ca01|AOW30233.1	Ca01|AOW30281.1	Ca02|EEQ46656.1	Ca02|EEQ46702.1	Ca02|EEQ46732.1	Fo01|KNA96326.1	Fo01|KNA96327.1	Fo01|KNA96328.1	Fo01|KNA96329.1	Fo01|KNA96330.1	Fo01|KNA96331.1	Fo01|KNA96332.1	Fo01|KNA96333.1	Fo01|KNA96334.1	Afl1|EED46837.1	At01|EAU30524.1	Afu1|EAL91951.2	An01|OWW32499.1	Tm01|XP_002145426.1	Ci01|KMP03085.1	Ec01|KKZ62338.1	Ep01|KLJ12981.1	Bd01|EGE86101.1	Hc03|EER37555.1	Hc01|EEH06132.1	Hc04|EDN05418.1	Bp01|OJD22181.1	Hc02|EGC48890.1	Pl01|XP_015700354.1	Pb02|EEH46082.2	Fp01|CZR39465.1	Fo02|PCD37526.1	Pj01|KTW31699.1	Ct01|EER33134.1	Cpa1|CCE42497.1	Ca01|AOW26889.1	Ca02|EEQ41974.1	Afl1|EED46838.1	An01|OWW32498.1	Afu1|EAL91950.1	Ec01|KKZ62339.1	At01|EAU30523.1	Tm01|XP_002145427.1	Ep01|KLJ12982.1	Hc03|EER37556.1	Bd01|EGE86100.1	Hc02|EGC48888.1	Bp01|OJD22180.1
cluster00425:	Cng1|AFR92312.1	Cng1|AGV15275.1	Fo01|KNB00185.1	Fo01|KNB00186.1	Fo01|KNB00187.1	Afl1|EED46728.1	At01|EAU31122.1	An01|OWW38288.1	Afu1|EAL93018.1	Tm01|XP_002152686.1	Bp01|OJD28166.1	Bd01|EGE80265.1	Pl01|XP_002789172.1	Pb02|EEH49843.2	Ec01|KKZ62078.1	Pb01|EEH23391.2	Ep01|KLJ12435.1	Hc01|EEH03155.1	Hc02|EGC45000.1	Cp01|KMM64369.1	Ci01|KMP02115.1	Hc04|EDN07012.1	Fo02|PCD35480.1	Fo01|KNB02848.1	Fp01|CZR42937.1	Cpa1|CCE40061.1	Ct01|EER30262.1	Ca01|AOW29838.1	Ca02|EEQ46449.1	Cg02|KIS01126.1	Sc01|EFI96583.1	Cg03|KIR67215.1	Cg01|ADV20297.1	Cnn2|EAL23511.1	Cnn1|AAW40705.1	Pj01|KTW28739.1	Hc03|EER37755.1	Mt02|AAK46905.1	Mt01|CCP45316.1	Afl1|EED56325.1	At01|EAU33835.1	Afu1|EBA27315.1	An01|OWW37642.1	Cp01|KMM65340.1	Ci01|KMP01106.1	Tm01|XP_002144907.1	Bd01|EGE80442.1	Bp01|OJD26383.1	Ep01|KLJ11148.1
cluster00426:	Cng1|AFR93890.2	Cng1|AGV14173.1	Fo01|KNB10983.1	Fo01|KNB10984.1	Afl1|EED49357.1	At01|EAU33948.1	Afu1|EAL91292.1	An01|OWW33497.1	Ci01|KMP02688.1	Tm01|XP_002145315.1	Hc04|EDN02465.1	Cp01|KMM66645.1	Hc02|EGC46841.1	Hc01|EEH05197.1	Bp01|OJD21379.1	Bd01|EGE79406.2	Ep01|KLJ07695.1	Pb01|EEH22418.1	Pb02|EEH48981.2	Pl01|XP_002793059.1	Fo02|PCD44816.1	Fp01|CZR35626.1	Pj01|KTW27534.1	Sc01|EFJ04136.1	Ct01|EER35826.1	Ca01|AOW31253.1	Ca02|EEQ43614.1	Cpa1|CCE42686.1	Cg01|ADV21224.1	Cng1|AFR93794.2	Cnn2|EAL22070.1	Cnn1|AAW42500.2	Afl1|EED50508.1	At01|EAU37087.1	Afu1|EAL91466.1	An01|OWW27868.1	Tm01|XP_002144958.1	Hc01|EEH06615.1	Hc03|EER38271.1	Hc02|EGC47419.1	Hc04|EDN02995.1	Ec01|KKZ63507.1	Pb01|EEH22668.1	Ep01|KLJ11346.1	Bd01|EGE81666.1	Ci01|KMP08746.1	Cp01|KMM71769.1	Bp01|OJD22886.1	Pl01|XP_002795678.2
cluster00427:	Cng1|AFR94373.2	Cng1|AGV14241.1	Cng1|AFR95617.1	Cng1|AGV14433.1	Cnn1|AAW46536.1	Cnn1|AAW46537.1	Fo01|KNB05942.1	Fo01|KNB05943.1	Afl1|EED48558.1	An01|OWW27958.1	At01|EAU36213.1	Afu1|EAL88389.1	Tm01|XP_002144306.1	Ci01|KMP08265.1	Cp01|KMM73345.1	Ec01|KKZ64692.1	Pl01|XP_002790157.1	Hc01|EEH08877.1	Hc02|EGC42196.1	Bp01|OJD26523.1	Pb01|EEH18686.2	Pb02|EEH43314.2	Ep01|KLJ07927.1	Hc03|EER43669.1	Bd01|EGE86443.2	Fp01|CZR38558.1	Fo02|PCD41823.1	Hc04|EDN09030.1	Pj01|KTW29037.1	Cpa1|CCE45100.1	Ct01|EER33088.1	Ca01|AOW26844.1	Ca02|EEQ42020.1	Sc01|EFJ03559.1	Cg02|KIS02396.1	Cg01|ADV21555.1	Cg03|KIR59612.1	Cnn2|EAL18907.1	Afl1|EED48559.1	Afu1|EAL88390.1	At01|EAU36212.1	Tm01|XP_002144307.1	Ec01|KKZ64691.1	Bp01|OJD26524.1	Pb02|EEH43315.1	Pb01|EEH18687.1	Ep01|KLJ07926.1	Hc01|EEH08876.1	Hc02|EGC42195.1
cluster00428:	Cng1|AFR96585.1	Cng1|AGV14551.1	Afl1|EED51795.1	Ci01|KMP05796.1	Cp01|KMM71085.1	An01|OWW32896.1	Afu1|EAL92145.1	Tm01|XP_002153578.1	Fp01|CZR43180.1	Fo02|PCD35234.1	Fo01|KNB02386.1	At01|EAU36778.1	Sc01|EFJ02488.1	Cg02|KIS01848.1	Cnn1|AAW45964.1	Cng1|AFR97549.1	Cnn2|EAL18323.1	Cg03|KIR68798.1	Cg01|ADV22122.1	Pj01|KTW29452.1	Ec01|KKZ66817.1	Ct01|EER30152.1	Ca01|AOW28102.1	Ca02|EEQ44125.1	Cpa1|CCE44113.1	Bd01|EGE80367.1	Hc01|EEH03250.1	Hc02|EGC45193.1	Bp01|OJD15111.1	Ep01|KLJ07901.1	Hc04|EDN05232.1	Pl01|XP_015701927.1	Pb02|EEH50360.2	Afl1|EED51977.1	At01|EAU31383.1	Afu1|EAL87260.1	An01|OWW35029.1	Cp01|KMM71061.1	Bp01|OJD11352.1	Ec01|KKZ66815.1	Ep01|KLJ07899.1	Hc01|EEH03249.1	Bd01|KMW67257.1	Ci01|KMP05769.1	Hc02|EGC45191.1	Hc04|EDN05231.1	Tm01|XP_002153552.1	Pl01|XP_002794843.1	Pb02|EEH50361.1
cluster00429:	Cnn1|AAW41259.2	Cnn1|ALO60287.1	Fo01|KNA96255.1	Fo01|KNA96256.1	Fo01|KNA96257.1	Fo01|KNA97434.1	Fo01|KNB14242.1	Fo02|PCD24658.1	Fo02|PCD38105.1	Fp01|CZR37775.1	Fp01|CZR40054.1	Sc01|EFI92913.1	Sc01|EFI92917.1	Sc01|EFI98368.1	Afl1|EED47965.1	At01|EAU31258.1	Afu1|EAL85973.1	An01|OWW33009.1	Hc01|EEH05348.1	Ep01|KLJ12179.1	Ec01|KKZ66350.1	Pb01|EEH21891.2	Pl01|XP_002794064.1	Pb02|EEH42746.2	Bp01|OJD20962.1	Cp01|KMM67561.1	Bd01|EGE87026.1	Hc02|EGC47004.1	Tm01|XP_002147757.1	Hc03|EER41117.1	Ci01|KMP03647.1	Hc04|EDN02632.1	Cpa1|CCE41554.1	Ct01|EER36063.1	Ca01|AOW31036.1	Ca02|EEQ43396.1	Pj01|KTW32648.1	Sc01|EFI96971.1	Cnn2|EAL23231.1	Cnn1|AAW41128.1	Cg03|KIR69146.1	Cng1|AFR92742.1	Cg02|KIS00464.1	Cg01|ADV19777.1	Mt01|CCP43609.1	Mt02|AAK45125.1	Afl1|EED47968.1	An01|OWW33010.1	Afu1|EAL85972.1
cluster00430:	Cnn1|AAW45274.2	Cnn1|AAW46689.2	Fo01|KNB06913.1	Fo01|KNB06914.1	Fo01|KNB06915.1	Tm01|XP_002148362.1	Tm01|XP_002148363.1	Afl1|EED53549.1	Ep01|KLJ09329.1	Ec01|KKZ66840.1	Hc03|EER38550.1	Hc01|EEH06880.1	Hc02|EGC47695.1	Hc04|EDN03211.1	Bd01|EGE82190.1	Bp01|OJD27944.1	Tm01|XP_002150064.1	Pb01|EEH18416.1	Pb02|EEH47354.1	Pl01|XP_002794370.1	Ci01|KMP00069.1	Cp01|KMM66333.1	Afu1|EAL88953.1	Fo02|PCD43981.1	Fp01|CZR36969.1	Pj01|KTW31659.1	Sc01|EFI92424.1	Cnn1|AAW42057.2	Cng1|AGV14150.1	Cg02|KIS01681.1	Cnn2|EAL21619.1	Cg01|ADV21417.1	Cg03|KIR67486.1	Ct01|EER36194.1	Ca01|AOW30915.1	Ca02|EEQ43274.1	Cpa1|CCE41736.1	Afl1|EED53553.1	At01|EAU34129.1	Afu1|EAL88952.1	An01|OWW28634.1	Ep01|KLJ09322.1	Bd01|EGE82181.1	Ci01|KMP00058.1	Pl01|XP_002794378.1	Bp01|OJD09834.1	Pb01|EEH18424.1	Ec01|KKZ66846.1	Pb02|EEH47362.1
cluster00431:	Cpa1|CCE42913.1	Cpa1|CCE42914.1	Tm01|XP_002143422.1	Tm01|XP_002143423.1	Tm01|XP_002143424.1	Afl1|EED50859.1	Fo01|KNB05003.1	Sc01|EFJ00020.1	Afl1|EED51321.1	At01|EAU32417.1	Afu1|EAL85635.1	An01|OWW36886.1	Ci01|KMP09569.1	Cp01|KMM71430.1	Hc04|EDN08647.1	Hc03|EER43958.1	Hc02|EGC49786.1	Pb02|EEH48695.1	Pb01|EEH22173.1	Pl01|XP_002793705.1	Bd01|EGE84416.1	Ep01|KLJ12869.1	Bp01|OJD21618.1	Hc01|EEH09268.1	Ec01|KKZ66612.1	Fp01|CZR41112.1	Fo02|PCD30821.1	Fo01|KNB08480.1	Cpa1|CCE42907.1	Ct01|EER32620.1	Ca02|EEQ43903.1	Ca01|AOW31548.1	Afl1|EED52659.1	Afu1|EAL93387.1	An01|OWW30023.1	Ec01|KKZ63278.1	Ep01|KLJ06771.1	Tm01|XP_002151966.1	Hc04|EDN04392.1	Hc02|EGC48567.1	Bp01|OJD27551.1	Hc01|EEH04499.1	Ci01|KMP04463.1	Cp01|KMM69812.1	Hc03|EER40221.1	Bd01|EGE78541.1	Pl01|XP_015700079.1	Pb02|EEH45059.1	Pb01|EEH18611.2
cluster00432:	Cpa1|CCE45354.1	Cpa1|CCE45359.1	Fo01|KNB06221.1	Fo01|KNB06233.1	Afl1|EED46328.1	Afu1|EAL91737.1	At01|EAU33545.1	An01|OWW35782.1	Ep01|KLJ12051.1	Ec01|KKZ63702.1	Bd01|EGE81649.1	Bp01|OJD24686.1	Hc02|EGC47247.1	Tm01|XP_002147477.1	Pb02|EEH42511.1	Pb01|EEH21666.1	Ci01|KMP03916.1	Pl01|XP_015699375.1	Hc04|EDN02845.1	Hc01|EEH02838.1	Hc03|EER41359.1	Fo02|PCD32882.1	Fp01|CZR42421.1	Ct01|EER31454.1	Ca01|AOW30693.1	Cg01|ADV22389.1	Cg03|KIR60194.1	Cg02|KIR99332.1	Cng1|AFR95365.1	Ca02|EEQ47122.1	Cnn1|AAW43516.1	Cnn2|EAL20719.1	Afl1|EED51145.1	Fp01|CZR44706.1	Fo02|PCD26910.1	Fo01|KNB09392.1	Afl1|EED58037.1	At01|EAU33544.1	An01|OWW35783.1	Afu1|EAL91738.1	Pb01|EEH21665.1	Pb02|EEH42510.2	Ec01|KKZ63701.1	Pl01|XP_015699374.1	Bp01|OJD24685.1	Bd01|EGE81650.1	Hc04|EDN02846.1	Hc01|EEH02839.1	Hc03|EER41360.1
cluster00433:	Fo01|KNB03879.1	Fo01|KNB03880.1	Afl1|EED55565.1	At01|EAU35645.1	An01|OWW27827.1	Afu1|EAL88078.1	Tm01|XP_002150342.1	Pb01|EEH16245.1	Pb02|EEH42805.1	Ep01|KLJ12587.1	Bd01|EGE87097.2	Pl01|XP_002792481.2	Ec01|KKZ60104.1	Bp01|OJD26879.1	Afl1|EED55990.1	Afu1|EAL92558.2	Tm01|XP_002143653.1	Ep01|KLJ11443.1	Bd01|EGE80215.1	Bp01|OJD22801.1	Ci01|KMP07789.1	Cp01|KMM72898.1	Ec01|KKZ62601.1	Fo02|PCD33083.1	Fo01|KNA99256.1	Fp01|CZR42214.1	Pj01|KTW31702.1	Sc01|EFJ03677.1	Afl1|EED55991.1	An01|OWW34084.1	At01|EAU35001.1	Afu1|EAL92559.2	Tm01|XP_002143652.1	Ep01|KLJ11444.1	Bd01|EGE80216.1	Ec01|KKZ62600.1	Pb01|EEH19910.2	Pb02|EEH44280.2	Hc03|EER44963.1	Hc02|EGC40922.1	Hc01|EEH04892.1	Ci01|KMP07788.1	Pl01|XP_015701484.1	Cp01|KMM72897.1	Hc04|EDN02229.1	Fo02|PCD43624.1	Fp01|CZR36603.1	Bp01|OJD26180.1	Ca02|EEQ45304.1
cluster00434:	Fo01|KNB05764.1	Fo01|KNB05765.1	Fo01|KNB05766.1	Fo01|KNB06100.1	Fo01|KNB06101.1	Fp01|CZR38685.1	Fp01|CZR45835.1	Afl1|EED52609.1	At01|EAU33466.1	Afu1|EAL87307.1	An01|OWW36501.1	Tm01|XP_002148301.1	Ci01|KMP05688.1	Cp01|KMM70981.1	Hc01|EEH03184.1	Ec01|KKZ65667.1	Bd01|EGE80293.1	Hc02|EGC44968.1	Hc04|EDN05175.1	Bp01|OJD23323.1	Pl01|XP_002794785.2	Pb02|EEH50415.1	Pb01|EEH16938.2	Fo02|PCD41918.1	Fp01|CZR38459.1	Hc03|EER37784.1	Cng1|AFR94683.1	Cnn1|AAW42807.1	Cnn2|EAL21358.1	Cg02|KIR97693.1	Cg01|ADV24530.1	Sc01|EFI91754.1	Pj01|KTW27226.1	Ct01|EER32646.1	Ca01|AOW31435.1	Ca02|EEQ43789.1	Cpa1|CCE42952.1	Mt02|AAK44702.1	Mt01|CCP43195.1	Afl1|EED57640.1	An01|OWW35108.1	At01|EAU34255.1	Afu1|EAL90924.1	Tm01|XP_002146060.1	Cp01|KMM72395.1	Ci01|KMP07252.1	Bd01|EGE80614.2	Ec01|KKZ64436.1	Bp01|OJD23809.1
cluster00435:	Fo01|KNB05849.1	Fo01|KNB05850.1	Mt01|CCP43171.1	Mt01|CCP46239.1	Mt02|AAK44679.1	Mt02|AAK47864.1	Afl1|EED52873.1	At01|EAU30041.1	Afu1|EAL93225.1	An01|OWW35339.1	Hc04|EDN09794.1	Hc03|EER40487.1	Hc01|EEH02929.1	Bp01|OJD25436.1	Bd01|EGE83924.1	Pl01|XP_002789992.1	Pb02|EEH43444.1	Hc02|EGC48225.1	Pb01|EEH17213.1	Ci01|KMP03379.1	Tm01|XP_002149398.1	Fp01|CZR38627.1	Fo02|PCD41758.1	Cp01|KMM67308.1	Ca01|AOW31348.1	Ca02|EEQ43706.1	Sc01|EFI96532.1	Ct01|EER35874.1	Pj01|KTW30544.1	Cpa1|CCE42661.1	Cg02|KIS00763.1	Cg01|ADV19472.1	Cg03|KIR59902.1	Cnn1|AAW41904.1	Cnn2|EAL22744.1	Cng1|AFR93391.1	Ep01|KLJ06564.1	Ec01|KKZ61454.1	Afl1|EED57478.1	At01|EAU35365.1	An01|OWW31757.1	Afu1|EAL87886.1	Ec01|KKZ65108.1	Bp01|OJD28264.1	Ep01|KLJ10105.1	Hc04|EDN06775.1	Hc01|EEH06438.1	Bd01|EGE86000.1	Pl01|XP_015700003.1
cluster00436:	Afl1|EED50405.1	At01|EAU32085.1	Afu1|EAL93775.1	An01|OWW37046.1	Tm01|XP_002149681.1	Cp01|KMM64116.1	Ci01|KMP09960.1	Bp01|OJD24316.1	Ep01|KLJ09601.1	Hc01|EEH02742.1	Ec01|KKZ67474.1	Hc02|EGC40692.1	Hc03|EER37001.1	Bd01|EGE82937.1	Hc04|EDN04643.1	Pb02|EEH43822.1	Pb01|EEH21498.1	Pl01|XP_002796657.1	Fo02|PCD45572.1	Fp01|CZR34852.1	Fo01|KNA94396.1	Cpa1|CCE43829.1	Ct01|EER32193.1	Ca01|AOW29284.1	Ca02|EEQ44970.1	Pj01|KTW28326.1	Sc01|EFJ01713.1	Cnn2|EAL23265.1	Cnn1|AAW40929.1	Cg02|KIS00647.1	Cng1|AFR92546.1	Cg03|KIR69344.1	Cg01|ADV19672.1	Afl1|EED54318.1	Afu1|EAL93816.1	At01|EAU32134.1	Tm01|XP_002152291.1	Pb01|EEH21469.2	Pb02|EEH43852.1	Pl01|XP_015701309.1	Cp01|KMM65080.1	Ci01|KMP01368.1	Fp01|CZR34739.1	Ec01|KKZ61610.1	Fo02|PCD45573.1	Ep01|KLJ06280.1	Bd01|EGE78475.1	Bp01|OJD21636.1	Hc04|EDN04613.1
cluster00437:	Afl1|EED49692.1	Afl1|EED53449.1	At01|EAU30297.1	At01|EAU34063.1	Afl1|EED46852.1	At01|EAU32482.1	Afu1|EAL85668.1	An01|OWW36932.1	Tm01|XP_002143710.1	Cg01|ADV24732.1	Cg02|KIR98298.1	Cng1|AFR95594.2	Cnn2|EAL20607.1	Cnn1|AAW43560.1	Cg03|KIR58965.1	Mt02|AAK47748.1	Mt01|CCP46125.1	Afl1|EED48695.1	At01|EAU33238.1	Afu1|EAL88811.1	An01|OWW38004.1	Mt02|AAK47747.1	Mt01|CCP46124.1	An01|OWW31356.1	Tm01|XP_002149455.1	Afu1|EAL89011.1	Afl1|EED50498.1	At01|EAU34860.1	Afu1|EAL90452.1	An01|OWW30165.1	Tm01|XP_002151927.1	Fo02|PCD43223.1	Fo01|KNB03243.1	Fp01|CZR36172.1	Hc02|EGC42182.1	Hc01|EEH08865.1	Bp01|OJD13461.1	Hc03|EER43655.1	Cp01|KMM67939.1	Ci01|KMP04058.1	Bd01|EGE85564.1	Hc04|EDN09041.1	Ec01|KKZ64753.1	Afl1|EED54060.1	Fo02|PCD23920.1	Fp01|CZR45891.1	Fo01|KNB20187.1	Sc01|EFI93942.1	Afl1|EED56855.1
cluster00438:	Afl1|EED51012.1	Afl1|EED56994.1	Cg01|ADV20513.1	Cg01|ADV21102.1	Cg02|KIR96819.1	Cg02|KIS01415.1	Cg03|KIR58682.1	Cg03|KIR67753.1	Cng1|AFR93224.2	Cng1|AFR93949.1	Cnn1|AAW41837.2	Cnn1|AAW42284.2	Cnn2|EAL22217.1	Cnn2|EAL22478.1	Fo01|KNB07226.1	Fo01|KNB07227.1	Tm01|XP_002150218.1	Tm01|XP_002152121.1	Tm01|XP_002150458.1	Afl1|EED48603.1	At01|EAU33149.1	An01|OWW37853.1	Afu1|EAL88715.1	Tm01|XP_002144672.1	Ci01|KMP01012.1	Cp01|KMM65430.1	Ep01|KLJ13475.1	Bd01|EGE77790.1	Bp01|OJD26262.1	Ec01|KKZ64861.1	Pb02|EEH47637.1	Pb01|EEH19367.1	Pl01|XP_002797251.1	Hc01|EEH11481.1	Hc02|EGC46461.1	Hc04|EDN07211.1	Fo02|PCD37927.1	Fp01|CZR39876.1	Fo01|KNA97093.1	Hc03|EER39296.1	Pj01|KTW30417.1	Ca01|AOW29983.1	Sc01|EFJ03821.1	Ct01|EER34185.1	Cpa1|CCE39934.1	Afu1|EAL86879.1	Bd01|EGE85221.1	At01|EAU32885.1	Ep01|KLJ10808.1
cluster00439:	Afl1|EED52134.1	Afl1|EED56525.1	Cg01|ADV19676.1	Cg01|ADV22716.1	Cg01|ADV22996.1	Cg02|KIR99743.1	Cg02|KIS00653.1	Cg03|KIR58775.1	Cg03|KIR64113.1	Cg03|KIR69350.1	Cng1|AFR92540.1	Cng1|AFR95790.1	Cnn1|AAW41343.1	Cnn1|AAW43726.1	Cnn1|AAW44259.1	Cnn2|EAL20150.1	Cnn2|EAL20584.1	Cnn2|EAL23260.1	Fo01|KNA95781.1	Fo01|KNB08865.1	Fo01|KNB09358.1	Fo01|KNB14178.1	Fo01|KNB14179.1	Fo02|PCD26466.1	Fo02|PCD26876.1	Fo02|PCD46332.1	Fo02|PCD26877.1	Fp01|CZR33316.1	Fp01|CZR44278.1	Fp01|CZR44672.1	Sc01|EFI91156.1	Sc01|EFI95916.1	At01|EAU32804.1	Pl01|XP_015702175.1	Afu1|EAL86791.1	Tm01|XP_002148539.1	Ci01|KMP00194.1	Cp01|KMM66215.1	Ec01|KKZ60439.1	Pb02|EEH47253.2	Bp01|OJD11254.1	Ep01|KLJ13776.1	Bd01|EGE82732.2	Pb01|EEH18324.2	Tm01|XP_002149057.1	Hc03|EER45751.1	Hc02|EGC41697.1	Hc01|EEH07600.1	Sc01|EFJ00404.1
cluster00440:	Bd01|EGE86371.2	Bd01|KMW68969.1	Cpa1|CCE44463.1	Cpa1|CCE44519.1	Ct01|EER31748.1	Ct01|EER31760.1	Ct01|EER35403.1	Ct01|EER35413.1	Fo01|KNA94888.1	Fo01|KNA94889.1	Fo01|KNA94890.1	Fo01|KNA94891.1	Fo01|KNA94892.1	Fo01|KNA94893.1	Afl1|EED47251.1	An01|OWW28882.1	At01|EAU36543.1	Afu1|EAL89090.1	Tm01|XP_002147335.1	Ep01|KLJ08207.1	Ec01|KKZ66218.1	Bp01|OJD24990.1	Fo02|PCD45821.1	Hc02|EGC42446.1	Hc04|EDN08781.1	Hc01|EEH09129.1	Pb01|EEH22307.2	Pl01|XP_015699685.1	Fp01|CZR34474.1	Pb02|EEH48833.2	Cpa1|CCE40737.1	Ca02|EEQ42641.1	Ca01|AOW26210.1	Hc03|EER44106.1	Cnn2|EAL17885.1	Cnn1|AAW44899.1	Cng1|AFR98772.1	Cg01|ADV23785.1	Cg03|KIR59426.1	Sc01|EFI95962.1	Afl1|EED49025.1	Afu1|EAL85811.1	At01|EAU32606.1	Tm01|XP_002143464.1	An01|OWW35602.1	Cp01|KMM66846.1	Hc01|EEH06313.1	Hc03|EER36795.1	Hc02|EGC49066.1
cluster00441:	Cng1|AFR93344.2	Cng1|AGV15408.1	Afl1|EED49000.1	At01|EAU36311.1	An01|OWW27793.1	Afu1|EAL88305.1	Bd01|EGE80137.1	Bp01|OJD23860.1	Ep01|KLJ11373.1	Ci01|KMP08099.1	Pl01|XP_002795938.1	Cp01|KMM73189.1	Hc02|EGC40994.1	Pb02|EEH44218.1	Pb01|EEH19847.1	Hc01|EEH04961.1	Tm01|XP_002144072.1	Hc04|EDN02307.1	Ec01|KKZ61787.1	Fp01|CZR41076.1	Fo01|KNB08400.1	Fo02|PCD30784.1	Hc03|EER45039.1	Ct01|EER36145.1	Ca01|AOW28043.1	Ca02|EEQ47556.1	Hc03|EER45040.1	Afu1|EAL88306.1	At01|EAU36305.1	Ec01|KKZ61786.1	Tm01|XP_002144071.1	Ep01|KLJ11375.1	Pb01|EEH19848.2	Hc02|EGC40993.1	Bd01|EGE80138.1	Ci01|KMP08098.1	Bp01|OJD23859.1	An01|OWW27792.1	Pb02|EEH44219.2	Hc01|EEH04960.1	Cp01|KMM73188.1	Hc04|EDN02305.1	Fp01|CZR40185.1	Fo02|PCD38237.1	Fo01|KNA97672.1	Pj01|KTW32773.1	Pl01|XP_015703296.1	Ca01|AOW26818.1	Ca02|EEQ42046.1
cluster00442:	Cng1|AFR97032.2	Cng1|AGV14600.1	Tm01|XP_002149164.1	Tm01|XP_002149165.1	Tm01|XP_002149166.1	Afl1|EED55004.1	At01|EAU29662.1	Afu1|EAL88469.1	An01|OWW36756.1	Ci01|KMP10129.1	Cp01|KMM63954.1	Pb01|EEH23157.2	Pb02|EEH43264.1	Pl01|XP_002789643.1	Ec01|KKZ59194.1	Bp01|OJD25761.1	Ep01|KLJ10121.1	Bd01|EGE81517.1	Hc01|EEH03823.1	Hc03|EER37246.1	Hc02|EGC48152.1	Hc04|EDN04193.1	Fo02|PCD33549.1	Fp01|CZR49208.1	Fo01|KNB17976.1	Sc01|EFJ02256.1	Cg01|ADV22642.1	Cg02|KIR99677.1	Cg03|KIR58841.1	Cnn1|AAW43797.1	Cng1|AFR95722.1	Cnn2|EAL20519.1	Afl1|EED55005.1	An01|OWW36757.1	Afu1|EAL88470.1	Bd01|EGE81518.1	Bp01|OJD25762.1	Ep01|KLJ10120.1	Pb02|EEH43263.1	Hc01|EEH03824.1	Cp01|KMM63956.1	Tm01|XP_002149163.1	Ci01|KMP10131.1	Sc01|EFI91811.1	Ec01|KKZ59195.1	Pb01|EEH23158.1	Pl01|XP_002789644.1	Hc03|EER37245.1	Fp01|CZR43370.1
cluster00443:	Cng1|AFR97296.1	Cng1|AGV14627.1	Afl1|EED46836.1	At01|EAU30525.1	Afu1|EAL91952.1	Ec01|KKZ62337.1	Tm01|XP_002145424.1	Pl01|XP_002797910.2	An01|OWW32500.1	Cp01|KMM67019.1	Ci01|KMP03084.1	Ep01|KLJ12980.1	Hc02|EGC48891.1	Bp01|OJD24891.1	Bd01|EGE86102.1	Hc03|EER37554.1	Hc04|EDN05417.1	Pb01|EEH16633.2	Pb02|EEH46081.2	Hc01|EEH06133.1	Fo02|PCD37525.1	Fp01|CZR39464.1	Fo01|KNA96324.1	Pj01|KTW31698.1	Cpa1|CCE40320.1	Ca01|AOW27766.1	Ct01|EER34845.1	Ca02|EEQ47297.1	Cg01|ADV20877.1	Cg02|KIR97449.1	Cng1|AFR97855.1	Cnn1|AAW42201.1	Cnn2|EAL21699.1	Cg03|KIR69506.1	Sc01|EFI99386.1	Mt02|AAK44975.1	Mt01|CCP43460.1	Afl1|EED53832.1	At01|EAU34499.1	Afu1|EAL90014.1	Cp01|KMM72221.1	Ci01|KMP09234.1	An01|OWW30443.1	Tm01|XP_002148988.1	Bd01|EGE77236.1	Hc01|EEH10656.1	Hc02|EGC45593.1	Pb02|EEH48022.1	Pl01|XP_002796865.2
cluster00444:	Cnn2|EAL18159.1	Cnn2|EAL18160.1	Fo01|KNA93920.1	Fo01|KNA93921.1	Afl1|EED45290.1	At01|EAU38692.1	An01|OWW33751.1	Afu1|EAL85203.1	Bd01|EGE84635.1	Bp01|OJD23855.1	Tm01|XP_002150822.1	Ci01|KMP09769.1	Pl01|XP_002793172.1	Pb01|EEH17501.2	Pb02|EEH46358.1	Hc02|EGC44613.1	Hc01|EEH10137.1	Fo02|PCD45322.1	Fp01|CZR35106.1	Cp01|KMM64291.1	Hc03|EER38980.1	Pj01|KTW26830.1	Ct01|EER32666.1	Cpa1|CCE45202.1	Ca01|AOW31515.1	Ca02|EEQ43870.1	Hc04|EDN06107.1	Sc01|EFI95206.1	Ep01|KLJ07860.1	Ec01|KKZ60324.1	Mt02|AAK45366.1	Mt01|CCP43830.1	Cnn1|AAW47151.1	Cnn2|EAL17342.1	Cng1|AFR98687.1	Cg03|KIR58531.1	Cg02|KIR97062.1	Cg01|ADV25779.1	Afl1|EED52453.1	Afu1|EBA27192.1	An01|OWW33208.1	At01|EAU37208.1	Tm01|XP_002148023.1	Cp01|KMM68622.1	Ci01|KMP06921.1	Ec01|KKZ59324.1	Hc04|EDN04363.1	Bd01|EGE78505.1	Hc03|EER40185.1
cluster00445:	Ct01|EER32874.1	Ct01|EER32913.1	Fo01|KNB04210.1	Fo01|KNB09352.1	Fo01|KNB08345.1	Fo01|KNB08346.1	Fo02|PCD26870.1	Fo02|PCD43818.1	Tm01|XP_002151877.1	Tm01|XP_002151878.1	Tm01|XP_002151879.1	Afl1|EED54421.1	At01|EAU32095.1	Tm01|XP_002149733.1	Afu1|EAL93788.1	An01|OWW37036.1	Cp01|KMM65057.1	Ci01|KMP01397.1	Fp01|CZR41033.1	Fo02|PCD30743.1	Cpa1|CCE42754.1	Ca01|AOW31221.1	Ca02|EEQ43584.1	Ct01|EER35794.1	Hc04|EDN04808.1	Bp01|OJD21571.1	Hc03|EER36443.1	Hc02|EGC48974.1	Hc01|EEH06220.1	Ec01|KKZ68327.1	Bd01|EGE79798.1	Sc01|EFJ02212.1	Pb01|EEH18256.1	Pl01|XP_002794180.1	Ep01|KLJ08321.1	Pb02|EEH47177.1	Cg01|ADV21436.1	Cg02|KIS01518.1	Cnn2|EAL22112.1	Cnn1|AAW42419.1	Cg03|KIR67650.1	Cng1|AFR93841.2	Ep01|KLJ08673.1	An01|OWW29249.1	An01|OWW35899.1	Hc01|EEH10991.1	Ec01|KKZ66059.1	Hc02|EGC45958.1	Bp01|OJD28407.1
cluster00446:	Fo01|KNA99446.1	Fo01|KNA99447.1	Fo01|KNA99452.1	Fo01|KNA99453.1	Fo01|KNA99454.1	Sc01|EFI98582.1	Sc01|EFI98584.1	Afl1|EED49108.1	At01|EAU33537.1	Afu1|EAL91744.1	Pb01|EEH21657.2	Bd01|EGE81657.1	Ec01|KKZ63695.1	Hc01|EEH02847.1	Bp01|OJD24307.1	Hc02|EGC47263.1	Pb02|EEH42501.2	Pl01|XP_015702967.1	Ep01|KLJ13122.1	Cp01|KMM67814.1	Tm01|XP_002147470.1	Hc03|EER40641.1	An01|OWW36387.1	Fo02|PCD33188.1	Fp01|CZR42104.1	Pj01|KTW28707.1	Ci01|KMP03929.1	Sc01|EFI97883.1	Cg03|KIR62347.1	Cnn1|AAW45289.2	Cnn2|EAL19310.1	Cg01|ADV24149.1	Cg02|KIR98320.1	Cng1|AFR96851.2	Ci01|KMP03930.1	Ca01|AOW27360.1	Cpa1|CCE43532.1	Ct01|EER34318.1	Hc04|EDN06582.1	Afl1|EED51854.1	Afu1|EAL91853.1	An01|OWW37017.1	At01|EAU31557.1	Tm01|XP_002145493.1	Ci01|KMP03193.1	Bp01|OJD23581.1	Cp01|KMM67131.1	Ep01|KLJ05648.1	Ec01|KKZ68539.1
cluster00447:	Fo01|KNB04812.1	Fo01|KNB16909.1	Fo01|KNB18753.1	Fo01|KNB18768.1	Sc01|EFI91308.1	Sc01|EFI94136.1	Sc01|EFI91627.1	Sc01|EFI93628.1	Sc01|EFI93631.1	Sc01|EFI95779.1	Sc01|EFI96781.1	Sc01|EFI96782.1	Afl1|EED52815.1	Afu1|EAL86808.1	At01|EAU34844.1	Ec01|KKZ65866.1	Ep01|KLJ12888.1	Bd01|EGE77405.1	An01|OWW33966.1	Bp01|OJD28355.1	Fp01|CZR37334.1	Fo01|KNB07526.1	Fo02|PCD44330.1	Tm01|XP_002150491.1	Cp01|KMM63813.1	Ci01|KMP02222.1	Afl1|EED54381.1	An01|OWW32653.1	At01|EAU38988.1	Hc03|EER36480.1	Hc02|EGC41895.1	Hc04|EDN10972.1	Pl01|XP_015701613.1	Ep01|KLJ10036.1	Bd01|EGE86330.1	Ci01|KMP05248.1	Ec01|KKZ59632.1	Bp01|OJD24147.1	Cp01|KMM70575.1	Tm01|XP_002143880.1	Fo02|PCD37129.1	Fo01|KNB17135.1	Hc01|EEH07786.1	Fp01|CZR49548.1	Fp01|CZR40493.1	Afu1|EAL90467.1	Afu1|EAL84809.1	At01|EAU39614.1	Cnn2|EAL22068.1
cluster00448:	Fo01|KNB05297.1	Fo01|KNB05298.1	Afl1|EED48096.1	At01|EAU34013.1	An01|OWW31129.1	Afu1|EAL89401.1	Fo02|PCD41961.1	Fo01|KNB00031.1	Fp01|CZR38415.1	Pl01|XP_002792884.2	Ec01|KKZ66174.1	Ep01|KLJ13262.1	Bp01|OJD25527.1	Pj01|KTW26552.1	Hc01|EEH09174.1	Hc04|EDN08740.1	Hc03|EER44060.1	Hc02|EGC42487.1	Cpa1|CCE39647.1	Ca01|AOW30277.1	Ca02|EEQ46661.1	Ct01|EER35252.1	Afl1|EED49323.1	An01|OWW33618.1	At01|EAU36937.1	Afu1|EAL91315.1	Ci01|KMP08876.1	Cp01|KMM71893.1	Pl01|XP_002795851.1	Pb01|EEH15781.1	Pb02|EEH50800.1	Ec01|KKZ60944.1	Hc01|EEH09962.1	Hc04|EDN05916.1	Bd01|EGE81010.2	Hc02|EGC44431.1	Ep01|KLJ10754.1	Tm01|XP_002145086.1	Bp01|OJD22567.1	Fo02|PCD41383.1	Fp01|CZR39003.1	Ct01|EER31981.1	Cpa1|CCE40475.1	Ca01|AOW26059.1	Ca02|EEQ42787.1	Sc01|EFI92397.1	Cnn1|AAW46638.2	Cng1|AFR94249.1	Cnn2|EAL18792.1
cluster00449:	Fo01|KNB06717.1	Fo01|KNB13958.1	Fo01|KNB14074.1	Fo01|KNB14075.1	Fo01|KNB15429.1	Fo01|KNB19893.1	Fo02|PCD22232.1	Fo02|PCD43869.1	Sc01|EFJ02242.1	Sc01|EFJ03576.1	Tm01|XP_002151259.1	Tm01|XP_002151260.1	Afl1|EED51935.1	An01|OWW28551.1	Afu1|EAL90746.1	Fo01|KNB03522.1	Fo02|PCD43412.1	Fp01|CZR36385.1	Pj01|KTW28757.1	Cnn1|AAW42711.1	Cnn2|EAL22094.1	Cng1|AFR93820.1	Cg01|ADV21212.1	Sc01|EFI94618.1	Cg03|KIR67631.1	Afl1|EED55456.1	An01|OWW30694.1	Afu1|EAL89663.1	Ci01|KMP01513.1	Cp01|KMM64949.1	Ep01|KLJ06923.1	Ec01|KKZ66117.1	At01|EAU33531.1	Ct01|EER31947.1	Ca01|AOW26102.1	Ca02|EEQ42744.1	Cpa1|CCE40664.1	Cg02|KIS01538.1	Afl1|EED55457.1	At01|EAU35755.1	Afu1|EAL89662.1	An01|OWW30693.1	Tm01|XP_002151258.1	Pb02|EEH45551.2	Pb01|EEH20926.2	Pl01|XP_015701795.1	Ec01|KKZ66118.1	Hc01|EEH08149.1	Ep01|KLJ06924.1
cluster00450:	Afl1|EED51476.1	An01|OWW32417.1	Afu1|EAL91894.1	At01|EAU30440.1	Tm01|XP_002145476.1	Pb01|EEH17676.2	Pb02|EEH46542.2	Pl01|XP_002793375.1	Ec01|KKZ68527.1	Bp01|OJD26479.1	Bd01|EGE84526.1	Ci01|KMP03173.1	Cp01|KMM67110.1	Ep01|KLJ08016.1	Hc03|EER39175.1	Hc01|EEH10331.1	Hc02|EGC44809.1	Hc04|EDN06301.1	Fo02|PCD42623.1	Fo01|KNB00997.1	Fp01|CZR46294.1	Cpa1|CCE44950.1	Ca01|AOW27794.1	Ca02|EEQ47324.1	Ct01|EER34941.1	Cg01|ADV24677.1	Cg02|KIR96543.1	Cnn1|AAW43068.1	Cnn2|EAL20991.1	Cg03|KIR57638.1	Cng1|AFR95239.1	Sc01|EFI91032.1	Pj01|KTW28704.1	Mt02|AAK46854.1	Mt01|CCP45271.1	Afl1|EED54015.1	At01|EAU33360.1	An01|OWW36984.1	Afu1|EAL90179.1	Tm01|XP_002144493.1	Ci01|KMP08490.1	Cp01|KMM73564.1	Pl01|XP_002790617.1	Bp01|OJD20484.1	Ep01|KLJ13873.1	Pb02|EEH49089.1	Bd01|EGE85138.1	Hc03|EER43456.1	Hc02|EGC41979.1
cluster00451:	Afl1|EED45683.1	Afl1|EED54070.1	At01|EAU35408.1	At01|EAU37500.1	Bd01|EGE80159.1	Tm01|XP_002150512.1	An01|OWW28786.1	Ca01|AOW28801.1	Ca02|EEQ45449.1	Ct01|EER35374.1	Cpa1|CCE44426.1	Afl1|EED45776.1	Afu1|EAL94092.1	Afl1|EED47402.1	Pl01|XP_002795381.1	Bd01|EGE80745.2	Pb01|EEH21089.2	Pb02|EEH45733.2	Bp01|OJD26591.1	Ep01|KLJ08706.1	Hc03|EER42933.1	Hc02|EGC43004.1	Ec01|KKZ67254.1	Hc04|EDN06843.1	Tm01|XP_002145740.1	Hc01|EEH07968.1	Mt01|CCP44126.1	Mt02|AAK45677.1	Afl1|EED47769.1	At01|EAU29413.1	An01|OWW35449.1	Afu1|EAL86211.1	Fp01|CZR37392.1	Fo02|PCD44383.1	Ci01|KMP09481.1	Sc01|EFI90993.1	Afl1|EED52081.1	Afu1|EAL91019.1	An01|OWW38620.1	Fo01|KNB18470.1	Fo02|PCD22020.1	Afl1|EED52683.1	Ec01|KKZ64482.1	Ep01|KLJ07112.1	Bd01|EGE85725.1	Ec01|KKZ66971.1	Ep01|KLJ11391.1	At01|EAU31610.1	Afu1|EAL91846.1
cluster00452:	Afl1|EED45847.1	Afl1|EED54858.1	Afl1|EED55407.1	Afl1|EED55771.1	Afu1|EAL84400.2	Afu1|EAL89712.1	Afu1|EAL92371.2	An01|OWW29634.1	An01|OWW30737.1	An01|OWW38406.1	At01|EAU35202.1	At01|EAU35794.1	At01|EAU36445.1	At01|EAU36998.1	At01|EAU37742.1	Bd01|EGE79300.2	Bd01|EGE81541.1	Bd01|EGE82165.2	Bd01|KMW67539.1	Bp01|OJD23672.1	Bp01|OJD23853.1	Bp01|OJD24166.1	Ci01|KMO99870.1	Ci01|KMP01439.1	Ci01|KMP02739.1	Cp01|KMM65017.1	Cp01|KMM66531.1	Cp01|KMM66699.1	Ec01|KKZ59000.1	Ec01|KKZ66859.1	Ec01|KKZ67991.1	Ep01|KLJ06109.1	Ep01|KLJ12701.1	Ep01|KLJ12735.1	Fo01|KNB10452.1	Fo01|KNB13397.1	Fo01|KNB13398.1	Fo01|KNB19415.1	Fo01|KNB19501.1	Fo02|PCD31305.1	Fo02|PCD35913.1	Fp01|CZR41612.1	Fp01|CZR47212.1	Hc01|EEH05495.1	Hc01|EEH06908.1	Hc01|EEH08179.1	Hc01|EEH08229.1	Hc02|EGC43242.1	Hc02|EGC47728.1
cluster00453:	Afl1|EED46140.1	Afl1|EED56055.1	Afu1|EAL90799.1	Afu1|EAL92151.1	An01|OWW31260.1	An01|OWW32903.1	At01|EAU36765.1	At01|EAU39326.1	Bd01|EGE80852.1	Bd01|KMW67261.1	Bp01|OJD22369.1	Bp01|OJD26149.1	Ca01|AOW29427.1	Ca01|AOW31716.1	Ca02|EEQ44066.1	Ca02|EEQ44828.1	Ci01|KMP05784.1	Ci01|KMP07431.1	Cng1|AFR95654.1	Cng1|AFR96255.2	Cp01|KMM71073.1	Cp01|KMM72565.1	Cpa1|CCE40988.1	Cpa1|CCE42368.1	Ec01|KKZ64443.1	Ec01|KKZ67199.1	Fo01|KNA95212.1	Fo01|KNA95213.1	Fo01|KNA95214.1	Fo02|PCD35514.1	Fo02|PCD46003.1	Fp01|CZR34177.1	Fp01|CZR42901.1	Hc02|EGC44269.1	Hc02|EGC45207.1	Hc04|EDN05245.1	Hc04|EDN05761.1	Pb02|EEH50345.1	Pb02|EEH50668.2	Pj01|KTW28725.1	Pj01|KTW31322.1	Sc01|EFI91364.1	Sc01|EFJ02782.1	Tm01|XP_002146907.1	Tm01|XP_002149197.1	Hc01|EEH03266.1	Pl01|XP_015701933.1	Pb01|EEH17001.2	Ep01|KLJ08555.1
cluster00454:	Afl1|EED51678.1	Afl1|EED53719.1	Afl1|EED54679.1	Afu1|EAL86170.1	Afu1|EAL89914.1	Afu1|EAL92119.1	An01|OWW29237.1	An01|OWW30563.1	An01|OWW32679.1	An01|OWW38598.1	Ca01|AOW26463.1	Ca01|AOW31626.1	Ca01|AOW30135.1	Ca01|AOW30136.1	Ca02|EEQ42389.1	Ca02|EEQ43977.1	Ca02|EEQ46801.1	Ca02|EEQ46802.1	Cpa1|CCE39753.1	Cpa1|CCE39754.1	Cpa1|CCE39755.1	Cpa1|CCE39756.1	Cpa1|CCE45110.1	Cpa1|CCE45109.1	Cpa1|CCE41919.1	Cpa1|CCE42343.1	Ct01|EER30490.1	Ct01|EER32728.1	Ct01|EER34076.1	Ct01|EER34079.1	Ct01|EER34369.1	Ct01|EER34078.1	Fo01|KNB01087.1	Fo01|KNB04522.1	Fo01|KNB04609.1	Fo01|KNB06544.1	Fo01|KNB20660.1	Fo02|PCD24000.1	Fo02|PCD24014.1	Fo02|PCD42684.1	Fp01|CZR45807.1	Fp01|CZR46233.1	At01|EAU34396.1	Hc02|EGC41203.1	Hc03|EER45250.1	Hc01|EEH02551.1	Hc04|EDN10393.1	Bp01|OJD13968.1	Ec01|KKZ66389.1
cluster00455:	Bd01|EGE82180.1	Bd01|KMW67705.1	Fo01|KNB05099.1	Fo01|KNB06870.1	Fo01|KNB06871.1	Fo01|KNB06872.1	Fo01|KNB06873.1	Fo01|KNB06874.1	Fo01|KNB06875.1	Fo01|KNB06876.1	Fo01|KNB06877.1	Fo01|KNB06878.1	Fo02|PCD41208.1	Fo02|PCD43959.1	Fp01|CZR36948.1	Fp01|CZR39177.1	Afl1|EED53554.1	An01|OWW28635.1	Afu1|EAL88951.1	Pl01|XP_015702208.1	Pb01|EEH18425.2	Bp01|OJD23191.1	Ep01|KLJ09321.1	Ec01|KKZ66847.1	Hc02|EGC47710.1	Pb02|KGM92403.1	Ci01|KMP00057.1	Cp01|KMM66344.1	At01|EAU34130.1	Hc03|EER38562.1	Tm01|XP_002150063.1	Hc01|EEH06894.1	Fo02|PCD43960.1	Afl1|EED53558.1	An01|OWW28637.1	At01|EAU34133.1	Afu1|EAL88947.1	Tm01|XP_002150062.1	Bd01|EGE82178.1	Ec01|KKZ66849.1	Bp01|OJD23192.1	Ep01|KLJ09320.1	Hc01|EEH06895.1	Hc03|EER38563.1	Hc02|EGC47711.1	Ci01|KMP00056.1	Cp01|KMM66345.1	Hc04|EDN03224.1	Pj01|KTW32509.1
cluster00456:	Ca01|AOW26476.1	Ca01|AOW27827.1	Ca02|EEQ42379.1	Ca02|EEQ47353.1	Cpa1|CCE43063.1	Cpa1|CCE44966.1	Ct01|EER32755.1	Ct01|EER34971.1	Afl1|EED48997.1	Tm01|XP_002144043.1	Afu1|EAL88350.2	Bp01|OJD20133.1	Hc02|EGC40796.1	Hc04|EDN05143.1	Pb02|EEH44403.1	Hc01|EEH04767.1	Bd01|EGE83353.1	Ec01|KKZ60519.1	Ep01|KLJ10866.1	At01|EAU36284.1	Pb01|KGY15518.1	Pl01|XP_015703333.1	Cp01|KMM73043.1	Ci01|KMP07933.1	Fp01|CZR41976.1	Fo02|PCD33323.1	Sc01|EFJ02359.1	Pj01|KTW32766.1	Cng1|AFR98350.1	An01|OWW27891.1	Cg01|ADV25480.1	Cg03|KIR59053.1	Cg02|KIR97241.1	Cnn1|AAW46945.1	Cnn2|EAL17550.1	Fo01|KNA99670.1	Hc03|EER37105.1	Afl1|EED50057.1	Afu1|EAL90409.1	An01|OWW28267.1	Tm01|XP_002151404.1	Ci01|KMP04082.1	Cp01|KMM67964.1	Hc02|EGC43323.1	Hc01|EEH08291.1	Bp01|OJD25354.1	Pl01|XP_002794498.1	Pb01|EEH17933.1	Pb02|EEH46815.1
cluster00457:	Cng1|AFR94536.2	Cng1|AGV14259.1	Fo01|KNA99385.1	Fo01|KNA99386.1	Tm01|XP_002148837.1	Tm01|XP_002148838.1	Afl1|EED53523.1	At01|EAU34111.1	Afu1|EAL88973.1	Ci01|KMP02619.1	Tm01|XP_002150079.1	Pl01|XP_002793098.1	Cp01|KMM66587.1	Bp01|OJD25035.1	Hc03|EER40895.1	Hc02|EGC46775.1	Hc01|EEH05136.1	Bd01|EGE79342.1	Pb02|EEH48945.2	Ec01|KKZ60982.1	An01|OWW28611.1	Hc04|EDN04690.1	Fo01|KNB08088.1	Fo02|PCD30560.1	Fp01|CZR40843.1	Cg03|KIR67260.1	Cnn1|AAW40773.2	Cg02|KIS01170.1	Pj01|KTW32487.1	Cg01|ADV20235.1	Cnn2|EAL23552.1	Cng1|AFR92355.2	Sc01|EFI91119.1	Ep01|KLJ13755.1	Ca02|EEQ45494.1	Ct01|EER34256.1	Afl1|EED54443.1	Afu1|EAL85746.1	At01|EAU32543.1	An01|OWW35535.1	Bd01|EGE83038.1	Cg01|ADV24475.1	Cg03|KIR62598.1	Cg02|KIR96093.1	Bp01|OJD28261.1	Hc01|EEH09350.1	Hc02|EGC49866.1	Hc04|EDN08575.1	Pb01|EEH22096.2
cluster00458:	Fo01|KNA93757.1	Fo01|KNA93758.1	Fo01|KNA93759.1	Fo01|KNA93760.1	Pj01|KTW26039.1	Pj01|KTW27477.1	Afl1|EED53669.1	An01|OWW30589.1	Afu1|EAL89886.1	At01|EAU34384.1	Pl01|XP_015702111.1	Bd01|KMW68746.1	Pb02|EEH47049.2	Ec01|KKZ66362.1	Pb01|EEH18145.1	Hc02|EGC41459.1	Hc01|EEH07372.1	Bp01|OJD22211.1	Ep01|KLJ07806.1	Tm01|XP_002150465.1	Cp01|KMM68872.1	Ci01|KMP06662.1	Fp01|CZR35176.1	Pj01|KTW27457.1	Hc04|EDN10625.1	Hc03|EER45515.1	Fo02|PCD45250.1	Cpa1|CCE42614.1	Ca01|AOW31113.1	Ca02|EEQ43474.1	Ct01|EER34412.1	Afl1|EED53682.1	An01|OWW30590.1	Afu1|EAL89885.1	Tm01|XP_002150463.1	Pl01|XP_002794733.1	Pb01|EEH18146.2	Pb02|EEH47050.2	Bp01|OJD24414.1	Hc01|EEH07371.1	At01|EAU34383.1	Ec01|KKZ66361.1	Hc02|EGC41458.1	Hc03|EER45514.1	Ep01|KLJ07807.1	Cp01|KMM68873.1	Ci01|KMP06661.1	Fp01|CZR39892.1	Fo02|PCD37943.1
cluster00459:	Fo01|KNB02932.1	Fo01|KNB02933.1	Tm01|XP_002146426.1	Tm01|XP_002146427.1	Tm01|XP_002146428.1	Afl1|EED53041.1	Afu1|EAL93037.1	An01|OWW35145.1	Ep01|KLJ05413.1	Hc01|EEH07806.1	Hc03|EER36461.1	Hc02|EGC41916.1	Pb01|EEH22503.1	Hc04|EDN11001.1	Pb02|EEH49260.1	Bd01|EGE85168.1	Pl01|XP_002790070.1	Ec01|KKZ67095.1	Bp01|OJD21295.1	Ci01|KMP08513.1	Cp01|KMM73588.1	Fp01|CZR42907.1	Fo02|PCD35509.1	At01|EAU32232.1	Pj01|KTW31126.1	Ct01|EER34709.1	Ca02|EEQ45837.1	Ca01|AOW27444.1	Cpa1|CCE43459.1	Cng1|AFR97734.1	Cg03|KIR69623.1	Cg02|KIR97564.1	Cg01|ADV20751.1	Sc01|EFI95650.1	Cnn1|AAW42601.1	Cnn2|EAL21927.1	Afl1|EED53042.1	At01|EAU32231.1	Afu1|EAL93036.1	Tm01|XP_002146425.1	Ci01|KMP08516.1	Cp01|KMM73591.1	Pb01|EEH22502.1	Fo02|PCD35508.1	Fp01|CZR42908.1	Pl01|XP_002790069.1	Fo01|KNB02931.1	Ec01|KKZ67096.1	Bp01|OJD21294.1
cluster00460:	Fo01|KNB05653.1	Fo01|KNB05654.1	Fo01|KNB05655.1	Fo01|KNB05656.1	Fo01|KNB05657.1	Fo01|KNB05658.1	Afl1|EED49235.1	At01|EAU37022.1	Tm01|XP_002144848.1	Fo02|PCD41648.1	Fp01|CZR38734.1	Hc01|EEH10063.1	Bd01|EGE83716.1	Pl01|XP_002795752.1	Bp01|OJD13822.1	Ec01|KKZ67938.1	Pb01|EEH22740.2	Pb02|EEH49529.2	Ep01|KLJ10065.1	Ci01|KMP08833.1	Cp01|KMM71853.1	Hc03|EER38901.1	Hc02|EGC44538.1	Fo01|KNB05696.1	Cg01|ADV24983.1	Cnn1|AAW46112.1	Cg03|KIR63572.1	Cg02|KIR98019.1	Cnn2|EAL18265.1	Cng1|AFR94117.1	Sc01|EFJ02194.1	Pj01|KTW32575.1	Afu1|EAL91400.1	Hc04|EDN06015.1	Ca01|AOW27691.1	Cpa1|CCE44884.1	Ca02|EEQ47226.1	Ct01|EER35021.1	Afl1|EED49236.1	Afu1|EAL91399.1	At01|EAU37021.1	An01|OWW27671.1	Tm01|XP_002144849.1	Bd01|EGE83715.1	Pl01|XP_002795751.1	Ep01|KLJ10066.1	Bp01|OJD11074.1	Hc03|EER38902.1	Hc02|EGC44539.1
cluster00461:	Fo01|KNB07054.1	Fo01|KNB07055.1	Afl1|EED57438.1	At01|EAU35326.1	An01|OWW31787.1	Afu1|EAL87926.1	Tm01|XP_002148450.1	Ec01|KKZ65058.1	Ep01|KLJ07169.1	Fp01|CZR37037.1	Fo02|PCD44046.1	Pb01|EEH16472.1	Pb02|EEH43199.2	Hc04|EDN06738.1	Hc01|EEH06405.1	Hc02|EGC49156.1	Ci01|KMP09327.1	Cp01|KMM71193.1	Bp01|OJD20475.1	Hc03|EER36880.1	Bd01|KMW67998.1	Pj01|KTW32045.1	Cpa1|CCE43776.1	Ca01|AOW29254.1	Ca02|EEQ44997.1	Ct01|EER32280.1	Sc01|EFI98261.1	Cg02|KIR96655.1	Cg01|ADV24562.1	Cg03|KIR57828.1	Cnn1|AAW45872.1	Cnn2|EAL18619.1	Cng1|AFR97337.2	Pl01|XP_015702671.1	Afl1|EED57439.1	Afu1|EAL87925.1	At01|EAU35327.1	Cp01|KMM71192.1	Ci01|KMP09326.1	Tm01|XP_002148441.1	Bp01|OJD20553.1	Bd01|EGE83103.1	Pl01|XP_015700015.1	Pb01|EEH16473.2	Pb02|EEH43200.2	Hc02|EGC49157.1	Hc01|EEH06407.1	Ec01|KKZ65064.1	Hc03|EER36882.1
cluster00462:	Fo01|KNB15250.1	Fo01|KNB15251.1	Fo01|KNB15252.1	Fo01|KNB15253.1	Tm01|XP_002144807.1	Tm01|XP_002144808.1	Afl1|EED49204.1	At01|EAU37048.1	An01|OWW27727.1	Afu1|EAL91426.1	Ep01|KLJ05848.1	Hc02|EGC44572.1	Pb02|EEH49498.2	Bp01|OJD20707.1	Hc01|EEH10098.1	Ec01|KKZ67903.1	Pb01|EEH22712.2	Pl01|XP_015703267.1	Bd01|EGE84679.2	Hc04|EDN06046.1	Ci01|KMP08795.1	Cp01|KMM71817.1	Fo02|PCD28988.1	Fp01|CZR48406.1	Hc03|EER38938.1	Sc01|EFI99430.1	Afl1|EED49206.1	Afu1|EAL91428.1	At01|EAU37049.1	Pb02|EEH49500.1	Pb01|EEH22714.1	Pl01|XP_015703268.1	Cp01|KMM71819.1	Ci01|KMP08798.1	Ec01|KKZ67907.1	Bp01|OJD27163.1	Hc04|EDN06044.1	Bd01|EGE84681.1	Ep01|KLJ05846.1	Hc01|EEH10096.1	Hc03|EER38936.1	Hc02|EGC44570.1	Tm01|XP_002144786.1	Fp01|CZR48405.1	Fo02|PCD28987.1	Fo01|KNB15254.1	Cpa1|CCE45228.1	Ca01|AOW30417.1	Ca02|EEQ46850.1
cluster00463:	Afl1|EED49156.1	An01|OWW36573.1	Tm01|XP_002151871.1	At01|EAU29746.1	Ci01|KMP04671.1	Cp01|KMM70013.1	Hc03|EER43030.1	Hc01|EEH10995.1	Hc02|EGC45962.1	Hc04|EDN08009.1	Bd01|EGE86483.2	Fp01|CZR33491.1	Fo01|KNA95673.1	Fo02|PCD46260.1	Ca01|AOW30143.1	Cpa1|CCE39763.1	Ca02|EEQ46793.1	Ct01|EER34088.1	Afu1|EAL87435.1	Pj01|KTW28312.1	Pb01|EEH18720.2	Pb02|EEH48365.2	Pl01|XP_002791197.2	Bp01|OJD28411.1	Ec01|KKZ66063.1	Ep01|KLJ08677.1	Cnn1|AAW46386.1	Cng1|AFR98170.1	Cnn2|EAL18017.1	Cg01|ADV24780.1	Cg03|KIR63824.1	Cg02|KIR98259.1	Sc01|EFI91157.1	Mt02|AAK44973.1	Mt01|CCP43458.1	Afu1|EAL93148.2	An01|OWW35245.1	Tm01|XP_002146550.1	At01|EAU29880.1	Hc03|EER45848.1	Hc01|EEH07690.1	Hc02|EGC41790.1	Hc04|EDN10898.1	Bd01|EGE81919.1	Pb01|EEH17154.1	Pb02|EEH49127.1	Bp01|OJD15335.1	Pl01|XP_015700678.1	Ec01|KKZ62433.1
cluster00464:	Afl1|EED50380.1	At01|EAU34727.1	Afu1|EAL87071.1	An01|OWW34522.1	Tm01|XP_002146390.1	Bd01|EGE81157.1	Bp01|OJD25929.1	Hc02|EGC43943.1	Hc03|EER41954.1	Hc01|EEH04348.1	Ec01|KKZ64731.1	Hc04|EDN09243.1	Pb01|EEH20453.1	Pb02|EEH44870.2	Pl01|XP_002791530.1	Fo01|KNA96521.1	Fp01|CZR39581.1	Cp01|KMM69711.1	Fo02|PCD37633.1	Ci01|KMP05858.1	Ct01|EER31932.1	Ca01|AOW26116.1	Ca02|EEQ42731.1	Sc01|EFJ00176.1	Cpa1|CCE40496.1	Cng1|AFR96254.1	Cnn1|AAW43998.1	Cnn2|EAL20103.1	Cg01|ADV23163.1	Pj01|KTW32425.1	Cg03|KIR63910.1	Ep01|KLJ08015.1	Cg02|KIR99798.1	Afl1|EED54995.1	At01|EAU29652.1	Afu1|EAL88461.1	Tm01|XP_002149170.1	Ep01|KLJ10133.1	An01|OWW36748.1	Bp01|OJD25768.1	Bd01|EGE81510.1	Pb02|EEH43278.1	Hc04|EDN05485.1	Pb01|EEH23145.1	Pl01|XP_002790133.1	Hc01|EEH03812.1	Hc02|EGC48141.1	Ec01|KKZ59184.1	Cp01|KMM63941.1
cluster00465:	Afl1|EED51288.1	Afu1|EAL85589.1	At01|EAU32387.1	An01|OWW36856.1	Bd01|EGE83643.1	Ep01|KLJ12690.1	Hc01|EEH03054.1	Hc04|EDN04562.1	Ec01|KKZ61283.1	Pl01|XP_002795003.1	Pb01|EEH16797.1	Pb02|EEH50197.1	Bp01|OJD26762.1	Hc03|EER40378.1	Hc02|EGC48403.1	Ci01|KMP02240.1	Tm01|XP_002153312.1	Cp01|KMM63795.1	Fo02|PCD37446.1	Fo01|KNA96194.1	Fp01|CZR39375.1	Cpa1|CCE44376.1	Ca01|AOW29235.1	Pj01|KTW26798.1	Ca02|EEQ45014.1	Ct01|EER30733.1	Sc01|EFJ04014.1	Cng1|AFR92499.1	Cnn1|AAW40851.2	Cnn2|EAL23679.1	Cg03|KIR67396.1	Cg01|ADV20340.1	Cg02|KIS01302.1	Afl1|EED56814.1	At01|EAU32992.1	Afu1|EAL86947.1	An01|OWW36239.1	Tm01|XP_002150035.1	Hc03|EER43168.1	Hc02|EGC46107.1	Hc01|EEH11130.1	Ec01|KKZ63479.1	Bp01|OJD21197.1	Ep01|KLJ07152.1	Pb01|EEH16184.2	Pl01|XP_015699880.1	Bd01|EGE79119.1	Cp01|KMM70202.1	Ci01|KMP04866.1
cluster00466:	Afl1|EED52758.1	At01|EAU34881.1	Afu1|EAL93295.2	An01|OWW34010.1	Tm01|XP_002148230.1	Ep01|KLJ11081.1	Bd01|EGE78656.1	Bp01|OJD21397.1	Pb01|EEH19770.1	Pb02|EEH44136.1	Pl01|XP_015701229.1	Ec01|KKZ63816.1	Hc04|EDN04506.1	Hc01|EEH03106.1	Hc03|EER40324.1	Hc02|EGC48457.1	Fo02|PCD33525.1	Fo01|KNB17936.1	Fp01|CZR49183.1	Cp01|KMM69918.1	Pj01|KTW31200.1	Cnn1|AAW45375.2	Cg02|KIR98332.1	Ct01|EER32674.1	Cnn2|EAL19158.1	Cng1|AFR96862.2	Cpa1|CCE42932.1	Ca01|AOW31536.1	Ci01|KMP04573.1	Ca02|EEQ43889.1	Cg01|ADV24125.1	Cg03|KIR62358.1	Sc01|EFJ03523.1	Afl1|EED53892.1	Afu1|EAL90072.1	At01|EAU34564.1	An01|OWW30388.1	Tm01|XP_002144387.1	Bp01|OJD24209.1	Pb02|EEH43368.2	Pb01|EEH18499.2	Pl01|XP_002790295.1	Hc01|EEH08807.1	Hc04|EDN09093.1	Hc03|EER43591.1	Hc02|EGC42118.1	Bd01|EGE79190.1	Ep01|KLJ10004.1	Ec01|KKZ65163.1
cluster00467:	Afl1|EED53164.1	An01|OWW30149.1	Afu1|EAL93722.1	At01|EAU37819.1	Tm01|XP_002143883.1	Cp01|KMM70928.1	Ci01|KMP05630.1	Ec01|KKZ68128.1	Bd01|EGE78054.1	Pb01|EEH22838.1	Pb02|EEH42429.1	Ep01|KLJ08791.1	Pl01|XP_002797465.1	Hc01|EEH11748.1	Hc03|EER39589.1	Hc02|EGC46744.1	Fp01|CZR40020.1	Fo02|PCD38070.1	Fo01|KNA97380.1	Bp01|OJD20074.1	Cpa1|CCE41995.1	Ca01|AOW30550.1	Ca02|EEQ46983.1	Cnn1|AAW45193.1	Cnn2|EAL18649.1	Cg03|KIR62577.1	Sc01|EFI90986.1	Cg01|ADV24505.1	Cng1|AFR94562.2	Hc04|EDN07484.1	Cg02|KIR96113.1	Afl1|EED57334.1	Afu1|EAL88001.1	Tm01|XP_002149903.1	Cp01|KMM70299.1	Ci01|KMP04963.1	Hc03|EER43265.1	Hc02|EGC46200.1	At01|EAU37481.1	Hc01|EEH11214.1	An01|OWW31871.1	Bp01|OJD24400.1	Ec01|KKZ62217.1	Ep01|KLJ05784.1	Bd01|EGE84721.2	Hc04|EDN08266.1	Pb01|EEH16097.2	Pb02|EEH42962.2	Fo02|PCD45450.1
cluster00468:	Afl1|EED56949.1	Afu1|EAL86925.1	At01|EAU32931.1	Bp01|OJD27882.1	Tm01|XP_002148652.1	Bd01|EGE77893.1	Ec01|KKZ61331.1	Hc04|EDN07315.1	Ep01|KLJ13835.1	Hc01|EEH11588.1	Pl01|XP_002797635.1	An01|OWW36217.1	Pb02|EEH42260.1	Pb01|EEH22983.1	Ci01|KMP05433.1	Cp01|KMM70741.1	Fo02|PCD30627.1	Fo01|KNB08165.1	Fp01|CZR40917.1	Pj01|KTW32014.1	Sc01|EFI98825.1	Cg03|KIR58351.1	Cng1|AFR95820.1	Cnn2|EAL20196.1	Cnn1|AAW44141.1	Ct01|EER34164.1	Cg02|KIS00212.1	Cg01|ADV22767.1	Cpa1|CCE39905.1	Ca01|AOW30063.1	Ca02|EEQ45886.1	Afl1|EED56950.1	At01|EAU32930.1	Afu1|EAL86924.1	An01|OWW36218.1	Hc01|EEH11589.1	Hc04|EDN07316.1	Bp01|OJD27883.1	Ep01|KLJ13834.1	Ec01|KKZ61332.1	Pl01|XP_002797634.1	Tm01|XP_002148651.1	Hc02|EGC46571.1	Pb02|EEH42261.1	Hc03|EER39410.1	Bd01|EGE77894.1	Pb01|EEH22982.1	Ci01|KMP05434.1	Cp01|KMM70742.1
cluster00469:	Afl1|EED45554.1	Afl1|EED57298.1	At01|EAU30081.1	At01|EAU30816.1	Fo01|KNA95681.1	Fo01|KNA98182.1	Fo01|KNB07835.1	Fo02|PCD30338.1	Fo02|PCD38583.1	Fo02|PCD46269.1	Fp01|CZR33472.1	Fp01|CZR40544.1	Fp01|CZR40618.1	Sc01|EFI99290.1	Sc01|EFJ02140.1	Tm01|XP_002148553.1	Tm01|XP_002151679.1	Afu1|EAL84762.1	An01|OWW38446.1	Ec01|KKZ65862.1	Pb01|EEH18883.2	Pb02|EEH48180.2	Pl01|XP_015701145.1	Hc04|EDN07864.1	Hc01|EEH10824.1	Ep01|KLJ12427.1	Bp01|OJD28359.1	Ci01|KMP06094.1	Bd01|EGE77401.1	Cp01|KMM69489.1	Hc02|EGC45791.1	Ct01|EER36093.1	Hc03|EER44526.1	Ca02|EEQ43382.1	Ca01|AOW31022.1	Cpa1|CCE41561.1	Afl1|EED45555.1	Afu1|EAL84761.1	Ci01|KMP06498.1	Bp01|OJD18046.1	Tm01|XP_002143258.1	Ep01|KLJ13004.1	Cp01|KMM69084.1	An01|OWW38423.1	Bd01|EGE86587.1	Ec01|KKZ61433.1	Hc01|EEH04682.1	Hc03|EER40118.1	Hc02|EGC48659.1
cluster00470:	Afl1|EED46877.1	Afl1|EED56965.1	Afu1|EAL85681.1	Afu1|EAL86905.1	At01|EAU32504.1	At01|EAU32917.1	Bd01|EGE78032.1	Bd01|EGE85462.2	Bp01|OJD21165.1	Bp01|OJD23009.1	Ca01|AOW29591.1	Ca01|AOW31599.1	Ca02|EEQ43951.1	Ca02|EEQ46199.1	Cg01|ADV20141.1	Cg01|ADV21786.1	Cg02|KIS01057.1	Cg02|KIS02154.1	Cg03|KIR67148.1	Cg03|KIR68487.1	Cng1|AFR92241.1	Cng1|AFR95029.2	Cnn1|AAW40703.1	Cnn1|AAW42954.1	Cnn2|EAL21018.1	Cnn2|EAL23442.1	Cpa1|CCE43946.1	Cpa1|CCE45130.1	Ct01|EER30522.1	Ct01|EER33860.1	Ec01|KKZ62287.1	Ec01|KKZ66543.1	Fo01|KNA99376.1	Fo01|KNB11612.1	Fo02|PCD29181.1	Fo02|PCD33141.1	Fp01|CZR42152.1	Fp01|CZR47544.1	Hc01|EEH09333.1	Hc01|EEH11728.1	Hc02|EGC46720.1	Hc02|EGC49851.1	Pb02|EEH42409.1	Pb02|EEH48629.1	Pl01|XP_002793638.2	Pl01|XP_002797491.1	Sc01|EFI95565.1	Sc01|EFJ01362.1	Tm01|XP_002143345.1
cluster00471:	Afl1|EED49561.1	Afl1|EED49753.1	Fo01|KNB07421.1	Fo01|KNB15433.1	Fo01|KNB19086.1	Fo01|KNB13911.1	Fo01|KNB15473.1	Fo01|KNB13951.1	Fo01|KNB14070.1	Fo01|KNB19897.1	Fo01|KNB19898.1	Fo01|KNB15820.1	Fo02|PCD21297.1	Fo02|PCD21401.1	Fo02|PCD21949.1	Fo02|PCD26290.1	Fo02|PCD44267.1	Fp01|CZR37266.1	Fp01|CZR44071.1	Afl1|EED45025.1	An01|OWW28703.1	At01|EAU36688.1	Afu1|EAL89203.1	Tm01|XP_002145821.1	Ec01|KKZ68226.1	Bd01|EGE78110.1	Cp01|KMM63727.1	Bp01|OJD21512.1	Ci01|KMP02305.1	Hc04|EDN04997.1	Hc02|EGC42627.1	Pb02|EEH50253.2	Pl01|XP_002794948.2	Pb01|EEH16746.2	Ep01|KLJ08470.1	Hc01|EEH03889.1	Hc03|EER44374.1	Pj01|KTW31783.1	Ct01|EER31618.1	Cpa1|CCE40957.1	Ca01|AOW25796.1	Afu1|EAL85858.1	Tm01|XP_002147146.1	At01|EAU39081.1	Cp01|KMM64143.1	Ci01|KMP09931.1	Fp01|CZR46188.1	Hc01|EEH06308.1	Fo01|KNB19087.1
cluster00472:	Afl1|EED50286.1	Afl1|EED57404.1	Afu1|EAL84702.1	Afu1|EAL87958.1	An01|OWW31819.1	An01|OWW38359.1	At01|EAU35292.1	At01|EAU38577.1	Bd01|EGE85890.1	Bd01|EGE86553.1	Bp01|OJD23355.1	Bp01|OJD25852.1	Ca01|AOW25849.1	Ca01|AOW31273.1	Ca02|EEQ42990.1	Ca02|EEQ43634.1	Cg02|KIR98700.1	Cg02|KIS02037.1	Ci01|KMP03389.1	Ci01|KMP06179.1	Cng1|AFR94911.2	Cng1|AFR97232.2	Cng1|AGV14332.1	Cnn1|AAW42897.2	Cnn1|AAW45411.2	Cnn2|EAL19347.1	Cnn2|EAL21224.1	Cp01|KMM67315.1	Cp01|KMM69403.1	Cpa1|CCE40898.1	Cpa1|CCE42811.1	Ct01|EER31673.1	Ct01|EER35846.1	Ec01|KKZ64635.1	Ec01|KKZ67744.1	Fo01|KNA95056.1	Fo01|KNB10443.1	Fo02|PCD35904.1	Fo02|PCD45913.1	Fp01|CZR34256.1	Fp01|CZR47204.1	Hc01|EEH02917.1	Hc01|EEH10902.1	Hc02|EGC45868.1	Hc02|EGC48210.1	Hc04|EDN07931.1	Hc04|EDN09804.1	Pb01|EEH17226.2	Pb01|EEH18811.1
cluster00473:	Afl1|EED50375.1	Afl1|EED58065.1	Afu1|EAL87076.1	Afu1|EAL87496.1	An01|OWW34519.1	An01|OWW36630.1	Fo01|KNB00075.1	Fo01|KNB00076.1	Fo01|KNB00077.1	Fo01|KNB07577.1	Fo01|KNB07578.1	Fo01|KNB07579.1	Tm01|XP_002146385.1	Tm01|XP_002150573.1	Afl1|EED46707.1	Afu1|EAL92998.1	At01|EAU31102.1	An01|OWW38270.1	Tm01|XP_002152655.1	Ep01|KLJ10610.1	Ec01|KKZ62118.1	Ci01|KMP02055.1	Cp01|KMM64423.1	Bd01|EGE86195.1	Bp01|OJD24084.1	Hc01|EEH07854.1	Hc02|EGC42886.1	Pl01|XP_015702746.1	Hc04|EDN06950.1	Hc03|EER42811.1	Fo02|PCD41992.1	Fp01|CZR38383.1	Ct01|EER32007.1	Ca01|AOW26019.1	Ca02|EEQ42824.1	Cpa1|CCE40834.1	Sc01|EFI92719.1	Pj01|KTW29097.1	Cg02|KIR96865.1	Cng1|AFR93271.1	Cnn1|AAW41876.1	Cnn2|EAL22428.1	Cg03|KIR58731.1	Cg01|ADV20421.1	At01|EAU34724.1	Bp01|OJD27647.1	Cp01|KMM69704.1	Bd01|EGE81161.2	Ep01|KLJ09831.1
cluster00474:	Afl1|EED54944.1	Afl1|EED56257.1	An01|OWW36696.1	An01|OWW37768.1	At01|EAU33775.1	At01|EAU35539.1	Afl1|EED48637.1	Afu1|EAL88734.1	An01|OWW32785.1	At01|EAU33179.1	Ep01|KLJ13432.1	Bp01|OJD27919.1	Pl01|XP_002797451.1	Pb02|EEH47430.2	Hc01|EEH05633.1	Hc03|EER41496.1	Hc02|EGC49360.1	Ec01|KKZ63350.1	Hc04|EDN09958.1	Bd01|EGE77464.1	Pb01|EEH19561.2	Ci01|KMP01300.1	Tm01|XP_002145895.1	Cp01|KMM65142.1	Fo02|PCD43425.1	Fp01|CZR36399.1	Fo01|KNB03540.1	Sc01|EFI99055.1	Cnn1|AAW43658.2	Cnn2|EAL20903.1	Cng1|AFR95543.2	Cg03|KIR60017.1	Cg01|ADV22492.1	Cg02|KIR99507.1	Mt02|AAK46876.1	Mt01|CCP45291.1	Tm01|XP_002149207.1	Hc04|EDN03495.1	Ec01|KKZ62514.1	Hc02|EGC48077.1	Hc01|EEH03746.1	Afu1|EAL88407.1	Bd01|EGE81440.1	Bp01|OJD20423.1	Pl01|XP_002789858.1	Ep01|KLJ08068.1	Pb02|EEH45913.1	Pb01|EEH21263.1	Cp01|KMM64048.1
cluster00475:	Afu1|EAL85168.2	Afu1|EAL93648.1	Bd01|EGE81715.1	Bd01|EGE84026.2	Bp01|OJD21457.1	Bp01|OJD26322.1	Cg01|ADV21801.1	Cg01|ADV24243.1	Cg02|KIR97658.1	Cg02|KIS02180.1	Cg03|KIR60297.1	Cg03|KIR68461.1	Ci01|KMP05225.1	Ci01|KMP09819.1	Cng1|AFR94637.2	Cng1|AFR95055.1	Cng1|AGV14286.1	Cnn1|AAW42901.1	Cnn1|AAW43242.2	Cnn2|EAL21043.1	Cnn2|EAL21552.1	Cp01|KMM64246.1	Cp01|KMM70556.1	Fp01|CZR36311.1	Fp01|CZR36666.1	Hc01|EEH05900.1	Hc01|EEH06573.1	Hc02|EGC47374.1	Hc02|EGC49628.1	Pb01|EEH17779.1	Pb01|EEH23124.1	Pb02|EEH43305.2	Pb02|EEH46654.2	Pj01|KTW26901.1	Pj01|KTW32172.1	Pl01|XP_002790486.1	Pl01|XP_015700405.1	Sc01|EFJ03504.1	Sc01|EFJ03809.1	Tm01|XP_002145237.1	Tm01|XP_002150865.1	Afl1|EED45333.1	At01|EAU38657.1	Ec01|KKZ65336.1	Hc03|EER40752.1	An01|OWW33715.1	Fo01|KNB03420.1	Hc04|EDN02949.1	Fo02|PCD43346.1
cluster00476:	Bd01|EGE80075.1	Bd01|KMW67180.1	Bd01|KMW67181.1	Tm01|XP_002144120.1	Tm01|XP_002144121.1	Afl1|EED47035.1	At01|EAU36347.1	Afu1|EAL88267.1	Pb02|EEH45269.2	Ci01|KMP08162.1	Cp01|KMM73248.1	Ep01|KLJ11556.1	Bp01|OJD13894.1	Hc03|EER45090.1	Hc01|EEH05018.1	Hc02|EGC41047.1	An01|OWW27860.1	Pb01|EEH20674.2	Fp01|CZR40094.1	Ec01|KKZ58477.1	Fo02|PCD38148.1	Pl01|XP_002789479.2	Ca01|AOW26450.1	Ca02|EEQ42402.1	Cpa1|CCE43027.1	Ct01|EER32334.1	Hc04|EDN02357.1	Pj01|KTW32771.1	Cg01|ADV21007.1	Cnn1|AAW42267.1	Cng1|AFR97982.1	Cg03|KIR69378.1	Cnn2|EAL21741.1	Sc01|EFJ01760.1	Cg02|KIR97904.1	Afl1|EED51411.1	An01|OWW32469.1	At01|EAU30485.1	Afu1|EAL91918.1	Tm01|XP_002147965.1	Bd01|EGE79846.1	Ci01|KMP03054.1	Cp01|KMM66990.1	Hc03|EER37524.1	Hc02|EGC48920.1	Hc04|EDN04720.1	Pb01|EEH16654.2	Hc01|EEH06164.1	Ep01|KLJ12353.1
cluster00477:	Bd01|EGE82499.1	Bd01|KMW67818.1	Bd01|EGE86260.2	Bd01|KMW68902.1	Bd01|KMW68903.1	Cpa1|CCE44009.1	Cpa1|CCE44056.1	Cpa1|CCE44055.1	Cpa1|CCE45313.1	Fo01|KNB05543.1	Fo01|KNB05544.1	Afl1|EED48238.1	Fp01|CZR45070.1	Fo01|KNB20419.1	Cng1|AFR95996.2	Cg03|KIR64168.1	Cg02|KIS00049.1	Cg01|ADV22910.1	Afl1|EED52042.1	At01|EAU37779.1	Pb01|EEH18586.1	Pb02|EEH46253.1	Cp01|KMM63771.1	Ci01|KMP02263.1	Pl01|XP_015701355.1	Bp01|OJD22781.1	Ec01|KKZ60041.1	Fo02|PCD41553.1	Fp01|CZR38834.1	Ep01|KLJ12920.1	Hc01|EEH04581.1	Hc02|EGC48717.1	Sc01|EFI91966.1	Hc04|EDN04324.1	Afl1|EED58072.1	At01|EAU35468.1	Afu1|EAL87502.1	An01|OWW36636.1	Tm01|XP_002150578.1	Bp01|OJD24930.1	Hc03|EER40069.1	Hc01|EEH04588.1	Hc02|EGC48709.1	Ep01|KLJ12916.1	Ec01|KKZ60043.1	Pl01|XP_015701354.1	Hc04|EDN04322.1	Pb01|EEH18587.1	Ci01|KMP06441.1
cluster00478:	Bd01|EGE84338.1	Bd01|KMW68331.1	Cng1|AFR96154.1	Cng1|AGV14494.1	Sc01|EFI93999.1	Sc01|EFI94754.1	Sc01|EFI94753.1	Sc01|EFI95585.1	Afl1|EED51302.1	At01|EAU32400.1	Afu1|EAL85591.1	An01|OWW36870.1	Tm01|XP_002153295.1	Pl01|XP_015703168.1	Ci01|KMP02201.1	Cp01|KMM63832.1	Pb02|EEH50164.1	Pb01|EEH16832.1	Ec01|KKZ68106.1	Ep01|KLJ09915.1	Hc01|EEH03020.1	Hc04|EDN04591.1	Bd01|EGE83604.1	Hc03|EER40412.1	Bp01|OJD22177.1	Fo02|PCD35778.1	Fo01|KNB10179.1	Fp01|CZR47073.1	Cg02|KIR98266.1	Cg01|ADV24783.1	Cg03|KIR63833.1	Cng1|AFR98177.1	Sc01|EFI99505.1	Cnn1|AAW46389.2	Cnn2|EAL18011.1	Afl1|EED57822.1	At01|EAU38287.1	An01|OWW34147.1	Afu1|EAL92617.1	Tm01|XP_002151768.1	Ci01|KMP01916.1	Pl01|XP_002790256.1	Bp01|OJD22649.1	Pb02|EEH43509.2	Hc02|EGC42308.1	Ec01|KKZ59825.1	Hc01|EEH08990.1	Ep01|KLJ08502.1	Cp01|KMM64539.1
cluster00479:	Bd01|EGE84809.2	Bd01|KMW68453.1	Tm01|XP_002146622.1	Tm01|XP_002146623.1	Afl1|EED48745.1	An01|OWW29177.1	At01|EAU33284.1	Afu1|EAL87644.1	Pb01|EEH22559.2	Pl01|XP_002795557.1	Pb02|EEH49321.1	Ec01|KKZ62031.1	Hc04|EDN03111.1	Ep01|KLJ12036.1	Hc01|EEH06746.1	Bp01|OJD27890.1	Hc02|EGC47556.1	Ci01|KMP00643.1	Cp01|KMM65783.1	Hc03|EER38411.1	Fo02|PCD29098.1	Fo01|KNB11494.1	Fp01|CZR47456.1	Pj01|KTW32324.1	Cnn1|AAW41586.1	Cnn2|EAL22621.1	Cng1|AFR93327.1	Cg02|KIS00699.1	Cg01|ADV19536.1	Cg03|KIR59968.1	Ca02|EEQ44122.1	Ca01|AOW28099.1	Cpa1|CCE44116.1	Sc01|EFI94849.1	Ct01|EER30155.1	Afl1|EED48746.1	At01|EAU33285.1	An01|OWW29176.1	Afu1|EAL87645.1	Tm01|XP_002146621.1	Pl01|XP_002795556.1	Pb02|EEH49320.2	Bp01|OJD27889.1	Pb01|EEH22558.1	Bd01|EGE84808.1	Ep01|KLJ12035.1	Hc01|EEH06747.1	Hc04|EDN03112.1	Hc02|EGC47557.1
cluster00480:	Bd01|KMW69165.1	Bd01|KMW69166.1	Fo02|PCD20254.1	Fo02|PCD20319.1	Hc04|EDN04879.1	Hc04|EDN04905.1	Afu1|EAL85380.1	Bp01|OJD26012.1	Bd01|EGE79569.2	Hc04|EDN06246.1	Pb01|EEH21775.2	Cp01|KMM68950.1	An01|OWW32181.1	Hc04|EDN10991.1	Bp01|OJD24958.1	Hc02|EGC45028.1	Bd01|KMW67041.1	Hc03|EER43770.1	Ec01|KKZ65512.1	Pl01|XP_002789347.1	Ci01|KMP10219.1	Bp01|OJD26559.1	Hc02|EGC42292.1	Bd01|EGE86115.1	Bp01|OJD26943.1	Hc01|EEH02621.1	Tm01|XP_002152218.1	Bp01|OJD15994.1	Bd01|KMW69167.1	Cp01|KMM69765.1	Bd01|KMW69332.1	Ci01|KMP10229.1	Bp01|OJD19184.1	Hc04|EDN05934.1	Tm01|XP_002151021.1	Ec01|KKZ64672.1	Bp01|OJD20519.1	Hc04|EDN06471.1	Bp01|OJD20609.1	Hc02|EGC46979.1	Hc03|EER41093.1	Hc04|EDN04840.1	Bp01|OJD21157.1	Bp01|OJD22201.1	Hc04|EDN10522.1	Hc03|EER41757.1	Ec01|KKZ63846.1	Hc01|EEH07476.1	Hc02|EGC41574.1
cluster00481:	Cng1|AFR98623.1	Cng1|AGV14820.1	Fo01|KNB09261.1	Fo01|KNB09949.1	Fo02|PCD26795.1	Fo02|PCD35637.1	Fp01|CZR44602.1	Fp01|CZR46937.1	Afl1|EED45876.1	Bd01|EGE77428.1	Ep01|KLJ07057.1	At01|EAU39448.1	Afl1|EED48899.1	Fp01|CZR46150.1	Fo02|PCD42751.1	Fo01|KNB01186.1	Ep01|KLJ12421.1	Ec01|KKZ68711.1	Bp01|OJD26447.1	Afl1|EED51617.1	At01|EAU31351.1	Afu1|EAL87234.2	Hc01|EEH07516.1	An01|OWW35003.1	Ep01|KLJ05997.1	Tm01|XP_002143815.1	Ec01|KKZ68710.1	Hc03|EER45669.1	Hc02|EGC41616.1	Pl01|XP_015702154.1	Pb01|EEH18269.1	Bd01|EGE86957.2	Ci01|KMP00004.1	Cp01|KMM66394.1	Fo02|PCD35372.1	Fo01|KNB02644.1	Fp01|CZR43045.1	Ca02|EEQ46710.1	Hc04|EDN10750.1	Ca01|AOW30212.1	Ct01|EER30765.1	Cpa1|CCE39673.1	Sc01|EFI94755.1	Cnn2|EAL17283.1	Cg01|ADV25714.1	Cg02|KIR96997.1	Cg03|KIR58465.1	Afl1|EED51620.1	Afu1|EAL92086.1
cluster00482:	Cpa1|CCE40270.1	Cpa1|CCE44241.1	Cpa1|CCE44255.1	Sc01|EFJ03166.1	Sc01|EFJ03173.1	Afl1|EED48193.1	An01|OWW35287.1	Cp01|KMM73138.1	Ci01|KMP08047.1	Afl1|EED51094.1	Afu1|EAL86404.1	At01|EAU32022.1	Cg01|ADV22708.1	Cng1|AFR95887.1	Cg02|KIR99755.1	Cg03|KIR57897.1	Cnn1|AAW45744.1	Cnn2|EAL18422.1	An01|OWW31406.1	Afl1|EED54161.1	An01|OWW38088.1	Ct01|EER33725.1	Ca01|AOW28295.1	Ca02|EEQ44319.1	Fp01|CZR44593.1	Fo02|PCD26781.1	Fo01|KNB09242.1	Afl1|EED54697.1	At01|EAU29944.1	Afu1|EAL86161.1	Tm01|XP_002153446.1	An01|OWW34415.1	Pl01|XP_002794561.1	Ec01|KKZ61759.1	Hc03|EER45325.1	Hc02|EGC41272.1	Pb01|KGY15901.1	Pb02|EEH46883.1	Hc01|EEH07185.1	Hc04|EDN10325.1	Ep01|KLJ09567.1	Bp01|OJD11781.1	Bd01|EGE79505.1	Fp01|CZR40778.1	Fo02|PCD30498.1	Fo01|KNB08002.1	Cng1|AFR97890.1	Cnn1|AAW42139.1	Cg03|KIR69469.1
cluster00483:	Fo01|KNA93953.1	Fo01|KNA93954.1	Fo01|KNA93955.1	Fo01|KNA93956.1	Fo01|KNA93957.1	Fo01|KNA93958.1	Fo01|KNA93959.1	Fo01|KNA93960.1	Fo01|KNB09683.1	Fo01|KNB09684.1	Afl1|EED52494.1	Afu1|EAL90776.1	At01|EAU39291.1	An01|OWW35816.1	Cp01|KMM72498.1	Ci01|KMP07362.1	Tm01|XP_002145988.1	Ec01|KKZ64260.1	Bp01|OJD25403.1	Ep01|KLJ13053.1	Bd01|EGE85975.1	Hc03|EER38090.1	Hc01|EEH09747.1	Hc04|EDN05712.1	Hc02|EGC44216.1	Pl01|XP_002792634.1	Pb01|EEH15922.1	Pb02|EEH50627.1	Fp01|CZR46401.1	Fo02|PCD42523.1	Fo01|KNB09686.1	Cnn1|ALO60775.1	Cnn2|EAL19100.1	Cng1|AFR97069.2	Cg01|ADV23950.1	Cg03|KIR62559.1	Cg02|KIR98537.1	Sc01|EFJ04113.1	Afl1|EED55766.1	At01|EAU35972.1	An01|OWW29626.1	Afu1|EAL84221.1	Tm01|XP_002152616.1	Fo02|PCD45342.1	Fp01|CZR35087.1	Ca02|EEQ43689.1	Ct01|EER35892.1	Cpa1|CCE42851.1	Ca01|AOW31329.1
cluster00484:	Fo01|KNA94801.1	Fo01|KNA94802.1	Tm01|XP_002144955.1	Tm01|XP_002144956.1	Afl1|EED52751.1	At01|EAU34890.1	Afu1|EAL93304.2	Ci01|KMP09783.1	Cp01|KMM64281.1	Pb01|EEH17490.2	Pb02|EEH46347.1	Pl01|XP_002793160.1	Bp01|OJD22004.1	Bd01|EGE84645.1	Ec01|KKZ67865.1	An01|OWW34016.1	Hc01|EEH10129.1	Hc04|EDN06101.1	Hc02|EGC44603.1	Tm01|XP_002150838.1	Fo02|PCD45774.1	Fp01|CZR34588.1	Sc01|EFI98266.1	Pj01|KTW26834.1	Cg01|ADV22867.1	Cg03|KIR58258.1	Cg02|KIS00124.1	Cng1|AFR95918.1	Cnn1|AAW44371.2	Cnn2|EAL20287.1	Cpa1|CCE42207.1	Ca01|AOW28484.1	Ca02|EEQ44510.1	Ep01|KLJ08412.1	Ct01|EER33667.1	Hc03|EER38970.1	Mt02|AAK44963.1	Mt01|CCP43449.1	An01|OWW27867.1	At01|EAU37086.1	Bd01|EGE81667.1	Pl01|XP_015701671.1	Ci01|KMP08747.1	Cp01|KMM71770.1	Fo02|PCD44841.1	Fp01|CZR35600.1	Fo01|KNB11024.1	Pj01|KTW29968.1	Cpa1|CCE45189.1
cluster00485:	Fo01|KNA97729.1	Fo01|KNA97730.1	Afl1|EED46033.1	Pb02|EEH43737.1	Ec01|KKZ62982.1	Hc02|EGC43472.1	Afu1|EAL84892.1	Hc04|EDN04028.1	Pl01|XP_015701342.1	Pb01|EEH21576.2	Hc01|EEH08437.1	Ci01|KMP09873.1	Tm01|XP_002150904.1	An01|OWW34857.1	Fo02|PCD45756.1	Hc03|EER42408.1	Fp01|CZR34628.1	Ca01|AOW29407.1	Ep01|KLJ06244.1	Cp01|KMM64196.1	Cpa1|CCE41216.1	At01|EAU29387.1	Sc01|EFI98090.1	Cng1|AFR93810.2	Cnn1|AAW42474.2	Cnn2|EAL22084.1	Cg01|ADV21216.1	Cg03|KIR67621.1	Cg02|KIS01548.1	Mt02|AAK47758.1	Mt01|CCP46135.1	Afl1|EED50399.1	Afu1|EAL84789.1	At01|EAU32497.1	Ci01|KMP06891.1	Cp01|KMM68654.1	Ec01|KKZ60015.1	Afl1|EED53729.1	An01|OWW30555.1	At01|EAU34405.1	Afu1|EAL89928.1	Tm01|XP_002150499.1	Fp01|CZR40216.1	Fo02|PCD38266.1	Sc01|EFI98607.1	Cnn1|AAW44932.1	Cnn2|EAL17918.1	Cng1|AFR98806.2	Cg02|KIR96331.1
cluster00486:	Fo01|KNB01912.1	Fo01|KNB01913.1	Afl1|EED54761.1	At01|EAU35841.1	Afu1|EAL92194.1	An01|OWW29487.1	Tm01|XP_002143521.1	Ec01|KKZ61153.1	Hc04|EDN03254.1	Bd01|EGE78745.1	Ep01|KLJ13729.1	Hc01|EEH06979.1	Bp01|OJD27831.1	Hc02|EGC47759.1	Pb01|EEH18459.2	Pb02|EEH47400.2	Pl01|XP_015702222.1	Hc03|EER38608.1	Ci01|KMO99892.1	Cp01|KMM66503.1	Fo02|PCD34955.1	Fp01|CZR43467.1	Cng1|AFR93078.2	Afl1|EED56961.1	An01|OWW36193.1	At01|EAU32914.1	Afu1|EAL86909.1	Tm01|XP_002148693.1	Pl01|XP_015700214.1	Pb02|EEH42404.2	Pb01|EEH22859.1	Bd01|EGE78027.1	Ec01|KKZ62281.1	Hc01|EEH11722.1	Ep01|KLJ05506.1	Bp01|OJD26277.1	Hc04|EDN07457.1	Hc03|EER39558.1	Hc02|EGC46713.1	Cp01|KMM70893.1	Ci01|KMP05596.1	Fo02|PCD29136.1	Fp01|CZR47497.1	Fo01|KNB11554.1	Pj01|KTW30976.1	Sc01|EFJ02013.1	Cg01|ADV24307.1	Cg03|KIR60359.1	Cg02|KIR97720.1
cluster00487:	Fo01|KNB02429.1	Fo01|KNB02430.1	Afl1|EED51990.1	At01|EAU31370.1	An01|OWW35016.1	Afu1|EAL87250.1	Bp01|OJD20077.1	Tm01|XP_002143802.1	Ep01|KLJ05604.1	Ec01|KKZ64513.1	Bd01|EGE78800.1	Hc02|EGC47810.1	Hc03|EER38658.1	Hc01|EEH07033.1	Ci01|KMO99959.1	Cp01|KMM66435.1	Pb02|EEH50047.2	Pb01|EEH23575.2	Pl01|XP_015699930.1	Fo02|PCD35255.1	Fp01|CZR43160.1	Hc04|EDN03294.1	Cpa1|CCE43107.1	Ca02|EEQ42033.1	Ca01|AOW26831.1	Afl1|EED52472.1	An01|OWW33219.1	Afu1|EAL84534.1	At01|EAU37165.1	Tm01|XP_002148404.1	Bd01|EGE86004.1	Ec01|KKZ63753.1	Bp01|OJD20137.1	Ep01|KLJ09542.1	Pl01|XP_015700131.1	Ci01|KMP06257.1	Pb01|EEH20647.2	Pb02|EEH45240.2	Hc01|EEH03968.1	Hc02|EGC45301.1	Hc04|EDN05049.1	Cp01|KMM69322.1	Hc03|EER40010.1	Fp01|CZR41254.1	Fo01|KNB08723.1	Fo02|PCD30962.1	Sc01|EFI94532.1	Pj01|KTW31843.1	Cpa1|CCE40364.1
cluster00488:	Fo01|KNB03465.1	Fo01|KNB03466.1	Fo01|KNB13286.1	Fo01|KNB13287.1	Fo01|KNB13288.1	Fo01|KNB13289.1	Fo01|KNB13290.1	Fo01|KNB13291.1	Fo01|KNB13292.1	Afl1|EED54786.1	At01|EAU35859.1	Afu1|EAL92240.1	An01|OWW29508.1	Tm01|XP_002143597.1	Ep01|KLJ13628.1	Pb01|EEH20312.1	Pb02|EEH44713.2	Pl01|XP_002791371.1	Bp01|OJD20487.1	Hc04|EDN09393.1	Hc03|EER42117.1	Hc01|EEH04186.1	Hc02|EGC43780.1	Ec01|KKZ67675.1	Ci01|KMP07734.1	Cp01|KMM72846.1	Bd01|EGE81230.1	Fp01|CZR41524.1	Fo02|PCD31237.1	Sc01|EFJ02901.1	Cng1|AFR94484.2	Cg01|ADV24608.1	Cg03|KIR57880.1	Cnn1|AAW46438.1	Cnn2|EAL18689.1	Cpa1|CCE45146.1	Ca01|AOW31568.1	Ca02|EEQ43920.1	Cg02|KIR96605.1	Ct01|EER30552.1	Afl1|EED54860.1	Afu1|EAL90307.1	An01|OWW28164.1	At01|EAU36000.1	Tm01|XP_002151631.1	Hc03|EER39908.1	Hc02|EGC43054.1	Ec01|KKZ57978.1	Hc04|EDN03591.1
[truncated: 25,282 more rows]
[truncated: 2,378 more columns]
